# Supplementary material for: Assessing Current Fish Diversity in the Yellow River Basin by Integrating Large‐Scale Barcoding and Morphological Data
Source: Ecol Evol. 2025 Dec 22;15(12):e72617. doi: 10.1002/ece3.72617 (PMC12719916; doi:10.1002/ece3.72617)
Supplement: Supplementary file 1 — Table S1: List of the YR fish included in this study. [file ECE3-15-e72617-s005.xlsx]

## Sheet: Lab Sheet
Table S1: List of The Yellow River Fish in This Study
BOLD ID	Sample ID	Field ID	Museum ID	Collection Code	BIN	Length	Phylum	Class	Order	Family	Genus	Species	Institution	Province	City	County
YRFIR062-23	co33-5-1	co33-5-1	co33-5-1	co33-5-1	BOLD:ACU2344	624	Chordata	Actinopterygii	Cypriniformes	Cyprinidae	Hemiculter	Hemiculter bleekeri	Henan Normal University	Henan	Zhenzhou	Zhongmou
YRFIR063-23	co33-5-2	co33-5-2	co33-5-2	co33-5-2	BOLD:ACU2344	624	Chordata	Actinopterygii	Cypriniformes	Cyprinidae	Hemiculter	Hemiculter bleekeri	Henan Normal University	Henan	Zhenzhou	Zhongmou
YRDB001-22	co20001	co20001	co20001	co20001	BOLD:ACB5312	624	Chordata	Actinopterygii	Cypriniformes	Cyprinidae	Opsariichthys	Opsariichthys bidens	Henan Normal University	Shandong	Jinan	Huaiying
YRDB002-22	co20002	co20002	co20002	co20002	BOLD:AAI6708	624	Chordata	Actinopterygii	Cypriniformes	Cyprinidae	Hemibarbus	Hemibarbus maculatus	Henan Normal University	Shandong	Jinan	Huaiying
YRDB003-22	co20003	co20003	co20003	co20003	BOLD:AAI6708	624	Chordata	Actinopterygii	Cypriniformes	Cyprinidae	Hemibarbus	Hemibarbus maculatus	Henan Normal University	Shandong	Jinan	Huaiying
YRDB004-22	co20004	co20004	co20004	co20004	BOLD:AAI6708	624	Chordata	Actinopterygii	Cypriniformes	Cyprinidae	Hemibarbus	Hemibarbus maculatus	Henan Normal University	Shandong	Jinan	Huaiying
YRDB005-22	co20005	co20005	co20005	co20005	BOLD:AAI6708	624	Chordata	Actinopterygii	Cypriniformes	Cyprinidae	Hemibarbus	Hemibarbus maculatus	Henan Normal University	Shandong	Jinan	Huaiying
YRDB006-22	co20006	co20006	co20006	co20006	BOLD:AEY1151	624	Chordata	Actinopterygii	Cypriniformes	Cyprinidae	Saurogobio	Saurogobio gymnocheilus	Henan Normal University	Shandong	Jinan	Huaiying
YRDB007-22	co20007	co20007	co20007	co20007	BOLD:AEY1151	624	Chordata	Actinopterygii	Cypriniformes	Cyprinidae	Saurogobio	Saurogobio gymnocheilus	Henan Normal University	Shandong	Jinan	Huaiying
YRDB008-22	co20008	co20008	co20008	co20008	BOLD:AEY1151	624	Chordata	Actinopterygii	Cypriniformes	Cyprinidae	Saurogobio	Saurogobio gymnocheilus	Henan Normal University	Shandong	Jinan	Huaiying
YRDB009-22	co20009	co20009	co20009	co20009	BOLD:AEY1151	624	Chordata	Actinopterygii	Cypriniformes	Cyprinidae	Saurogobio	Saurogobio gymnocheilus	Henan Normal University	Shandong	Jinan	Huaiying
YRDB010-22	co20011	co20011	co20011	co20011	BOLD:ACM1972	624	Chordata	Actinopterygii	Cypriniformes	Cyprinidae	Abbottina	Abbottina rivularis	Henan Normal University	Shandong	Jinan	Huaiying
YRFIR1311-23	co20012	co20012	co20012	co20012	BOLD:AAJ6728	624	Chordata	Actinopterygii	Cypriniformes	Cyprinidae	Acheilognathus	Acheilognathus chankaensis	Henan Normal University	Shandong	Jinan	laiwu
YRDB011-22	co20013	co20013	co20013	co20013	BOLD:ACM1972	624	Chordata	Actinopterygii	Cypriniformes	Cyprinidae	Abbottina	Abbottina rivularis	Henan Normal University	Shandong	Jinan	laiwu
YRDB012-22	co20014	co20014	co20014	co20014	BOLD:ACM1972	624	Chordata	Actinopterygii	Cypriniformes	Cyprinidae	Abbottina	Abbottina rivularis	Henan Normal University	Shandong	Jinan	laiwu
YRDB013-22	co20015	co20015	co20015	co20015	BOLD:ACM1972	624	Chordata	Actinopterygii	Cypriniformes	Cyprinidae	Abbottina	Abbottina rivularis	Henan Normal University	Shandong	Jinan	laiwu
YRDB014-22	co20016	co20016	co20016	co20016	BOLD:ACM1972	624	Chordata	Actinopterygii	Cypriniformes	Cyprinidae	Abbottina	Abbottina rivularis	Henan Normal University	Shandong	Jinan	laiwu
YRDB015-22	co20017	co20017	co20017	co20017	BOLD:ACM1972	624	Chordata	Actinopterygii	Cypriniformes	Cyprinidae	Abbottina	Abbottina rivularis	Henan Normal University	Shandong	Jinan	laiwu
YRDB016-22	co20018	co20018	co20018	co20018	BOLD:ACM1972	624	Chordata	Actinopterygii	Cypriniformes	Cyprinidae	Abbottina	Abbottina rivularis	Henan Normal University	Shandong	Jinan	laiwu
YRDB017-22	co20019	co20019	co20019	co20019	BOLD:ACM1972	624	Chordata	Actinopterygii	Cypriniformes	Cyprinidae	Abbottina	Abbottina rivularis	Henan Normal University	Shandong	Jinan	laiwu
YRDB018-22	co20020	co20020	co20020	co20020	BOLD:ACM1972	624	Chordata	Actinopterygii	Cypriniformes	Cyprinidae	Abbottina	Abbottina rivularis	Henan Normal University	Shandong	Jinan	laiwu
YRDB019-22	co20021	co20021	co20021	co20021	BOLD:ACM1972	624	Chordata	Actinopterygii	Cypriniformes	Cyprinidae	Abbottina	Abbottina rivularis	Henan Normal University	Shandong	Jinan	laiwu
YRFIR2940-23	co20023	co20023	co20023	co20023	BOLD:AFG5791	624	Chordata	Actinopterygii	Cypriniformes	Cyprinidae	Onychostoma	Onychostoma macrolepis	Henan Normal University	Shandong	Taian	Taishan
YRDB020-22	co20026	co20026	co20026	co20026	BOLD:ADG5570	624	Chordata	Actinopterygii	Cypriniformes	Cyprinidae	Onychostoma	Onychostoma macrolepis	Henan Normal University	Shandong	Taian	Taishan
YRDB021-22	co20027	co20027	co20027	co20027	BOLD:ADG5570	624	Chordata	Actinopterygii	Cypriniformes	Cyprinidae	Onychostoma	Onychostoma macrolepis	Henan Normal University	Shandong	Taian	Taishan
YRDB022-22	co20028	co20028	co20028	co20028	BOLD:ACH2695	624	Chordata	Actinopterygii	Cypriniformes	Cyprinidae	Gnathopogon	Gnathopogon polytaenia	Henan Normal University	Shandong	Taian	Taishan
YRDB023-22	co20029	co20029	co20029	co20029	BOLD:ACH2695	624	Chordata	Actinopterygii	Cypriniformes	Cyprinidae	Gnathopogon	Gnathopogon polytaenia	Henan Normal University	Shandong	Taian	Taishan
YRDB024-22	co20032	co20032	co20032	co20032	BOLD:ACH2695	624	Chordata	Actinopterygii	Cypriniformes	Cyprinidae	Gnathopogon	Gnathopogon polytaenia	Henan Normal University	Shandong	Taian	Taishan
YRDB025-22	co20033	co20033	co20033	co20033	BOLD:ACH2695	624	Chordata	Actinopterygii	Cypriniformes	Cyprinidae	Gnathopogon	Gnathopogon polytaenia	Henan Normal University	Shandong	Taian	Taishan
YRDB026-22	co20035	co20035	co20035	co20035	BOLD:ACH2695	624	Chordata	Actinopterygii	Cypriniformes	Cyprinidae	Gnathopogon	Gnathopogon polytaenia	Henan Normal University	Shandong	Taian	Taishan
YRDB027-22	co20036	co20036	co20036	co20036	BOLD:ACH2695	624	Chordata	Actinopterygii	Cypriniformes	Cyprinidae	Gnathopogon	Gnathopogon polytaenia	Henan Normal University	Shandong	Taian	Taishan
YRDB028-22	co20037	co20037	co20037	co20037	BOLD:ACH2695	624	Chordata	Actinopterygii	Cypriniformes	Cyprinidae	Gnathopogon	Gnathopogon polytaenia	Henan Normal University	Shandong	Taian	Taishan
YRDB029-22	co20039	co20039	co20039	co20039	BOLD:ACH2695	624	Chordata	Actinopterygii	Cypriniformes	Cyprinidae	Gnathopogon	Gnathopogon polytaenia	Henan Normal University	Shandong	Taian	Taishan
YRDB030-22	co20043	co20043	co20043	co20043	BOLD:AAX9368	624	Chordata	Actinopterygii	Cypriniformes	Cyprinidae	Sarcocheilichthys	Sarcocheilichthys sciistius	Henan Normal University	Shandong	Jinan	Licheng
YRDB032-22	co20049	co20049	co20049	co20049	BOLD:ACH2695	624	Chordata	Actinopterygii	Cypriniformes	Cyprinidae	Gnathopogon	Gnathopogon polytaenia	Henan Normal University	Shandong	Jinan	Licheng
YRDB033-22	co20050	co20050	co20050	co20050	BOLD:ACH2695	624	Chordata	Actinopterygii	Cypriniformes	Cyprinidae	Gnathopogon	Gnathopogon polytaenia	Henan Normal University	Shandong	Jinan	Licheng
YRDB035-22	co20052	co20052	co20052	co20052	BOLD:ACH2695	624	Chordata	Actinopterygii	Cypriniformes	Cyprinidae	Gnathopogon	Gnathopogon polytaenia	Henan Normal University	Shandong	Jinan	Licheng
YRDB036-22	co20053	co20053	co20053	co20053	BOLD:ACH2695	624	Chordata	Actinopterygii	Cypriniformes	Cyprinidae	Gnathopogon	Gnathopogon polytaenia	Henan Normal University	Shandong	Jinan	Licheng
YRDB037-22	co20055	co20055	co20055	co20055	BOLD:AAX9368	624	Chordata	Actinopterygii	Cypriniformes	Cyprinidae	Sarcocheilichthys	Sarcocheilichthys sciistius	Henan Normal University	Shandong	Jinan	Licheng
YRDB038-22	co20056	co20056	co20056	co20056	BOLD:AAX9368	624	Chordata	Actinopterygii	Cypriniformes	Cyprinidae	Sarcocheilichthys	Sarcocheilichthys sciistius	Henan Normal University	Shandong	Jinan	Licheng
YRDB040-22	co20068	co20068	co20068	co20068	BOLD:ACA0250	624	Chordata	Actinopterygii	Cypriniformes	Cyprinidae	Culter	Culter alburnus	Henan Normal University	Shandong	Liaochen	Donge
YRFIR2945-23	co20069	co20069	co20069	co20069	BOLD:ACA0250	624	Chordata	Actinopterygii	Cypriniformes	Cyprinidae	Culter	Culter alburnus	Henan Normal University	Shandong	Liaochen	Donge
YRDB041-22	co20070	co20070	co20070	co20070	BOLD:ACA0250	624	Chordata	Actinopterygii	Cypriniformes	Cyprinidae	Culter	Culter alburnus	Henan Normal University	Shandong	Liaochen	Donge
YRDB042-22	co20071	co20071	co20071	co20071	BOLD:ACU0863	624	Chordata	Actinopterygii	Cypriniformes	Cyprinidae	Chanodichthys	Chanodichthys erythropterus	Henan Normal University	Shandong	Liaochen	Donge
YRDB043-22	co20074	co20074	co20074	co20074	BOLD:AAA7176	624	Chordata	Actinopterygii	Cypriniformes	Cyprinidae	Carassius	Carassius auratus	Henan Normal University	Shandong	Liaochen	Donge
YRDB044-22	co20075	co20075	co20075	co20075	BOLD:AAA7176	624	Chordata	Actinopterygii	Cypriniformes	Cyprinidae	Carassius	Carassius auratus	Henan Normal University	Shandong	Liaochen	Donge
YRDB045-22	co20076	co20076	co20076	co20076	BOLD:ACU0863	624	Chordata	Actinopterygii	Cypriniformes	Cyprinidae	Chanodichthys	Chanodichthys erythropterus	Henan Normal University	Shandong	Liaochen	Donge
YRFIR879-23	co20077	co20077	co20077	co20077	BOLD:AAH3279	624	Chordata	Actinopterygii	Synbranchiformes	Synbranchidae	Monopterus	Monopterus albus	Henan Normal University	Shandong	Liaochen	Donge
YRFIR772-23	co20101	co20101	co20101	co20101	BOLD:ACC0702	624	Chordata	Actinopterygii	Cypriniformes	Cyprinidae	Schizopygopsis	Schizopygopsis pylzovi	Henan Normal University	Qinghai	Haibei	Menyuan
YRFIR773-23	co20102	co20102	co20102	co20102	BOLD:ACC0702	624	Chordata	Actinopterygii	Cypriniformes	Cyprinidae	Schizopygopsis	Schizopygopsis pylzovi	Henan Normal University	Qinghai	Haibei	Menyuan
YRFIR774-23	co20103	co20103	co20103	co20103	BOLD:ACC0702	624	Chordata	Actinopterygii	Cypriniformes	Cyprinidae	Schizopygopsis	Schizopygopsis pylzovi	Henan Normal University	Qinghai	Haibei	Menyuan
YRFIR775-23	co20104	co20104	co20104	co20104	BOLD:ACC0702	624	Chordata	Actinopterygii	Cypriniformes	Cyprinidae	Schizopygopsis	Schizopygopsis pylzovi	Henan Normal University	Qinghai	Haibei	Menyuan
YRFIR776-23	co20105	co20105	co20105	co20105	BOLD:ACC0702	624	Chordata	Actinopterygii	Cypriniformes	Cyprinidae	Schizopygopsis	Schizopygopsis pylzovi	Henan Normal University	Qinghai	Haibei	Menyuan
YRFIR777-23	co20106	co20106	co20106	co20106	BOLD:ACC0702	624	Chordata	Actinopterygii	Cypriniformes	Cyprinidae	Schizopygopsis	Schizopygopsis pylzovi	Henan Normal University	Qinghai	Haibei	Menyuan
YRFIR778-23	co20108	co20108	co20108	co20108	BOLD:ACC0702	624	Chordata	Actinopterygii	Cypriniformes	Cyprinidae	Schizopygopsis	Schizopygopsis pylzovi	Henan Normal University	Qinghai	Haibei	Menyuan
YRFIR779-23	co20109	co20109	co20109	co20109	BOLD:ACC0702	624	Chordata	Actinopterygii	Cypriniformes	Cyprinidae	Schizopygopsis	Schizopygopsis pylzovi	Henan Normal University	Qinghai	Haibei	Menyuan
YRFIR780-23	co20110	co20110	co20110	co20110	BOLD:ACC0702	624	Chordata	Actinopterygii	Cypriniformes	Cyprinidae	Schizopygopsis	Schizopygopsis pylzovi	Henan Normal University	Qinghai	Haibei	Menyuan
YRFIR803-23	co20111	co20111	co20111	co20111	BOLD:ADC7038	624	Chordata	Actinopterygii	Cypriniformes	Nemacheilidae	Triplophysa	Triplophysa pappenheimi	Henan Normal University	Qinghai	Haibei	Menyuan
YRFIR804-23	co20112	co20112	co20112	co20112	BOLD:ADC7038	624	Chordata	Actinopterygii	Cypriniformes	Nemacheilidae	Triplophysa	Triplophysa siluroides	Henan Normal University	Qinghai	Haibei	Menyuan
YRFIR805-23	co20113	co20113	co20113	co20113	BOLD:ADC7038	624	Chordata	Actinopterygii	Cypriniformes	Nemacheilidae	Triplophysa	Triplophysa pappenheimi	Henan Normal University	Qinghai	Haibei	Menyuan
YRFIR806-23	co20114	co20114	co20114	co20114	BOLD:ADC7038	624	Chordata	Actinopterygii	Cypriniformes	Nemacheilidae	Triplophysa	Triplophysa siluroides	Henan Normal University	Qinghai	Haibei	Menyuan
YRFIR781-23	co20115	co20115	co20115	co20115	BOLD:ADC7038	624	Chordata	Actinopterygii	Cypriniformes	Nemacheilidae	Triplophysa	Triplophysa pappenheimi	Henan Normal University	Qinghai	Haibei	Menyuan
YRFIR782-23	co20116	co20116	co20116	co20116	BOLD:ACC0702	624	Chordata	Actinopterygii	Cypriniformes	Cyprinidae	Schizopygopsis	Schizopygopsis pylzovi	Henan Normal University	Qinghai	Haibei	Menyuan
YRFIR783-23	co20117	co20117	co20117	co20117	BOLD:ACC0702	624	Chordata	Actinopterygii	Cypriniformes	Cyprinidae	Schizopygopsis	Schizopygopsis pylzovi	Henan Normal University	Qinghai	Haibei	Menyuan
YRFIR784-23	co20118	co20118	co20118	co20118	BOLD:ACC0702	624	Chordata	Actinopterygii	Cypriniformes	Cyprinidae	Schizopygopsis	Schizopygopsis pylzovi	Henan Normal University	Qinghai	Haibei	Menyuan
YRFIR785-23	co20119	co20119	co20119	co20119	BOLD:ACC0702	624	Chordata	Actinopterygii	Cypriniformes	Cyprinidae	Schizopygopsis	Schizopygopsis pylzovi	Henan Normal University	Qinghai	Haibei	Menyuan
YRFIR786-23	co20120	co20120	co20120	co20120	BOLD:ACC0702	624	Chordata	Actinopterygii	Cypriniformes	Cyprinidae	Schizopygopsis	Schizopygopsis pylzovi	Henan Normal University	Qinghai	Haibei	Menyuan
YRFIR807-23	co20121	co20121	co20121	co20121	BOLD:ADC7038	624	Chordata	Actinopterygii	Cypriniformes	Nemacheilidae	Triplophysa	Triplophysa pappenheimi	Henan Normal University	Qinghai	Haibei	Menyuan
YRFIR808-23	co20122	co20122	co20122	co20122	BOLD:ADC7038	624	Chordata	Actinopterygii	Cypriniformes	Nemacheilidae	Triplophysa	Triplophysa siluroides	Henan Normal University	Qinghai	Haibei	Menyuan
YRFIR809-23	co20123	co20123	co20123	co20123	BOLD:ADC7038	624	Chordata	Actinopterygii	Cypriniformes	Nemacheilidae	Triplophysa	Triplophysa pappenheimi	Henan Normal University	Qinghai	Haibei	Menyuan
YRFIR810-23	co20124	co20124	co20124	co20124	BOLD:ADC7038	624	Chordata	Actinopterygii	Cypriniformes	Nemacheilidae	Triplophysa	Triplophysa siluroides	Henan Normal University	Qinghai	Haibei	Menyuan
YRFIR811-23	co20125	co20125	co20125	co20125	BOLD:ADC7038	624	Chordata	Actinopterygii	Cypriniformes	Nemacheilidae	Triplophysa	Triplophysa pappenheimi	Henan Normal University	Qinghai	Haibei	Menyuan
YRFIR812-23	co20126	co20126	co20126	co20126	BOLD:ADC7038	624	Chordata	Actinopterygii	Cypriniformes	Nemacheilidae	Triplophysa	Triplophysa pappenheimi	Henan Normal University	Qinghai	Haibei	Menyuan
YRFIR813-23	co20127	co20127	co20127	co20127	BOLD:ADC7038	624	Chordata	Actinopterygii	Cypriniformes	Nemacheilidae	Triplophysa	Triplophysa pappenheimi	Henan Normal University	Qinghai	Haibei	Menyuan
YRDB067-22	co20136	co20136	co20136	co20136	BOLD:ADC6858	624	Chordata	Actinopterygii	Cypriniformes	Nemacheilidae	Triplophysa	Triplophysa SP1	Henan Normal University	Qinghai	Haibei	Menyuan
YRDB068-22	co20137	co20137	co20137	co20137	BOLD:ADC6858	624	Chordata	Actinopterygii	Cypriniformes	Nemacheilidae	Triplophysa	Triplophysa SP1	Henan Normal University	Qinghai	Haibei	Menyuan
YRDB069-22	co20138	co20138	co20138	co20138	BOLD:ADC6858	624	Chordata	Actinopterygii	Cypriniformes	Nemacheilidae	Triplophysa	Triplophysa SP1	Henan Normal University	Qinghai	Haibei	Menyuan
YRFIR2948-23	co20139	co20139	co20139	co20139	BOLD:ADC6858	624	Chordata	Actinopterygii	Cypriniformes	Nemacheilidae	Triplophysa	Triplophysa SP1	Henan Normal University	Qinghai	Haibei	Menyuan
YRDB070-22	co20140	co20140	co20140	co20140	BOLD:ADC6858	624	Chordata	Actinopterygii	Cypriniformes	Nemacheilidae	Triplophysa	Triplophysa SP1	Henan Normal University	Qinghai	Haibei	Menyuan
YRDB071-22	co20141	co20141	co20141	co20141	BOLD:ACI2539	624	Chordata	Actinopterygii	Cypriniformes	Nemacheilidae	Triplophysa	Triplophysa scleroptera	Henan Normal University	Qinghai	Haibei	Menyuan
YRFIR787-23	co20142	co20142	co20142	co20142	BOLD:ACC0702	624	Chordata	Actinopterygii	Cypriniformes	Cyprinidae	Schizopygopsis	Schizopygopsis pylzovi	Henan Normal University	Qinghai	Haibei	Menyuan
YRFIR2949-23	co20143	co20143	co20143	co20143	BOLD:ACC0702	624	Chordata	Actinopterygii	Cypriniformes	Cyprinidae	Schizopygopsis	Schizopygopsis pylzovi	Henan Normal University	Qinghai	Haibei	Menyuan
YRDB072-22	co20145	co20145	co20145	co20145	BOLD:ACI2539	624	Chordata	Actinopterygii	Cypriniformes	Nemacheilidae	Triplophysa	Triplophysa scleroptera	Henan Normal University	Qinghai	Haibei	Menyuan
YRDB046-22	co20146	co20146	co20146	co20146	BOLD:ACV7606	624	Chordata	Actinopterygii	Cypriniformes	Nemacheilidae	Triplophysa	Triplophysa robusta	Henan Normal University	Qinghai	Xining	Datong
YRDB047-22	co20147	co20147	co20147	co20147	BOLD:ACV7606	624	Chordata	Actinopterygii	Cypriniformes	Nemacheilidae	Triplophysa	Triplophysa robusta	Henan Normal University	Qinghai	Xining	Datong
YRDB073-22	co20148	co20148	co20148	co20148	BOLD:ACI2539	624	Chordata	Actinopterygii	Cypriniformes	Nemacheilidae	Triplophysa	Triplophysa scleroptera	Henan Normal University	Qinghai	Xining	Datong
YRDB074-22	co20149	co20149	co20149	co20149	BOLD:ACI2539	624	Chordata	Actinopterygii	Cypriniformes	Nemacheilidae	Triplophysa	Triplophysa scleroptera	Henan Normal University	Qinghai	Xining	Datong
YRFIR2872-23	co20150	co20150	co20150	co20150	BOLD:ACV7606	624	Chordata	Actinopterygii	Cypriniformes	Nemacheilidae	Triplophysa	Triplophysa SP1	Henan Normal University	Qinghai	Xining	Datong
YRDB064-22	co20151	co20151	co20151	co20151	BOLD:ADC6858	624	Chordata	Actinopterygii	Cypriniformes	Nemacheilidae	Triplophysa	Triplophysa stolickai	Henan Normal University	Qinghai	Xining	Datong
YRDB065-22	co20152	co20152	co20152	co20152	BOLD:ADC6858	624	Chordata	Actinopterygii	Cypriniformes	Nemacheilidae	Triplophysa	Triplophysa stolickai	Henan Normal University	Qinghai	Xining	Datong
YRDB066-22	co20153	co20153	co20153	co20153	BOLD:ADC6858	624	Chordata	Actinopterygii	Cypriniformes	Nemacheilidae	Triplophysa	Triplophysa stolickai	Henan Normal University	Qinghai	Xining	Datong
YRFIR1542-23	co20154	co20154	co20154	co20154	BOLD:ADC6858	624	Chordata	Actinopterygii	Cypriniformes	Nemacheilidae	Triplophysa	Triplophysa stolickai	Henan Normal University	Qinghai	Xining	Datong
YRFIR788-23	co20155	co20155	co20155	co20155	BOLD:ACC0702	624	Chordata	Actinopterygii	Cypriniformes	Cyprinidae	Schizopygopsis	Schizopygopsis pylzovi	Henan Normal University	Qinghai	Xining	Datong
YRFIR1806-23	co20156	co20156	co20156	co20156	BOLD:ACI2539	624	Chordata	Actinopterygii	Cypriniformes	Nemacheilidae	Triplophysa	Triplophysa scleroptera	Henan Normal University	Gansu	Lanzhou	Xigu
YRFIR324-23	co20157	co20157	co20157	co20157	BOLD:AAD6923	624	Chordata	Actinopterygii	Cypriniformes	Cobitidae	Paramisgurnus	Paramisgurnus dabryanus	Henan Normal University	Gansu	Lanzhou	Xigu
YRFIR1109-23	co20158	co20158	co20158	co20158	BOLD:AAD0138	624	Chordata	Actinopterygii	Cypriniformes	Cyprinidae	Pseudorasbora	Pseudorasbora parva	Henan Normal University	Gansu	Lanzhou	Xigu
YRFIR1110-23	co20159	co20159	co20159	co20159	BOLD:AAD0138	624	Chordata	Actinopterygii	Cypriniformes	Cyprinidae	Pseudorasbora	Pseudorasbora parva	Henan Normal University	Gansu	Lanzhou	Xigu
YRFIR1111-23	co20160	co20160	co20160	co20160	BOLD:AAD0138	624	Chordata	Actinopterygii	Cypriniformes	Cyprinidae	Pseudorasbora	Pseudorasbora parva	Henan Normal University	Gansu	Lanzhou	Xigu
YRFIR1011-23	co20162	co20162	co20162	co20162	BOLD:ACB4145	624	Chordata	Actinopterygii	Gobiiformes	Oxudercidae	Rhinogobius	Rhinogobius brunneus	Henan Normal University	Gansu	Lanzhou	Xigu
YRFIR814-23	co20163	co20163	co20163	co20163	BOLD:ADC7038	624	Chordata	Actinopterygii	Cypriniformes	Nemacheilidae	Triplophysa	Triplophysa siluroides	Henan Normal University	Gansu	Linxia	Linxia
YRFIR815-23	co20164	co20164	co20164	co20164	BOLD:ADC7038	624	Chordata	Actinopterygii	Cypriniformes	Nemacheilidae	Triplophysa	Triplophysa siluroides	Henan Normal University	Gansu	Linxia	Linxia
YRFIR816-23	co20165	co20165	co20165	co20165	BOLD:ADC7038	624	Chordata	Actinopterygii	Cypriniformes	Nemacheilidae	Triplophysa	Triplophysa siluroides	Henan Normal University	Gansu	Linxia	Linxia
YRFIR817-23	co20166	co20166	co20166	co20166	BOLD:ADC7038	624	Chordata	Actinopterygii	Cypriniformes	Nemacheilidae	Triplophysa	Triplophysa pappenheimi	Henan Normal University	Gansu	Linxia	Linxia
YRFIR818-23	co20167	co20167	co20167	co20167	BOLD:ADC7038	624	Chordata	Actinopterygii	Cypriniformes	Nemacheilidae	Triplophysa	Triplophysa siluroides	Henan Normal University	Gansu	Linxia	Linxia
YRFIR819-23	co20168	co20168	co20168	co20168	BOLD:ADC7038	624	Chordata	Actinopterygii	Cypriniformes	Nemacheilidae	Triplophysa	Triplophysa siluroides	Henan Normal University	Gansu	Linxia	Linxia
YRFIR820-23	co20169	co20169	co20169	co20169	BOLD:ADC7038	624	Chordata	Actinopterygii	Cypriniformes	Nemacheilidae	Triplophysa	Triplophysa siluroides	Henan Normal University	Gansu	Linxia	Linxia
YRFIR821-23	co20170	co20170	co20170	co20170	BOLD:ADC7038	624	Chordata	Actinopterygii	Cypriniformes	Nemacheilidae	Triplophysa	Triplophysa siluroides	Henan Normal University	Gansu	Linxia	Linxia
YRFIR822-23	co20171	co20171	co20171	co20171	BOLD:ADC7038	624	Chordata	Actinopterygii	Cypriniformes	Nemacheilidae	Triplophysa	Triplophysa siluroides	Henan Normal University	Gansu	Linxia	Linxia
YRFIR823-23	co20172	co20172	co20172	co20172	BOLD:ADC7038	624	Chordata	Actinopterygii	Cypriniformes	Nemacheilidae	Triplophysa	Triplophysa siluroides	Henan Normal University	Gansu	Linxia	Linxia
YRFIR824-23	co20173	co20173	co20173	co20173	BOLD:ADC7038	624	Chordata	Actinopterygii	Cypriniformes	Nemacheilidae	Triplophysa	Triplophysa siluroides	Henan Normal University	Gansu	Linxia	Linxia
YRFIR825-23	co20174	co20174	co20174	co20174	BOLD:ADC7038	624	Chordata	Actinopterygii	Cypriniformes	Nemacheilidae	Triplophysa	Triplophysa siluroides	Henan Normal University	Gansu	Linxia	Linxia
YRFIR826-23	co20175	co20175	co20175	co20175	BOLD:ADC7038	624	Chordata	Actinopterygii	Cypriniformes	Nemacheilidae	Triplophysa	Triplophysa siluroides	Henan Normal University	Gansu	Linxia	Linxia
YRFIR827-23	co20176	co20176	co20176	co20176	BOLD:ADC7038	624	Chordata	Actinopterygii	Cypriniformes	Nemacheilidae	Triplophysa	Triplophysa siluroides	Henan Normal University	Gansu	Linxia	Linxia
YRFIR828-23	co20177	co20177	co20177	co20177	BOLD:ADC7038	624	Chordata	Actinopterygii	Cypriniformes	Nemacheilidae	Triplophysa	Triplophysa siluroides	Henan Normal University	Gansu	Linxia	Linxia
YRFIR829-23	co20178	co20178	co20178	co20178	BOLD:ADC7038	624	Chordata	Actinopterygii	Cypriniformes	Nemacheilidae	Triplophysa	Triplophysa siluroides	Henan Normal University	Gansu	Linxia	Linxia
YRFIR830-23	co20179	co20179	co20179	co20179	BOLD:ADC7038	624	Chordata	Actinopterygii	Cypriniformes	Nemacheilidae	Triplophysa	Triplophysa siluroides	Henan Normal University	Gansu	Linxia	Linxia
YRFIR831-23	co20180	co20180	co20180	co20180	BOLD:ADC7038	624	Chordata	Actinopterygii	Cypriniformes	Nemacheilidae	Triplophysa	Triplophysa siluroides	Henan Normal University	Gansu	Linxia	Linxia
YRFIR832-23	co20181	co20181	co20181	co20181	BOLD:ADC7038	624	Chordata	Actinopterygii	Cypriniformes	Nemacheilidae	Triplophysa	Triplophysa siluroides	Henan Normal University	Gansu	Linxia	Linxia
YRFIR833-23	co20183	co20183	co20183	co20183	BOLD:ADC7038	624	Chordata	Actinopterygii	Cypriniformes	Nemacheilidae	Triplophysa	Triplophysa siluroides	Henan Normal University	Gansu	Linxia	Linxia
YRFIR834-23	co20184	co20184	co20184	co20184	BOLD:ADC7038	624	Chordata	Actinopterygii	Cypriniformes	Nemacheilidae	Triplophysa	Triplophysa siluroides	Henan Normal University	Gansu	Linxia	Linxia
YRFIR835-23	co20185	co20185	co20185	co20185	BOLD:ADC7038	624	Chordata	Actinopterygii	Cypriniformes	Nemacheilidae	Triplophysa	Triplophysa siluroides	Henan Normal University	Gansu	Linxia	Linxia
YRFIR836-23	co20186	co20186	co20186	co20186	BOLD:ADC7038	624	Chordata	Actinopterygii	Cypriniformes	Nemacheilidae	Triplophysa	Triplophysa siluroides	Henan Normal University	Gansu	Linxia	Linxia
YRFIR837-23	co20187	co20187	co20187	co20187	BOLD:ADC7038	624	Chordata	Actinopterygii	Cypriniformes	Nemacheilidae	Triplophysa	Triplophysa siluroides	Henan Normal University	Gansu	Linxia	Linxia
YRFIR838-23	co20188	co20188	co20188	co20188	BOLD:ADC7038	624	Chordata	Actinopterygii	Cypriniformes	Nemacheilidae	Triplophysa	Triplophysa siluroides	Henan Normal University	Gansu	Linxia	Linxia
YRDB048-22	co20189	co20189	co20189	co20189	BOLD:ACV7606	624	Chordata	Actinopterygii	Cypriniformes	Nemacheilidae	Triplophysa	Triplophysa robusta	Henan Normal University	Gansu	Linxia	Linxia
YRFIR839-23	co20190	co20190	co20190	co20190	BOLD:ADC7038	624	Chordata	Actinopterygii	Cypriniformes	Nemacheilidae	Triplophysa	Triplophysa siluroides	Henan Normal University	Gansu	Linxia	Linxia
YRFIR840-23	co20191	co20191	co20191	co20191	BOLD:ACV7606	624	Chordata	Actinopterygii	Cypriniformes	Nemacheilidae	Triplophysa	Triplophysa robusta	Henan Normal University	Gansu	Linxia	Linxia
YRFIR841-23	co20192	co20192	co20192	co20192	BOLD:ADC7038	624	Chordata	Actinopterygii	Cypriniformes	Nemacheilidae	Triplophysa	Triplophysa siluroides	Henan Normal University	Gansu	Linxia	Linxia
YRFIR842-23	co20193	co20193	co20193	co20193	BOLD:ACV7606	624	Chordata	Actinopterygii	Cypriniformes	Nemacheilidae	Triplophysa	Triplophysa robusta	Henan Normal University	Gansu	Linxia	Linxia
YRFIR843-23	co20194	co20194	co20194	co20194	BOLD:ADC7038	624	Chordata	Actinopterygii	Cypriniformes	Nemacheilidae	Triplophysa	Triplophysa siluroides	Henan Normal University	Gansu	Linxia	Linxia
YRFIR844-23	co20195	co20195	co20195	co20195	BOLD:ADC7038	624	Chordata	Actinopterygii	Cypriniformes	Nemacheilidae	Triplophysa	Triplophysa pappenheimi	Henan Normal University	Gansu	Linxia	Linxia
YRFIR845-23	co20196	co20196	co20196	co20196	BOLD:ADC7038	624	Chordata	Actinopterygii	Cypriniformes	Nemacheilidae	Triplophysa	Triplophysa siluroides	Henan Normal University	Gansu	Linxia	Linxia
YRFIR846-23	co20197	co20197	co20197	co20197	BOLD:ADC7038	624	Chordata	Actinopterygii	Cypriniformes	Nemacheilidae	Triplophysa	Triplophysa siluroides	Henan Normal University	Gansu	Linxia	Linxia
YRFIR847-23	co20198	co20198	co20198	co20198	BOLD:ADC7038	624	Chordata	Actinopterygii	Cypriniformes	Nemacheilidae	Triplophysa	Triplophysa siluroides	Henan Normal University	Gansu	Linxia	Linxia
YRFIR848-23	co20199	co20199	co20199	co20199	BOLD:ADC7038	624	Chordata	Actinopterygii	Cypriniformes	Nemacheilidae	Triplophysa	Triplophysa siluroides	Henan Normal University	Gansu	Linxia	Linxia
YRFIR849-23	co20200	co20200	co20200	co20200	BOLD:ADC7038	624	Chordata	Actinopterygii	Cypriniformes	Nemacheilidae	Triplophysa	Triplophysa pappenheimi	Henan Normal University	Gansu	Linxia	Linxia
YRFIR850-23	co20201	co20201	co20201	co20201	BOLD:ADC7038	624	Chordata	Actinopterygii	Cypriniformes	Nemacheilidae	Triplophysa	Triplophysa siluroides	Henan Normal University	Gansu	Linxia	Linxia
YRFIR851-23	co20202	co20202	co20202	co20202	BOLD:ADC7038	624	Chordata	Actinopterygii	Cypriniformes	Nemacheilidae	Triplophysa	Triplophysa siluroides	Henan Normal University	Gansu	Linxia	Linxia
YRFIR852-23	co20203	co20203	co20203	co20203	BOLD:ADC7038	624	Chordata	Actinopterygii	Cypriniformes	Nemacheilidae	Triplophysa	Triplophysa siluroides	Henan Normal University	Gansu	Linxia	Linxia
YRFIR853-23	co20204	co20204	co20204	co20204	BOLD:ADC7038	624	Chordata	Actinopterygii	Cypriniformes	Nemacheilidae	Triplophysa	Triplophysa siluroides	Henan Normal University	Gansu	Linxia	Linxia
YRFIR854-23	co20205	co20205	co20205	co20205	BOLD:ADC7038	624	Chordata	Actinopterygii	Cypriniformes	Nemacheilidae	Triplophysa	Triplophysa pappenheimi	Henan Normal University	Gansu	Linxia	Linxia
YRFIR855-23	co20206	co20206	co20206	co20206	BOLD:ADC7038	624	Chordata	Actinopterygii	Cypriniformes	Nemacheilidae	Triplophysa	Triplophysa siluroides	Henan Normal University	Gansu	Linxia	Linxia
YRFIR856-23	co20207	co20207	co20207	co20207	BOLD:ADC7038	624	Chordata	Actinopterygii	Cypriniformes	Nemacheilidae	Triplophysa	Triplophysa pappenheimi	Henan Normal University	Gansu	Linxia	Linxia
YRFIR857-23	co20208	co20208	co20208	co20208	BOLD:ADC7038	624	Chordata	Actinopterygii	Cypriniformes	Nemacheilidae	Triplophysa	Triplophysa pappenheimi	Henan Normal University	Gansu	Linxia	Linxia
YRFIR858-23	co20209	co20209	co20209	co20209	BOLD:ADC7038	624	Chordata	Actinopterygii	Cypriniformes	Nemacheilidae	Triplophysa	Triplophysa pappenheimi	Henan Normal University	Gansu	Linxia	Linxia
YRDB049-22	co20210	co20210	co20210	co20210	BOLD:ACV7606	624	Chordata	Actinopterygii	Cypriniformes	Nemacheilidae	Triplophysa	Triplophysa robusta	Henan Normal University	Gansu	Linxia	Linxia
YRFIR212-23	co20211	co20211	co20211	co20211	BOLD:ACV7606	624	Chordata	Actinopterygii	Cypriniformes	Nemacheilidae	Triplophysa	Triplophysa robusta	Henan Normal University	Gansu	Linxia	Linxia
YRFIR859-23	co20212	co20212	co20212	co20212	BOLD:ADC7038	624	Chordata	Actinopterygii	Cypriniformes	Nemacheilidae	Triplophysa	Triplophysa pappenheimi	Henan Normal University	Gansu	Linxia	Linxia
YRFIR860-23	co20213	co20213	co20213	co20213	BOLD:ACV7606	624	Chordata	Actinopterygii	Cypriniformes	Nemacheilidae	Triplophysa	Triplophysa SP2	Henan Normal University	Gansu	Linxia	Linxia
YRFIR861-23	co20214	co20214	co20214	co20214	BOLD:ADC7038	624	Chordata	Actinopterygii	Cypriniformes	Nemacheilidae	Triplophysa	Triplophysa pappenheimi	Henan Normal University	Gansu	Linxia	Linxia
YRFIR862-23	co20215	co20215	co20215	co20215	BOLD:ADC7038	624	Chordata	Actinopterygii	Cypriniformes	Nemacheilidae	Triplophysa	Triplophysa pappenheimi	Henan Normal University	Gansu	Linxia	Linxia
YRFIR863-23	co20216	co20216	co20216	co20216	BOLD:ADC7038	624	Chordata	Actinopterygii	Cypriniformes	Nemacheilidae	Triplophysa	Triplophysa pappenheimi	Henan Normal University	Gansu	Linxia	Linxia
YRFIR2873-23	co20217	co20217	co20217	co20217	BOLD:ACV7606	624	Chordata	Actinopterygii	Cypriniformes	Nemacheilidae	Triplophysa	Triplophysa SP2	Henan Normal University	Gansu	Linxia	Linxia
YRFIR213-23	co20218	co20218	co20218	co20218	BOLD:ACV7606	624	Chordata	Actinopterygii	Cypriniformes	Nemacheilidae	Triplophysa	Triplophysa robusta	Henan Normal University	Gansu	Linxia	Linxia
YRFIR2874-23	co20219	co20219	co20219	co20219	BOLD:ACV7606	624	Chordata	Actinopterygii	Cypriniformes	Nemacheilidae	Triplophysa	Triplophysa SP2	Henan Normal University	Gansu	Linxia	Linxia
YRFIR214-23	co20220	co20220	co20220	co20220	BOLD:ACV7606	624	Chordata	Actinopterygii	Cypriniformes	Nemacheilidae	Triplophysa	Triplophysa robusta	Henan Normal University	Gansu	Linxia	Linxia
YRFIR2875-23	co20221	co20221	co20221	co20221	BOLD:ACV7606	624	Chordata	Actinopterygii	Cypriniformes	Nemacheilidae	Triplophysa	Triplophysa SP2	Henan Normal University	Gansu	Linxia	Linxia
YRFIR2876-23	co20222	co20222	co20222	co20222	BOLD:ACV7606	624	Chordata	Actinopterygii	Cypriniformes	Nemacheilidae	Triplophysa	Triplophysa SP2	Henan Normal University	Gansu	Linxia	Linxia
YRFIR2877-23	co20224	co20224	co20224	co20224	BOLD:ACV7606	624	Chordata	Actinopterygii	Cypriniformes	Nemacheilidae	Triplophysa	Triplophysa SP2	Henan Normal University	Gansu	Linxia	Linxia
YRFIR2878-23	co20225	co20225	co20225	co20225	BOLD:ACV7606	624	Chordata	Actinopterygii	Cypriniformes	Nemacheilidae	Triplophysa	Triplophysa SP2	Henan Normal University	Gansu	Linxia	Linxia
YRFIR864-23	co20226	co20226	co20226	co20226	BOLD:ADC7038	624	Chordata	Actinopterygii	Cypriniformes	Nemacheilidae	Triplophysa	Triplophysa siluroides	Henan Normal University	Gansu	Linxia	Linxia
YRFIR215-23	co20227	co20227	co20227	co20227	BOLD:ACV7606	624	Chordata	Actinopterygii	Cypriniformes	Nemacheilidae	Triplophysa	Triplophysa robusta	Henan Normal University	Gansu	Linxia	Linxia
YRFIR865-23	co20229	co20229	co20229	co20229	BOLD:ADC7038	624	Chordata	Actinopterygii	Cypriniformes	Nemacheilidae	Triplophysa	Triplophysa pappenheimi	Henan Normal University	Gansu	Linxia	Linxia
YRFIR2879-23	co20230	co20230	co20230	co20230	BOLD:ACV7606	624	Chordata	Actinopterygii	Cypriniformes	Nemacheilidae	Triplophysa	Triplophysa SP2	Henan Normal University	Gansu	Linxia	Linxia
YRFIR789-23	co20231	co20231	co20231	co20231	BOLD:ACC0702	624	Chordata	Actinopterygii	Cypriniformes	Cyprinidae	Schizopygopsis	Schizopygopsis pylzovi	Henan Normal University	Gansu	Linxia	Linxia
YRFIR1112-23	co20232	co20232	co20232	co20232	BOLD:AAD0138	624	Chordata	Actinopterygii	Cypriniformes	Cyprinidae	Pseudorasbora	Pseudorasbora parva	Henan Normal University	Gansu	Linxia	Linxia
YRFIR1185-23	co20233	co20233	co20233	co20233	BOLD:ACB4634	624	Chordata	Actinopterygii	Cypriniformes	Cobitidae	Misgurnus	Misgurnus anguillicaudatus	Henan Normal University	Gansu	Linxia	Linxia
YRFIR866-23	co20234	co20234	co20234	co20234	BOLD:ADC7038	624	Chordata	Actinopterygii	Cypriniformes	Nemacheilidae	Triplophysa	Triplophysa pappenheimi	Henan Normal University	Gansu	Tianshui	Wushan
YRDB052-22	co20235	co20235	co20235	co20235	BOLD:ADC6858	624	Chordata	Actinopterygii	Cypriniformes	Nemacheilidae	Triplophysa	Triplophysa stolickai	Henan Normal University	Gansu	Tianshui	Wushan
YRFIR867-23	co20236	co20236	co20236	co20236	BOLD:ADC7038	624	Chordata	Actinopterygii	Cypriniformes	Nemacheilidae	Triplophysa	Triplophysa minxianensis	Henan Normal University	Gansu	Tianshui	Wushan
YRFIR868-23	co20237	co20237	co20237	co20237	BOLD:ADC7038	624	Chordata	Actinopterygii	Cypriniformes	Nemacheilidae	Triplophysa	Triplophysa pappenheimi	Henan Normal University	Gansu	Tianshui	Wushan
YRDB053-22	co20238	co20238	co20238	co20238	BOLD:ADC6858	624	Chordata	Actinopterygii	Cypriniformes	Nemacheilidae	Triplophysa	Triplophysa stolickai	Henan Normal University	Gansu	Tianshui	Wushan
YRDB054-22	co20239	co20239	co20239	co20239	BOLD:ADG6295	624	Chordata	Actinopterygii	Cypriniformes	Nemacheilidae	Triplophysa	Triplophysa obscura	Henan Normal University	Gansu	Tianshui	Wushan
YRFIR869-23	co20240	co20240	co20240	co20240	BOLD:ADC7038	624	Chordata	Actinopterygii	Cypriniformes	Nemacheilidae	Triplophysa	Triplophysa pappenheimi	Henan Normal University	Gansu	Tianshui	Wushan
YRFIR1543-23	co20241	co20241	co20241	co20241	BOLD:ADC6858	624	Chordata	Actinopterygii	Cypriniformes	Nemacheilidae	Triplophysa	Triplophysa stolickai	Henan Normal University	Gansu	Tianshui	Wushan
YRFIR1544-23	co20242	co20242	co20242	co20242	BOLD:ADC6858	624	Chordata	Actinopterygii	Cypriniformes	Nemacheilidae	Triplophysa	Triplophysa stolickai	Henan Normal University	Gansu	Tianshui	Wushan
YRFIR250-23	co20243	co20243	co20243	co20243	BOLD:ADC6858	624	Chordata	Actinopterygii	Cypriniformes	Nemacheilidae	Triplophysa	Triplophysa stolickai	Henan Normal University	Gansu	Tianshui	Wushan
YRFIR1545-23	co20244	co20244	co20244	co20244	BOLD:ADC6858	624	Chordata	Actinopterygii	Cypriniformes	Nemacheilidae	Triplophysa	Triplophysa stolickai	Henan Normal University	Gansu	Tianshui	Wushan
YRFIR251-23	co20245	co20245	co20245	co20245	BOLD:ADC6858	624	Chordata	Actinopterygii	Cypriniformes	Nemacheilidae	Triplophysa	Triplophysa stolickai	Henan Normal University	Gansu	Tianshui	Wushan
YRFIR870-23	co20246	co20246	co20246	co20246	BOLD:ADC7038	624	Chordata	Actinopterygii	Cypriniformes	Nemacheilidae	Triplophysa	Triplophysa pappenheimi	Henan Normal University	Gansu	Tianshui	Wushan
YRFIR1113-23	co20247	co20247	co20247	co20247	BOLD:AAD0138	624	Chordata	Actinopterygii	Cypriniformes	Cyprinidae	Pseudorasbora	Pseudorasbora parva	Henan Normal University	Gansu	Tianshui	Maiji
YRFIR1114-23	co20248	co20248	co20248	co20248	BOLD:AAD0138	624	Chordata	Actinopterygii	Cypriniformes	Cyprinidae	Pseudorasbora	Pseudorasbora parva	Henan Normal University	Gansu	Tianshui	Maiji
YRFIR1115-23	co20250	co20250	co20250	co20250	BOLD:AAD0138	624	Chordata	Actinopterygii	Cypriniformes	Cyprinidae	Pseudorasbora	Pseudorasbora parva	Henan Normal University	Gansu	Tianshui	Maiji
YRFIR1012-23	co20252	co20252	co20252	co20252	BOLD:ACB4145	624	Chordata	Actinopterygii	Gobiiformes	Oxudercidae	Rhinogobius	Rhinogobius brunneus	Henan Normal University	Gansu	Tianshui	Maiji
YRFIR369-23	co20254	co20254	co20254	co20254	BOLD:AFA1520	624	Chordata	Actinopterygii	Cypriniformes	Cyprinidae	Rhynchocypris	Rhynchocypris oxycephalus	Henan Normal University	Gansu	Pingliang	Kongtong
YRFIR370-23	co20255	co20255	co20255	co20255	BOLD:AFA1520	624	Chordata	Actinopterygii	Cypriniformes	Cyprinidae	Rhynchocypris	Rhynchocypris oxycephalus	Henan Normal University	Gansu	Pingliang	Kongtong
YRFIR371-23	co20256	co20256	co20256	co20256	BOLD:AFA1520	624	Chordata	Actinopterygii	Cypriniformes	Cyprinidae	Rhynchocypris	Rhynchocypris oxycephalus	Henan Normal University	Gansu	Pingliang	Kongtong
YRFIR372-23	co20257	co20257	co20257	co20257	BOLD:AFA1520	624	Chordata	Actinopterygii	Cypriniformes	Cyprinidae	Rhynchocypris	Rhynchocypris oxycephalus	Henan Normal University	Gansu	Pingliang	Kongtong
YRFIR373-23	co20258	co20258	co20258	co20258	BOLD:AFA1520	624	Chordata	Actinopterygii	Cypriniformes	Cyprinidae	Rhynchocypris	Rhynchocypris oxycephalus	Henan Normal University	Gansu	Pingliang	Kongtong
YRFIR374-23	co20259	co20259	co20259	co20259	BOLD:AFA1520	624	Chordata	Actinopterygii	Cypriniformes	Cyprinidae	Rhynchocypris	Rhynchocypris oxycephalus	Henan Normal University	Gansu	Pingliang	Kongtong
YRFIR375-23	co20260	co20260	co20260	co20260	BOLD:AFA1520	624	Chordata	Actinopterygii	Cypriniformes	Cyprinidae	Rhynchocypris	Rhynchocypris oxycephalus	Henan Normal University	Gansu	Pingliang	Kongtong
YRFIR376-23	co20261	co20261	co20261	co20261	BOLD:AFA1520	624	Chordata	Actinopterygii	Cypriniformes	Cyprinidae	Rhynchocypris	Rhynchocypris oxycephalus	Henan Normal University	Gansu	Pingliang	Kongtong
YRFIR377-23	co20263	co20263	co20263	co20263	BOLD:AFA1520	624	Chordata	Actinopterygii	Cypriniformes	Cyprinidae	Rhynchocypris	Rhynchocypris oxycephalus	Henan Normal University	Gansu	Pingliang	Kongtong
YRFIR378-23	co20264	co20264	co20264	co20264	BOLD:AFA1520	624	Chordata	Actinopterygii	Cypriniformes	Cyprinidae	Rhynchocypris	Rhynchocypris oxycephalus	Henan Normal University	Gansu	Pingliang	Kongtong
YRFIR379-23	co20265	co20265	co20265	co20265	BOLD:AFA1520	624	Chordata	Actinopterygii	Cypriniformes	Cyprinidae	Rhynchocypris	Rhynchocypris oxycephalus	Henan Normal University	Gansu	Pingliang	Kongtong
YRFIR380-23	co20266	co20266	co20266	co20266	BOLD:AFA1520	624	Chordata	Actinopterygii	Cypriniformes	Cyprinidae	Rhynchocypris	Rhynchocypris oxycephalus	Henan Normal University	Gansu	Pingliang	Kongtong
YRFIR381-23	co20267	co20267	co20267	co20267	BOLD:AFA1520	624	Chordata	Actinopterygii	Cypriniformes	Cyprinidae	Rhynchocypris	Rhynchocypris oxycephalus	Henan Normal University	Gansu	Pingliang	Kongtong
YRFIR252-23	co20268	co20268	co20268	co20268	BOLD:ADC6858	624	Chordata	Actinopterygii	Cypriniformes	Nemacheilidae	Triplophysa	Triplophysa stolickai	Henan Normal University	Gansu	Pingliang	Kongtong
YRFIR253-23	co20269	co20269	co20269	co20269	BOLD:ADC6858	624	Chordata	Actinopterygii	Cypriniformes	Nemacheilidae	Triplophysa	Triplophysa stolickai	Henan Normal University	Gansu	Pingliang	Kongtong
YRFIR2882-23	co20270	co20270	co20270	co20270	BOLD:ADC6858	624	Chordata	Actinopterygii	Cypriniformes	Nemacheilidae	Triplophysa	Triplophysa stolickai	Henan Normal University	Gansu	Pingliang	Kongtong
YRFIR254-23	co20271	co20271	co20271	co20271	BOLD:ADC6858	624	Chordata	Actinopterygii	Cypriniformes	Nemacheilidae	Triplophysa	Triplophysa stolickai	Henan Normal University	Gansu	Pingliang	Kongtong
YRFIR255-23	co20272	co20272	co20272	co20272	BOLD:ADC6858	624	Chordata	Actinopterygii	Cypriniformes	Nemacheilidae	Triplophysa	Triplophysa stolickai	Henan Normal University	Gansu	Pingliang	Kongtong
YRFIR256-23	co20273	co20273	co20273	co20273	BOLD:ADC6858	624	Chordata	Actinopterygii	Cypriniformes	Nemacheilidae	Triplophysa	Triplophysa stolickai	Henan Normal University	Gansu	Pingliang	Kongtong
YRFIR257-23	co20274	co20274	co20274	co20274	BOLD:ADC6858	624	Chordata	Actinopterygii	Cypriniformes	Nemacheilidae	Triplophysa	Triplophysa stolickai	Henan Normal University	Gansu	Pingliang	Kongtong
YRFIR258-23	co20275	co20275	co20275	co20275	BOLD:ADC6858	624	Chordata	Actinopterygii	Cypriniformes	Nemacheilidae	Triplophysa	Triplophysa stolickai	Henan Normal University	Gansu	Pingliang	Kongtong
YRFIR259-23	co20276	co20276	co20276	co20276	BOLD:ADC6858	624	Chordata	Actinopterygii	Cypriniformes	Nemacheilidae	Triplophysa	Triplophysa stolickai	Henan Normal University	Gansu	Pingliang	Kongtong
YRFIR260-23	co20277	co20277	co20277	co20277	BOLD:ADC6858	624	Chordata	Actinopterygii	Cypriniformes	Nemacheilidae	Triplophysa	Triplophysa stolickai	Henan Normal University	Gansu	Pingliang	Kongtong
YRFIR261-23	co20278	co20278	co20278	co20278	BOLD:ADC6858	624	Chordata	Actinopterygii	Cypriniformes	Nemacheilidae	Triplophysa	Triplophysa stolickai	Henan Normal University	Gansu	Pingliang	Kongtong
YRFIR262-23	co20279	co20279	co20279	co20279	BOLD:ADC6858	624	Chordata	Actinopterygii	Cypriniformes	Nemacheilidae	Triplophysa	Triplophysa stolickai	Henan Normal University	Gansu	Pingliang	Kongtong
YRFIR263-23	co20280	co20280	co20280	co20280	BOLD:ADC6858	624	Chordata	Actinopterygii	Cypriniformes	Nemacheilidae	Triplophysa	Triplophysa stolickai	Henan Normal University	Gansu	Pingliang	Kongtong
YRFIR264-23	co20281	co20281	co20281	co20281	BOLD:ADC6858	624	Chordata	Actinopterygii	Cypriniformes	Nemacheilidae	Triplophysa	Triplophysa stolickai	Henan Normal University	Gansu	Pingliang	Kongtong
YRFIR265-23	co20282	co20282	co20282	co20282	BOLD:ADC6858	624	Chordata	Actinopterygii	Cypriniformes	Nemacheilidae	Triplophysa	Triplophysa stolickai	Henan Normal University	Gansu	Pingliang	Kongtong
YRFIR216-23	co20283	co20283	co20283	co20283	BOLD:ADC7038	624	Chordata	Actinopterygii	Cypriniformes	Nemacheilidae	Triplophysa	Triplophysa robusta	Henan Normal University	Gansu	Pingliang	Kongtong
YRFIR266-23	co20284	co20284	co20284	co20284	BOLD:ADC6858	624	Chordata	Actinopterygii	Cypriniformes	Nemacheilidae	Triplophysa	Triplophysa stolickai	Henan Normal University	Gansu	Pingliang	Kongtong
YRDB063-22	co20285	co20285	co20285	co20285	BOLD:ADC6858	624	Chordata	Actinopterygii	Cypriniformes	Nemacheilidae	Triplophysa	Triplophysa stolickai	Henan Normal University	Gansu	Pingliang	Kongtong
YRFIR267-23	co20286	co20286	co20286	co20286	BOLD:ADC6858	624	Chordata	Actinopterygii	Cypriniformes	Nemacheilidae	Triplophysa	Triplophysa stolickai	Henan Normal University	Gansu	Pingliang	Kongtong
YRFIR218-23	co20287	co20287	co20287	co20287	BOLD:ADC7038	624	Chordata	Actinopterygii	Cypriniformes	Nemacheilidae	Triplophysa	Triplophysa robusta	Henan Normal University	Gansu	Pingliang	Kongtong
YRFIR219-23	co20288	co20288	co20288	co20288	BOLD:ADC7038	624	Chordata	Actinopterygii	Cypriniformes	Nemacheilidae	Triplophysa	Triplophysa robusta	Henan Normal University	Gansu	Pingliang	Kongtong
YRFIR220-23	co20289	co20289	co20289	co20289	BOLD:ADC7038	624	Chordata	Actinopterygii	Cypriniformes	Nemacheilidae	Triplophysa	Triplophysa robusta	Henan Normal University	Gansu	Pingliang	Kongtong
YRFIR221-23	co20290	co20290	co20290	co20290	BOLD:ADC7038	624	Chordata	Actinopterygii	Cypriniformes	Nemacheilidae	Triplophysa	Triplophysa robusta	Henan Normal University	Gansu	Pingliang	Kongtong
YRFIR887-23	co20291	co20291	co20291	co20291	BOLD:AAA7176	624	Chordata	Actinopterygii	Cypriniformes	Cyprinidae	Carassius	Carassius auratus	Henan Normal University	Gansu	Qinyang	Qinchen
YRFIR888-23	co20292	co20292	co20292	co20292	BOLD:AAA7176	624	Chordata	Actinopterygii	Cypriniformes	Cyprinidae	Carassius	Carassius auratus	Henan Normal University	Gansu	Qinyang	Qinchen
YRFIR889-23	co20293	co20293	co20293	co20293	BOLD:AAA7176	624	Chordata	Actinopterygii	Cypriniformes	Cyprinidae	Carassius	Carassius auratus	Henan Normal University	Gansu	Qinyang	Qinchen
YRFIR890-23	co20294	co20294	co20294	co20294	BOLD:AAA7176	624	Chordata	Actinopterygii	Cypriniformes	Cyprinidae	Carassius	Carassius auratus	Henan Normal University	Gansu	Qinyang	Qinchen
YRFIR891-23	co20295	co20295	co20295	co20295	BOLD:AAA7176	624	Chordata	Actinopterygii	Cypriniformes	Cyprinidae	Carassius	Carassius auratus	Henan Normal University	Gansu	Qinyang	Qinchen
YRFIR892-23	co20296	co20296	co20296	co20296	BOLD:AAA7176	624	Chordata	Actinopterygii	Cypriniformes	Cyprinidae	Carassius	Carassius auratus	Henan Normal University	Gansu	Qinyang	Qinchen
YRFIR893-23	co20297	co20297	co20297	co20297	BOLD:AAA7176	624	Chordata	Actinopterygii	Cypriniformes	Cyprinidae	Carassius	Carassius auratus	Henan Normal University	Gansu	Qinyang	Qinchen
YRFIR894-23	co20298	co20298	co20298	co20298	BOLD:AAA7176	624	Chordata	Actinopterygii	Cypriniformes	Cyprinidae	Carassius	Carassius auratus	Henan Normal University	Gansu	Qinyang	Qinchen
YRFIR895-23	co20300	co20300	co20300	co20300	BOLD:AAA7176	624	Chordata	Actinopterygii	Cypriniformes	Cyprinidae	Carassius	Carassius auratus	Henan Normal University	Gansu	Qinyang	Qinchen
YRFIR896-23	co20301	co20301	co20301	co20301	BOLD:AAA7176	624	Chordata	Actinopterygii	Cypriniformes	Cyprinidae	Carassius	Carassius auratus	Henan Normal University	Gansu	Qinyang	Qinchen
YRFIR897-23	co20302	co20302	co20302	co20302	BOLD:AAA7176	624	Chordata	Actinopterygii	Cypriniformes	Cyprinidae	Carassius	Carassius auratus	Henan Normal University	Gansu	Qinyang	Qinchen
YRFIR898-23	co20303	co20303	co20303	co20303	BOLD:AAA7176	624	Chordata	Actinopterygii	Cypriniformes	Cyprinidae	Carassius	Carassius auratus	Henan Normal University	Gansu	Qinyang	Qinchen
YRFIR899-23	co20304	co20304	co20304	co20304	BOLD:AAA7176	624	Chordata	Actinopterygii	Cypriniformes	Cyprinidae	Carassius	Carassius auratus	Henan Normal University	Gansu	Qinyang	Qinchen
YRFIR900-23	co20305	co20305	co20305	co20305	BOLD:AAA7176	624	Chordata	Actinopterygii	Cypriniformes	Cyprinidae	Carassius	Carassius auratus	Henan Normal University	Gansu	Qinyang	Qinchen
YRFIR901-23	co20306	co20306	co20306	co20306	BOLD:AAA7176	624	Chordata	Actinopterygii	Cypriniformes	Cyprinidae	Carassius	Carassius auratus	Henan Normal University	Ningxia	Guyuan	Pengyang
YRFIR902-23	co20307	co20307	co20307	co20307	BOLD:AAA7176	624	Chordata	Actinopterygii	Cypriniformes	Cyprinidae	Carassius	Carassius auratus	Henan Normal University	Ningxia	Guyuan	Pengyang
YRFIR1116-23	co20309	co20309	co20309	co20309	BOLD:AAD0138	624	Chordata	Actinopterygii	Cypriniformes	Cyprinidae	Pseudorasbora	Pseudorasbora parva	Henan Normal University	Ningxia	Guyuan	Pengyang
YRFIR1117-23	co20310	co20310	co20310	co20310	BOLD:AAD0138	624	Chordata	Actinopterygii	Cypriniformes	Cyprinidae	Pseudorasbora	Pseudorasbora parva	Henan Normal University	Ningxia	Guyuan	Pengyang
YRFIR1118-23	co20311	co20311	co20311	co20311	BOLD:AAD0138	624	Chordata	Actinopterygii	Cypriniformes	Cyprinidae	Pseudorasbora	Pseudorasbora parva	Henan Normal University	Ningxia	Guyuan	Pengyang
YRFIR1119-23	co20312	co20312	co20312	co20312	BOLD:AAD0138	624	Chordata	Actinopterygii	Cypriniformes	Cyprinidae	Pseudorasbora	Pseudorasbora parva	Henan Normal University	Ningxia	Guyuan	Pengyang
YRFIR2952-23	co20313	co20313	co20313	co20313	BOLD:AAD0138	624	Chordata	Actinopterygii	Cypriniformes	Cyprinidae	Pseudorasbora	Pseudorasbora parva	Henan Normal University	Ningxia	Guyuan	Pengyang
YRFIR2953-23	co20314	co20314	co20314	co20314	BOLD:AAD0138	624	Chordata	Actinopterygii	Cypriniformes	Cyprinidae	Pseudorasbora	Pseudorasbora parva	Henan Normal University	Ningxia	Guyuan	Pengyang
YRFIR1120-23	co20315	co20315	co20315	co20315	BOLD:AAD0138	624	Chordata	Actinopterygii	Cypriniformes	Cyprinidae	Pseudorasbora	Pseudorasbora parva	Henan Normal University	Ningxia	Guyuan	Pengyang
YRFIR1121-23	co20316	co20316	co20316	co20316	BOLD:AAD0138	624	Chordata	Actinopterygii	Cypriniformes	Cyprinidae	Pseudorasbora	Pseudorasbora parva	Henan Normal University	Ningxia	Guyuan	Pengyang
YRFIR2954-23	co20317	co20317	co20317	co20317	BOLD:AAD0138	624	Chordata	Actinopterygii	Cypriniformes	Cyprinidae	Pseudorasbora	Pseudorasbora parva	Henan Normal University	Ningxia	Guyuan	Pengyang
YRFIR2955-23	co20318	co20318	co20318	co20318	BOLD:AAD0138	624	Chordata	Actinopterygii	Cypriniformes	Cyprinidae	Pseudorasbora	Pseudorasbora parva	Henan Normal University	Ningxia	Guyuan	Pengyang
YRFIR2956-23	co20319	co20319	co20319	co20319	BOLD:AAD0138	624	Chordata	Actinopterygii	Cypriniformes	Cyprinidae	Pseudorasbora	Pseudorasbora parva	Henan Normal University	Ningxia	Guyuan	Pengyang
YRFIR1122-23	co20320	co20320	co20320	co20320	BOLD:AAD0138	624	Chordata	Actinopterygii	Cypriniformes	Cyprinidae	Pseudorasbora	Pseudorasbora parva	Henan Normal University	Ningxia	Guyuan	Pengyang
YRFIR2957-23	co20321	co20321	co20321	co20321	BOLD:AAD0138	624	Chordata	Actinopterygii	Cypriniformes	Cyprinidae	Pseudorasbora	Pseudorasbora parva	Henan Normal University	Ningxia	Guyuan	Pengyang
YRFIR2958-23	co20322	co20322	co20322	co20322	BOLD:AAD0138	624	Chordata	Actinopterygii	Cypriniformes	Cyprinidae	Pseudorasbora	Pseudorasbora parva	Henan Normal University	Ningxia	Guyuan	Pengyang
YRFIR268-23	co20323	co20323	co20323	co20323	BOLD:ADC6858	624	Chordata	Actinopterygii	Cypriniformes	Nemacheilidae	Triplophysa	Triplophysa stolickai	Henan Normal University	Ningxia	Guyuan	Pengyang
YRFIR269-23	co20324	co20324	co20324	co20324	BOLD:ADC6858	624	Chordata	Actinopterygii	Cypriniformes	Nemacheilidae	Triplophysa	Triplophysa stolickai	Henan Normal University	Ningxia	Guyuan	Pengyang
YRFIR270-23	co20325	co20325	co20325	co20325	BOLD:ADC6858	624	Chordata	Actinopterygii	Cypriniformes	Nemacheilidae	Triplophysa	Triplophysa stolickai	Henan Normal University	Ningxia	Guyuan	Pengyang
YRFIR271-23	co20326	co20326	co20326	co20326	BOLD:ADC6858	624	Chordata	Actinopterygii	Cypriniformes	Nemacheilidae	Triplophysa	Triplophysa stolickai	Henan Normal University	Ningxia	Guyuan	Pengyang
YRFIR2886-23	co20328	co20328	co20328	co20328	BOLD:ADC6858	624	Chordata	Actinopterygii	Cypriniformes	Nemacheilidae	Triplophysa	Triplophysa stolickai	Henan Normal University	Ningxia	Guyuan	Pengyang
YRFIR2887-23	co20329	co20329	co20329	co20329	BOLD:ADC6858	624	Chordata	Actinopterygii	Cypriniformes	Nemacheilidae	Triplophysa	Triplophysa stolickai	Henan Normal University	Ningxia	Guyuan	Pengyang
YRFIR2888-23	co20330	co20330	co20330	co20330	BOLD:ADC6858	624	Chordata	Actinopterygii	Cypriniformes	Nemacheilidae	Triplophysa	Triplophysa stolickai	Henan Normal University	Ningxia	Guyuan	Pengyang
YRFIR2889-23	co20331	co20331	co20331	co20331	BOLD:ADC6858	624	Chordata	Actinopterygii	Cypriniformes	Nemacheilidae	Triplophysa	Triplophysa stolickai	Henan Normal University	Ningxia	Guyuan	Pengyang
YRFIR276-23	co20334	co20334	co20334	co20334	BOLD:ADC6858	624	Chordata	Actinopterygii	Cypriniformes	Nemacheilidae	Triplophysa	Triplophysa stolickai	Henan Normal University	Ningxia	Guyuan	Pengyang
YRFIR277-23	co20335	co20335	co20335	co20335	BOLD:ADC6858	624	Chordata	Actinopterygii	Cypriniformes	Nemacheilidae	Triplophysa	Triplophysa stolickai	Henan Normal University	Ningxia	Guyuan	Pengyang
YRFIR278-23	co20336	co20336	co20336	co20336	BOLD:ADC6858	624	Chordata	Actinopterygii	Cypriniformes	Nemacheilidae	Triplophysa	Triplophysa stolickai	Henan Normal University	Ningxia	Guyuan	Pengyang
YRFIR871-23	co20337	co20337	co20337	co20337	BOLD:ADC7038	624	Chordata	Actinopterygii	Cypriniformes	Nemacheilidae	Triplophysa	Triplophysa pappenheimi	Henan Normal University	Ningxia	Guyuan	Pengyang
YRDB050-22	co20338	co20338	co20338	co20338	BOLD:ADC6858	624	Chordata	Actinopterygii	Cypriniformes	Nemacheilidae	Triplophysa	Triplophysa stolickai	Henan Normal University	Ningxia	Guyuan	Pengyang
YRDB051-22	co20339	co20339	co20339	co20339	BOLD:ADC6858	624	Chordata	Actinopterygii	Cypriniformes	Nemacheilidae	Triplophysa	Triplophysa stolickai	Henan Normal University	Ningxia	Guyuan	Pengyang
YRFIR222-23	co20340	co20340	co20340	co20340	BOLD:ADC7038	624	Chordata	Actinopterygii	Cypriniformes	Nemacheilidae	Triplophysa	Triplophysa robusta	Henan Normal University	Ningxia	Guyuan	Pengyang
YRFIR095-23	co20341	co20341	co20341	co20341	BOLD:AEY5019	624	Chordata	Actinopterygii	Gobiiformes	Oxudercidae	Rhinogobius	Rhinogobius SP1	Henan Normal University	Ningxia	Guyuan	Pengyang
YRFIR2890-23	co20342	co20342	co20342	co20342	BOLD:ADC6858	624	Chordata	Actinopterygii	Cypriniformes	Nemacheilidae	Triplophysa	Triplophysa stolickai	Henan Normal University	Ningxia	Guyuan	Pengyang
YRFIR1013-23	co20344	co20344	co20344	co20344	BOLD:ACB4145	624	Chordata	Actinopterygii	Gobiiformes	Oxudercidae	Rhinogobius	Rhinogobius brunneus	Henan Normal University	Ningxia	Guyuan	Pengyang
YRFIR1546-23	co20345	co20345	co20345	co20345	BOLD:ADC6858	624	Chordata	Actinopterygii	Cypriniformes	Nemacheilidae	Triplophysa	Triplophysa stolickai	Henan Normal University	Ningxia	Wuzhong	Tongxing
YRFIR1547-23	co20346	co20346	co20346	co20346	BOLD:ADC6858	624	Chordata	Actinopterygii	Cypriniformes	Nemacheilidae	Triplophysa	Triplophysa stolickai	Henan Normal University	Ningxia	Wuzhong	Tongxing
YRFIR1548-23	co20347	co20347	co20347	co20347	BOLD:ADC6858	624	Chordata	Actinopterygii	Cypriniformes	Nemacheilidae	Triplophysa	Triplophysa stolickai	Henan Normal University	Ningxia	Wuzhong	Tongxing
YRFIR1549-23	co20348	co20348	co20348	co20348	BOLD:ADC6858	624	Chordata	Actinopterygii	Cypriniformes	Nemacheilidae	Triplophysa	Triplophysa stolickai	Henan Normal University	Ningxia	Wuzhong	Tongxing
YRFIR1550-23	co20349	co20349	co20349	co20349	BOLD:ADC6858	624	Chordata	Actinopterygii	Cypriniformes	Nemacheilidae	Triplophysa	Triplophysa stolickai	Henan Normal University	Ningxia	Wuzhong	Tongxing
YRFIR1551-23	co20350	co20350	co20350	co20350	BOLD:ADC6858	624	Chordata	Actinopterygii	Cypriniformes	Nemacheilidae	Triplophysa	Triplophysa stolickai	Henan Normal University	Ningxia	Wuzhong	Tongxing
YRFIR1552-23	co20351	co20351	co20351	co20351	BOLD:ADC6858	624	Chordata	Actinopterygii	Cypriniformes	Nemacheilidae	Triplophysa	Triplophysa stolickai	Henan Normal University	Ningxia	Wuzhong	Tongxing
YRFIR1553-23	co20352	co20352	co20352	co20352	BOLD:ADC6858	624	Chordata	Actinopterygii	Cypriniformes	Nemacheilidae	Triplophysa	Triplophysa stolickai	Henan Normal University	Ningxia	Wuzhong	Tongxing
YRFIR1554-23	co20353	co20353	co20353	co20353	BOLD:ADC6858	624	Chordata	Actinopterygii	Cypriniformes	Nemacheilidae	Triplophysa	Triplophysa stolickai	Henan Normal University	Ningxia	Wuzhong	Tongxing
YRFIR1555-23	co20354	co20354	co20354	co20354	BOLD:ADC6858	624	Chordata	Actinopterygii	Cypriniformes	Nemacheilidae	Triplophysa	Triplophysa stolickai	Henan Normal University	Ningxia	Wuzhong	Tongxing
YRFIR1556-23	co20355	co20355	co20355	co20355	BOLD:ADC6858	624	Chordata	Actinopterygii	Cypriniformes	Nemacheilidae	Triplophysa	Triplophysa stolickai	Henan Normal University	Ningxia	Wuzhong	Tongxing
YRFIR1557-23	co20356	co20356	co20356	co20356	BOLD:ADC6858	624	Chordata	Actinopterygii	Cypriniformes	Nemacheilidae	Triplophysa	Triplophysa stolickai	Henan Normal University	Ningxia	Wuzhong	Tongxing
YRFIR1558-23	co20357	co20357	co20357	co20357	BOLD:ADC6858	624	Chordata	Actinopterygii	Cypriniformes	Nemacheilidae	Triplophysa	Triplophysa stolickai	Henan Normal University	Ningxia	Wuzhong	Tongxing
YRFIR1559-23	co20358	co20358	co20358	co20358	BOLD:ADC6858	624	Chordata	Actinopterygii	Cypriniformes	Nemacheilidae	Triplophysa	Triplophysa stolickai	Henan Normal University	Ningxia	Wuzhong	Tongxing
YRFIR1560-23	co20359	co20359	co20359	co20359	BOLD:ADC6858	624	Chordata	Actinopterygii	Cypriniformes	Nemacheilidae	Triplophysa	Triplophysa stolickai	Henan Normal University	Ningxia	Wuzhong	Tongxing
YRFIR1561-23	co20360	co20360	co20360	co20360	BOLD:ADC6858	624	Chordata	Actinopterygii	Cypriniformes	Nemacheilidae	Triplophysa	Triplophysa stolickai	Henan Normal University	Ningxia	Wuzhong	Tongxing
YRFIR1562-23	co20361	co20361	co20361	co20361	BOLD:ADC6858	624	Chordata	Actinopterygii	Cypriniformes	Nemacheilidae	Triplophysa	Triplophysa stolickai	Henan Normal University	Ningxia	Wuzhong	Tongxing
YRFIR1563-23	co20362	co20362	co20362	co20362	BOLD:ADC6858	624	Chordata	Actinopterygii	Cypriniformes	Nemacheilidae	Triplophysa	Triplophysa stolickai	Henan Normal University	Ningxia	Wuzhong	Tongxing
YRFIR1564-23	co20363	co20363	co20363	co20363	BOLD:ADC6858	624	Chordata	Actinopterygii	Cypriniformes	Nemacheilidae	Triplophysa	Triplophysa stolickai	Henan Normal University	Ningxia	Wuzhong	Tongxing
YRFIR1565-23	co20364	co20364	co20364	co20364	BOLD:ADC6858	624	Chordata	Actinopterygii	Cypriniformes	Nemacheilidae	Triplophysa	Triplophysa stolickai	Henan Normal University	Ningxia	Wuzhong	Tongxing
YRFIR1566-23	co20365	co20365	co20365	co20365	BOLD:ADC6858	624	Chordata	Actinopterygii	Cypriniformes	Nemacheilidae	Triplophysa	Triplophysa stolickai	Henan Normal University	Ningxia	Wuzhong	Tongxing
YRFIR1567-23	co20366	co20366	co20366	co20366	BOLD:ADC6858	624	Chordata	Actinopterygii	Cypriniformes	Nemacheilidae	Triplophysa	Triplophysa stolickai	Henan Normal University	Ningxia	Wuzhong	Tongxing
YRFIR1568-23	co20367	co20367	co20367	co20367	BOLD:ADC6858	624	Chordata	Actinopterygii	Cypriniformes	Nemacheilidae	Triplophysa	Triplophysa stolickai	Henan Normal University	Ningxia	Wuzhong	Tongxing
YRFIR1569-23	co20368	co20368	co20368	co20368	BOLD:ADC6858	624	Chordata	Actinopterygii	Cypriniformes	Nemacheilidae	Triplophysa	Triplophysa stolickai	Henan Normal University	Ningxia	Wuzhong	Tongxing
YRFIR1570-23	co20369	co20369	co20369	co20369	BOLD:ADC6858	624	Chordata	Actinopterygii	Cypriniformes	Nemacheilidae	Triplophysa	Triplophysa stolickai	Henan Normal University	Ningxia	Wuzhong	Tongxing
YRFIR1571-23	co20370	co20370	co20370	co20370	BOLD:ADC6858	624	Chordata	Actinopterygii	Cypriniformes	Nemacheilidae	Triplophysa	Triplophysa stolickai	Henan Normal University	Ningxia	Wuzhong	Tongxing
YRFIR2959-23	co20371	co20371	co20371	co20371	BOLD:ADC6858	624	Chordata	Actinopterygii	Cypriniformes	Nemacheilidae	Triplophysa	Triplophysa stolickai	Henan Normal University	Ningxia	Wuzhong	Tongxing
YRFIR1572-23	co20372	co20372	co20372	co20372	BOLD:ADC6858	624	Chordata	Actinopterygii	Cypriniformes	Nemacheilidae	Triplophysa	Triplophysa stolickai	Henan Normal University	Ningxia	Wuzhong	Tongxing
YRFIR1573-23	co20373	co20373	co20373	co20373	BOLD:ADC6858	624	Chordata	Actinopterygii	Cypriniformes	Nemacheilidae	Triplophysa	Triplophysa stolickai	Henan Normal University	Ningxia	Wuzhong	Tongxing
YRFIR1574-23	co20374	co20374	co20374	co20374	BOLD:ADC6858	624	Chordata	Actinopterygii	Cypriniformes	Nemacheilidae	Triplophysa	Triplophysa stolickai	Henan Normal University	Ningxia	Wuzhong	Tongxing
YRFIR1575-23	co20375	co20375	co20375	co20375	BOLD:ADC6858	624	Chordata	Actinopterygii	Cypriniformes	Nemacheilidae	Triplophysa	Triplophysa stolickai	Henan Normal University	Ningxia	Wuzhong	Tongxing
YRFIR1576-23	co20376	co20376	co20376	co20376	BOLD:ADC6858	624	Chordata	Actinopterygii	Cypriniformes	Nemacheilidae	Triplophysa	Triplophysa stolickai	Henan Normal University	Ningxia	Wuzhong	Tongxing
YRFIR1577-23	co20377	co20377	co20377	co20377	BOLD:ADC6858	624	Chordata	Actinopterygii	Cypriniformes	Nemacheilidae	Triplophysa	Triplophysa stolickai	Henan Normal University	Ningxia	Wuzhong	Tongxing
YRFIR1578-23	co20378	co20378	co20378	co20378	BOLD:ADC6858	624	Chordata	Actinopterygii	Cypriniformes	Nemacheilidae	Triplophysa	Triplophysa stolickai	Henan Normal University	Ningxia	Wuzhong	Tongxing
YRFIR1579-23	co20379	co20379	co20379	co20379	BOLD:ADC6858	624	Chordata	Actinopterygii	Cypriniformes	Nemacheilidae	Triplophysa	Triplophysa stolickai	Henan Normal University	Ningxia	Wuzhong	Tongxing
YRFIR1580-23	co20380	co20380	co20380	co20380	BOLD:ADC6858	624	Chordata	Actinopterygii	Cypriniformes	Nemacheilidae	Triplophysa	Triplophysa stolickai	Henan Normal University	Ningxia	Wuzhong	Tongxing
YRFIR1581-23	co20381	co20381	co20381	co20381	BOLD:ADC6858	624	Chordata	Actinopterygii	Cypriniformes	Nemacheilidae	Triplophysa	Triplophysa stolickai	Henan Normal University	Ningxia	Wuzhong	Tongxing
YRFIR1582-23	co20382	co20382	co20382	co20382	BOLD:ADC6858	624	Chordata	Actinopterygii	Cypriniformes	Nemacheilidae	Triplophysa	Triplophysa stolickai	Henan Normal University	Ningxia	Wuzhong	Tongxing
YRFIR1583-23	co20383	co20383	co20383	co20383	BOLD:ADC6858	624	Chordata	Actinopterygii	Cypriniformes	Nemacheilidae	Triplophysa	Triplophysa stolickai	Henan Normal University	Ningxia	Wuzhong	Tongxing
YRFIR1584-23	co20384	co20384	co20384	co20384	BOLD:ADC6858	624	Chordata	Actinopterygii	Cypriniformes	Nemacheilidae	Triplophysa	Triplophysa stolickai	Henan Normal University	Ningxia	Wuzhong	Tongxing
YRFIR1585-23	co20385	co20385	co20385	co20385	BOLD:ADC6858	624	Chordata	Actinopterygii	Cypriniformes	Nemacheilidae	Triplophysa	Triplophysa stolickai	Henan Normal University	Ningxia	Wuzhong	Tongxing
YRFIR1586-23	co20386	co20386	co20386	co20386	BOLD:ADC6858	624	Chordata	Actinopterygii	Cypriniformes	Nemacheilidae	Triplophysa	Triplophysa stolickai	Henan Normal University	Ningxia	Wuzhong	Tongxing
YRFIR1587-23	co20387	co20387	co20387	co20387	BOLD:ADC6858	624	Chordata	Actinopterygii	Cypriniformes	Nemacheilidae	Triplophysa	Triplophysa stolickai	Henan Normal University	Ningxia	Wuzhong	Tongxing
YRFIR1588-23	co20388	co20388	co20388	co20388	BOLD:ADC6858	624	Chordata	Actinopterygii	Cypriniformes	Nemacheilidae	Triplophysa	Triplophysa stolickai	Henan Normal University	Ningxia	Wuzhong	Tongxing
YRFIR1589-23	co20389	co20389	co20389	co20389	BOLD:ADC6858	624	Chordata	Actinopterygii	Cypriniformes	Nemacheilidae	Triplophysa	Triplophysa stolickai	Henan Normal University	Ningxia	Wuzhong	Tongxing
YRFIR1590-23	co20390	co20390	co20390	co20390	BOLD:ADC6858	624	Chordata	Actinopterygii	Cypriniformes	Nemacheilidae	Triplophysa	Triplophysa stolickai	Henan Normal University	Ningxia	Wuzhong	Tongxing
YRFIR1591-23	co20391	co20391	co20391	co20391	BOLD:ADC6858	624	Chordata	Actinopterygii	Cypriniformes	Nemacheilidae	Triplophysa	Triplophysa stolickai	Henan Normal University	Ningxia	Wuzhong	Tongxing
YRFIR1592-23	co20392	co20392	co20392	co20392	BOLD:ADC6858	624	Chordata	Actinopterygii	Cypriniformes	Nemacheilidae	Triplophysa	Triplophysa stolickai	Henan Normal University	Ningxia	Wuzhong	Tongxing
YRFIR1593-23	co20393	co20393	co20393	co20393	BOLD:ADC6858	624	Chordata	Actinopterygii	Cypriniformes	Nemacheilidae	Triplophysa	Triplophysa stolickai	Henan Normal University	Ningxia	Wuzhong	Tongxing
YRFIR1594-23	co20394	co20394	co20394	co20394	BOLD:ADC6858	624	Chordata	Actinopterygii	Cypriniformes	Nemacheilidae	Triplophysa	Triplophysa stolickai	Henan Normal University	Ningxia	Wuzhong	Tongxing
YRFIR1595-23	co20395	co20395	co20395	co20395	BOLD:ADC6858	624	Chordata	Actinopterygii	Cypriniformes	Nemacheilidae	Triplophysa	Triplophysa stolickai	Henan Normal University	Ningxia	Wuzhong	Tongxing
YRFIR1596-23	co20396	co20396	co20396	co20396	BOLD:ADC6858	624	Chordata	Actinopterygii	Cypriniformes	Nemacheilidae	Triplophysa	Triplophysa stolickai	Henan Normal University	Ningxia	Wuzhong	Tongxing
YRFIR1597-23	co20397	co20397	co20397	co20397	BOLD:ADC6858	624	Chordata	Actinopterygii	Cypriniformes	Nemacheilidae	Triplophysa	Triplophysa stolickai	Henan Normal University	Ningxia	Wuzhong	Tongxing
YRFIR2960-23	co20398	co20398	co20398	co20398	BOLD:ADC6858	624	Chordata	Actinopterygii	Cypriniformes	Nemacheilidae	Triplophysa	Triplophysa stolickai	Henan Normal University	Ningxia	Wuzhong	Tongxing
YRFIR2961-23	co20399	co20399	co20399	co20399	BOLD:ADC6858	624	Chordata	Actinopterygii	Cypriniformes	Nemacheilidae	Triplophysa	Triplophysa stolickai	Henan Normal University	Ningxia	Wuzhong	Tongxing
YRFIR2891-23	co20400	co20400	co20400	co20400	BOLD:ADC6858	624	Chordata	Actinopterygii	Cypriniformes	Nemacheilidae	Triplophysa	Triplophysa stolickai	Henan Normal University	Ningxia	Wuzhong	Tongxing
YRFIR731-23	co20401	co20401	co20401	co20401	BOLD:ACC0702	624	Chordata	Actinopterygii	Cypriniformes	Cyprinidae	Schizopygopsis	Schizopygopsis pylzovi	Henan Normal University	Qinghai	Guoluo	Maduo
YRFIR732-23	co20402	co20402	co20402	co20402	BOLD:AAI6421	624	Chordata	Actinopterygii	Cypriniformes	Cyprinidae	Gymnocypris	Gymnocypris eckloni	Henan Normal University	Qinghai	Guoluo	Maduo
YRFIR733-23	co20403	co20403	co20403	co20403	BOLD:AAI6421	624	Chordata	Actinopterygii	Cypriniformes	Cyprinidae	Gymnocypris	Gymnocypris eckloni	Henan Normal University	Qinghai	Guoluo	Maduo
YRFIR734-23	co20404	co20404	co20404	co20404	BOLD:AAI6421	624	Chordata	Actinopterygii	Cypriniformes	Cyprinidae	Gymnocypris	Gymnocypris eckloni	Henan Normal University	Qinghai	Guoluo	Maduo
YRFIR735-23	co20405	co20405	co20405	co20405	BOLD:AAI6421	624	Chordata	Actinopterygii	Cypriniformes	Cyprinidae	Gymnocypris	Gymnocypris eckloni	Henan Normal University	Qinghai	Guoluo	Maduo
YRFIR737-23	co20408	co20408	co20408	co20408	BOLD:AAI6421	624	Chordata	Actinopterygii	Cypriniformes	Cyprinidae	Gymnocypris	Gymnocypris eckloni	Henan Normal University	Qinghai	Guoluo	Maduo
YRFIR738-23	co20409	co20409	co20409	co20409	BOLD:AAI6421	624	Chordata	Actinopterygii	Cypriniformes	Cyprinidae	Gymnocypris	Gymnocypris eckloni	Henan Normal University	Qinghai	Guoluo	Maduo
YRFIR739-23	co20410	co20410	co20410	co20410	BOLD:AAI6421	624	Chordata	Actinopterygii	Cypriniformes	Cyprinidae	Gymnocypris	Gymnocypris eckloni	Henan Normal University	Qinghai	Guoluo	Maduo
YRFIR740-23	co20411	co20411	co20411	co20411	BOLD:ACC0702	624	Chordata	Actinopterygii	Cypriniformes	Cyprinidae	Schizopygopsis	Schizopygopsis pylzovi	Henan Normal University	Qinghai	Guoluo	Maduo
YRFIR741-23	co20412	co20412	co20412	co20412	BOLD:AAI6421	624	Chordata	Actinopterygii	Cypriniformes	Cyprinidae	Gymnocypris	Gymnocypris eckloni	Henan Normal University	Qinghai	Guoluo	Maduo
YRFIR742-23	co20413	co20413	co20413	co20413	BOLD:AAI6421	624	Chordata	Actinopterygii	Cypriniformes	Cyprinidae	Gymnocypris	Gymnocypris eckloni	Henan Normal University	Qinghai	Guoluo	Maduo
YRFIR884-23	co20414	co20414	co20414	co20414	BOLD:ACB5733	624	Chordata	Actinopterygii	Cypriniformes	Cyprinidae	Platypharodon	Platypharodon extremus	Henan Normal University	Qinghai	Guoluo	Maduo
YRFIR743-23	co20415	co20415	co20415	co20415	BOLD:AAI6421	624	Chordata	Actinopterygii	Cypriniformes	Cyprinidae	Gymnocypris	Gymnocypris eckloni	Henan Normal University	Qinghai	Guoluo	Maduo
YRFIR744-23	co20416	co20416	co20416	co20416	BOLD:AAI6421	624	Chordata	Actinopterygii	Cypriniformes	Cyprinidae	Gymnocypris	Gymnocypris eckloni	Henan Normal University	Qinghai	Guoluo	Maduo
YRFIR745-23	co20417	co20417	co20417	co20417	BOLD:AAI6421	624	Chordata	Actinopterygii	Cypriniformes	Cyprinidae	Gymnocypris	Gymnocypris eckloni	Henan Normal University	Qinghai	Guoluo	Maduo
YRFIR746-23	co20418	co20418	co20418	co20418	BOLD:AAI6421	624	Chordata	Actinopterygii	Cypriniformes	Cyprinidae	Gymnocypris	Gymnocypris eckloni	Henan Normal University	Qinghai	Guoluo	Maduo
YRFIR747-23	co20419	co20419	co20419	co20419	BOLD:AAI6421	624	Chordata	Actinopterygii	Cypriniformes	Cyprinidae	Gymnocypris	Gymnocypris eckloni	Henan Normal University	Qinghai	Guoluo	Maduo
YRFIR748-23	co20420	co20420	co20420	co20420	BOLD:AAI6421	624	Chordata	Actinopterygii	Cypriniformes	Cyprinidae	Gymnocypris	Gymnocypris eckloni	Henan Normal University	Qinghai	Guoluo	Maduo
YRFIR749-23	co20421	co20421	co20421	co20421	BOLD:AAI6421	624	Chordata	Actinopterygii	Cypriniformes	Cyprinidae	Gymnocypris	Gymnocypris eckloni	Henan Normal University	Qinghai	Guoluo	Maduo
YRFIR1631-23	co20422	co20422	co20422	co20422	BOLD:AAC3476	624	Chordata	Actinopterygii	Cypriniformes	Cyprinidae	Leuciscus	Leuciscus chuanchicus	Henan Normal University	Ningxia	Shizuishan	Pinluo
YRFIR1632-23	co20423	co20423	co20423	co20423	BOLD:AAC3476	624	Chordata	Actinopterygii	Cypriniformes	Cyprinidae	Leuciscus	Leuciscus chuanchicus	Henan Normal University	Ningxia	Shizuishan	Pinluo
YRFIR903-23	co20424	co20424	co20424	co20424	BOLD:AAA7176	624	Chordata	Actinopterygii	Cypriniformes	Cyprinidae	Carassius	Carassius auratus	Henan Normal University	Neimenggu	Eerduosi	Etuoke
YRFIR904-23	co20425	co20425	co20425	co20425	BOLD:AAA7176	624	Chordata	Actinopterygii	Cypriniformes	Cyprinidae	Carassius	Carassius auratus	Henan Normal University	Neimenggu	Eerduosi	Etuoke
YRFIR905-23	co20426	co20426	co20426	co20426	BOLD:AAA7176	624	Chordata	Actinopterygii	Cypriniformes	Cyprinidae	Carassius	Carassius auratus	Henan Normal University	Neimenggu	Eerduosi	Etuoke
YRFIR906-23	co20427	co20427	co20427	co20427	BOLD:AAA7176	624	Chordata	Actinopterygii	Cypriniformes	Cyprinidae	Carassius	Carassius auratus	Henan Normal University	Neimenggu	Eerduosi	Etuoke
YRFIR907-23	co20428	co20428	co20428	co20428	BOLD:AAA7176	624	Chordata	Actinopterygii	Cypriniformes	Cyprinidae	Carassius	Carassius auratus	Henan Normal University	Neimenggu	Eerduosi	Etuoke
YRFIR908-23	co20429	co20429	co20429	co20429	BOLD:AAA7176	624	Chordata	Actinopterygii	Cypriniformes	Cyprinidae	Carassius	Carassius auratus	Henan Normal University	Neimenggu	Eerduosi	Etuoke
YRFIR909-23	co20430	co20430	co20430	co20430	BOLD:AAA7176	624	Chordata	Actinopterygii	Cypriniformes	Cyprinidae	Carassius	Carassius auratus	Henan Normal University	Neimenggu	Eerduosi	Etuoke
YRFIR910-23	co20431	co20431	co20431	co20431	BOLD:AAA7176	624	Chordata	Actinopterygii	Cypriniformes	Cyprinidae	Carassius	Carassius auratus	Henan Normal University	Neimenggu	Eerduosi	Etuoke
YRFIR911-23	co20432	co20432	co20432	co20432	BOLD:AAA7176	624	Chordata	Actinopterygii	Cypriniformes	Cyprinidae	Carassius	Carassius auratus	Henan Normal University	Neimenggu	Eerduosi	Etuoke
YRFIR912-23	co20433	co20433	co20433	co20433	BOLD:AAA7176	624	Chordata	Actinopterygii	Cypriniformes	Cyprinidae	Carassius	Carassius auratus	Henan Normal University	Neimenggu	Eerduosi	Etuoke
YRFIR281-23	co20434	co20434	co20434	co20434	BOLD:ADK5183	624	Chordata	Actinopterygii	Cypriniformes	Nemacheilidae	Triplophysa	Triplophysa dalaica	Henan Normal University	Neimenggu	Eerduosi	Etuoke
YRFIR2964-23	co20435	co20435	co20435	co20435	BOLD:ADC7038	624	Chordata	Actinopterygii	Cypriniformes	Nemacheilidae	Triplophysa	Triplophysa pappenheimi	Henan Normal University	Ningxia	Shizuishan	Pinluo
YRFIR913-23	co20436	co20436	co20436	co20436	BOLD:AAA7176	624	Chordata	Actinopterygii	Cypriniformes	Cyprinidae	Carassius	Carassius auratus	Henan Normal University	Ningxia	Shizuishan	Pinluo
YRFIR914-23	co20437	co20437	co20437	co20437	BOLD:AAA7176	624	Chordata	Actinopterygii	Cypriniformes	Cyprinidae	Carassius	Carassius auratus	Henan Normal University	Ningxia	Shizuishan	Pinluo
YRFIR915-23	co20438	co20438	co20438	co20438	BOLD:AAA7176	624	Chordata	Actinopterygii	Cypriniformes	Cyprinidae	Carassius	Carassius auratus	Henan Normal University	Ningxia	Shizuishan	Pinluo
YRFIR916-23	co20439	co20439	co20439	co20439	BOLD:AAA7176	624	Chordata	Actinopterygii	Cypriniformes	Cyprinidae	Carassius	Carassius auratus	Henan Normal University	Ningxia	Shizuishan	Pinluo
YRFIR917-23	co20440	co20440	co20440	co20440	BOLD:AAA7176	624	Chordata	Actinopterygii	Cypriniformes	Cyprinidae	Carassius	Carassius auratus	Henan Normal University	Ningxia	Shizuishan	Pinluo
YRFIR918-23	co20441	co20441	co20441	co20441	BOLD:AAA7176	624	Chordata	Actinopterygii	Cypriniformes	Cyprinidae	Carassius	Carassius auratus	Henan Normal University	Ningxia	Shizuishan	Pinluo
YRFIR1312-23	co20443	co20443	co20443	co20443	BOLD:AAJ6728	624	Chordata	Actinopterygii	Cypriniformes	Cyprinidae	Acheilognathus	Acheilognathus chankaensis	Henan Normal University	Neimenggu	Bayannaoer	Linhe
YRFIR1313-23	co20444	co20444	co20444	co20444	BOLD:AAJ6728	624	Chordata	Actinopterygii	Cypriniformes	Cyprinidae	Acheilognathus	Acheilognathus chankaensis	Henan Normal University	Neimenggu	Bayannaoer	Linhe
YRFIR1314-23	co20445	co20445	co20445	co20445	BOLD:AAJ6728	624	Chordata	Actinopterygii	Cypriniformes	Cyprinidae	Acheilognathus	Acheilognathus chankaensis	Henan Normal University	Neimenggu	Bayannaoer	Linhe
YRFIR1315-23	co20446	co20446	co20446	co20446	BOLD:AAJ6728	624	Chordata	Actinopterygii	Cypriniformes	Cyprinidae	Acheilognathus	Acheilognathus chankaensis	Henan Normal University	Neimenggu	Bayannaoer	Linhe
YRFIR1014-23	co20447	co20447	co20447	co20447	BOLD:ACB4145	624	Chordata	Actinopterygii	Gobiiformes	Oxudercidae	Rhinogobius	Rhinogobius brunneus	Henan Normal University	Neimenggu	Bayannaoer	Linhe
YRFIR1316-23	co20448	co20448	co20448	co20448	BOLD:AAJ6728	624	Chordata	Actinopterygii	Cypriniformes	Cyprinidae	Acheilognathus	Acheilognathus chankaensis	Henan Normal University	Neimenggu	Bayannaoer	Linhe
YRFIR1317-23	co20449	co20449	co20449	co20449	BOLD:AAJ6728	624	Chordata	Actinopterygii	Cypriniformes	Cyprinidae	Acheilognathus	Acheilognathus chankaensis	Henan Normal University	Neimenggu	Bayannaoer	Linhe
YRFIR1244-23	co20450	co20450	co20450	co20450	BOLD:ADC7506	624	Chordata	Actinopterygii	Cypriniformes	Cyprinidae	Rhodeus	Rhodeus ocellatus	Henan Normal University	Neimenggu	Bayannaoer	Linhe
YRFIR1245-23	co20451	co20451	co20451	co20451	BOLD:ADC7506	624	Chordata	Actinopterygii	Cypriniformes	Cyprinidae	Rhodeus	Rhodeus ocellatus	Henan Normal University	Neimenggu	Bayannaoer	Linhe
YRFIR122-23	co20452	co20452	co20452	co20452	BOLD:ACB5189	624	Chordata	Actinopterygii	Cypriniformes	Cyprinidae	Hemiculter	Hemiculter leucisculus	Henan Normal University	Neimenggu	Bayannaoer	Linhe
YRFIR001-23	co20453	co20453	co20453	co20453	BOLD:ACH3056	624	Chordata	Actinopterygii	Cypriniformes	Cyprinidae	Abbottina	Abbottina rivularis	Henan Normal University	Neimenggu	Bayannaoer	Linhe
YRFIR002-23	co20454	co20454	co20454	co20454	BOLD:ACH3056	624	Chordata	Actinopterygii	Cypriniformes	Cyprinidae	Abbottina	Abbottina rivularis	Henan Normal University	Neimenggu	Bayannaoer	Linhe
YRFIR1633-23	co20455	co20455	co20455	co20455	BOLD:AAC3476	624	Chordata	Actinopterygii	Cypriniformes	Cyprinidae	Leuciscus	Leuciscus chuanchicus	Henan Normal University	Neimenggu	Bayannaoer	Linhe
YRFIR013-23	co20456	co20456	co20456	co20456	BOLD:ACM1972	624	Chordata	Actinopterygii	Cypriniformes	Cyprinidae	Abbottina	Abbottina rivularis	Henan Normal University	Neimenggu	Bayannaoer	Linhe
YRFIR2965-23	co20457	co20457	co20457	co20457	BOLD:ADX8581	624	Chordata	Actinopterygii	Cypriniformes	Cyprinidae	Opsariichthys	Opsariichthys bidens	Henan Normal University	Neimenggu	Bayannaoer	Linhe
YRFIR750-23	co20458	co20458	co20458	co20458	BOLD:ACS0234	624	Chordata	Actinopterygii	Cypriniformes	Cyprinidae	Hemibarbus	Hemibarbus maculatus	Henan Normal University	Neimenggu	Bayannaoer	Linhe
YRFIR751-23	co20459	co20459	co20459	co20459	BOLD:ACS0234	624	Chordata	Actinopterygii	Cypriniformes	Cyprinidae	Hemibarbus	Hemibarbus maculatus	Henan Normal University	Neimenggu	Bayannaoer	Linhe
YRFIR758-23	co20460	co20460	co20460	co20460	BOLD:ACH3510	624	Chordata	Actinopterygii	Cypriniformes	Cyprinidae	Gobio	Gobio meridionalis	Henan Normal University	Neimenggu	Bayannaoer	Linhe
YRFIR759-23	co20461	co20461	co20461	co20461	BOLD:ACH3510	624	Chordata	Actinopterygii	Cypriniformes	Cyprinidae	Gobio	Gobio meridionalis	Henan Normal University	Neimenggu	Bayannaoer	Linhe
YRFIR760-23	co20462	co20462	co20462	co20462	BOLD:ACH3510	624	Chordata	Actinopterygii	Cypriniformes	Cyprinidae	Gobio	Gobio meridionalis	Henan Normal University	Neimenggu	Bayannaoer	Linhe
YRFIR761-23	co20463	co20463	co20463	co20463	BOLD:ACH3510	624	Chordata	Actinopterygii	Cypriniformes	Cyprinidae	Gobio	Gobio meridionalis	Henan Normal University	Neimenggu	Bayannaoer	Linhe
YRFIR762-23	co20464	co20464	co20464	co20464	BOLD:ACH3510	624	Chordata	Actinopterygii	Cypriniformes	Cyprinidae	Gobio	Gobio meridionalis	Henan Normal University	Neimenggu	Bayannaoer	Linhe
YRFIR763-23	co20465	co20465	co20465	co20465	BOLD:ACH3510	624	Chordata	Actinopterygii	Cypriniformes	Cyprinidae	Gobio	Gobio soldatovi	Henan Normal University	Neimenggu	Bayannaoer	Linhe
YRFIR764-23	co20466	co20466	co20466	co20466	BOLD:ACH3510	624	Chordata	Actinopterygii	Cypriniformes	Cyprinidae	Gobio	Gobio meridionalis	Henan Normal University	Neimenggu	Bayannaoer	Linhe
YRFIR765-23	co20468	co20468	co20468	co20468	BOLD:ACH3510	624	Chordata	Actinopterygii	Cypriniformes	Cyprinidae	Gobio	Gobio meridionalis	Henan Normal University	Neimenggu	Bayannaoer	Linhe
YRFIR766-23	co20469	co20469	co20469	co20469	BOLD:ACH3510	624	Chordata	Actinopterygii	Cypriniformes	Cyprinidae	Gobio	Gobio meridionalis	Henan Normal University	Neimenggu	Bayannaoer	Linhe
YRFIR767-23	co20470	co20470	co20470	co20470	BOLD:ACH3510	624	Chordata	Actinopterygii	Cypriniformes	Cyprinidae	Gobio	Gobio meridionalis	Henan Normal University	Neimenggu	Bayannaoer	Linhe
YRFIR768-23	co20471	co20471	co20471	co20471	BOLD:ACH3510	624	Chordata	Actinopterygii	Cypriniformes	Cyprinidae	Gobio	Gobio meridionalis	Henan Normal University	Neimenggu	Bayannaoer	Linhe
YRFIR769-23	co20473	co20473	co20473	co20473	BOLD:ACH3510	624	Chordata	Actinopterygii	Cypriniformes	Cyprinidae	Gobio	Gobio meridionalis	Henan Normal University	Neimenggu	Bayannaoer	Linhe
YRFIR770-23	co20474	co20474	co20474	co20474	BOLD:ACH3510	624	Chordata	Actinopterygii	Cypriniformes	Cyprinidae	Gobio	Gobio soldatovi	Henan Normal University	Neimenggu	Bayannaoer	Linhe
YRFIR771-23	co20475	co20475	co20475	co20475	BOLD:ACH3510	624	Chordata	Actinopterygii	Cypriniformes	Cyprinidae	Gobio	Gobio soldatovi	Henan Normal University	Neimenggu	Bayannaoer	Linhe
YRFIR157-23	co20537	co20537	co20537	co20537	BOLD:ACH6495	624	Chordata	Actinopterygii	Cypriniformes	Cyprinidae	Squaliobarbus	Squaliobarbus curriculus	Henan Normal University	Neimenggu	Eerduosi	Yijinhuoluo
YRFIR1424-23	co20538	co20538	co20538	co20538	BOLD:ACH3510	624	Chordata	Actinopterygii	Cypriniformes	Cyprinidae	Gobio	Gobio soldatovi	Henan Normal University	Neimenggu	Eerduosi	Yijinhuoluo
YRFIR1425-23	co20539	co20539	co20539	co20539	BOLD:ACH3510	624	Chordata	Actinopterygii	Cypriniformes	Cyprinidae	Gobio	Gobio meridionalis	Henan Normal University	Neimenggu	Eerduosi	Yijinhuoluo
YRFIR1217-23	co20540	co20540	co20540	co20540	BOLD:ACV8403	624	Chordata	Actinopterygii	Siluriformes	Siluridae	Silurus	Silurus lanzhouensis	Henan Normal University	Neimenggu	Eerduosi	Yijinhuoluo
YRFIR494-23	co20544	co20544	co20544	co20544	BOLD:ACH2695	624	Chordata	Actinopterygii	Cypriniformes	Cyprinidae	Gnathopogon	Gnathopogon polytaenia	Henan Normal University	Shanxi	Yulin	Shenmu
YRFIR495-23	co20545	co20545	co20545	co20545	BOLD:ACH2695	624	Chordata	Actinopterygii	Cypriniformes	Cyprinidae	Gnathopogon	Gnathopogon polytaenia	Henan Normal University	Shanxi	Yulin	Shenmu
YRFIR496-23	co20546	co20546	co20546	co20546	BOLD:ACH2695	624	Chordata	Actinopterygii	Cypriniformes	Cyprinidae	Gnathopogon	Gnathopogon polytaenia	Henan Normal University	Shanxi	Yulin	Shenmu
YRFIR497-23	co20547	co20547	co20547	co20547	BOLD:ACH2695	624	Chordata	Actinopterygii	Cypriniformes	Cyprinidae	Gnathopogon	Gnathopogon polytaenia	Henan Normal University	Shanxi	Yulin	Shenmu
YRFIR2966-23	co20558	co20558	co20558	co20558	BOLD:ADX8581	624	Chordata	Actinopterygii	Cypriniformes	Cyprinidae	Opsariichthys	Opsariichthys bidens	Henan Normal University	Shanxi	Yulin	Shenmu
YRFIR2967-23	co20559	co20559	co20559	co20559	BOLD:ACB5312	624	Chordata	Actinopterygii	Cypriniformes	Cyprinidae	Opsariichthys	Opsariichthys bidens	Henan Normal University	Shanxi	Yulin	Shenmu
YRFIR2968-23	co20561	co20561	co20561	co20561	BOLD:ADX8581	624	Chordata	Actinopterygii	Cypriniformes	Cyprinidae	Opsariichthys	Opsariichthys bidens	Henan Normal University	Shanxi	Yulin	Shenmu
YRFIR1036-23	co20562	co20562	co20562	co20562	BOLD:ACB5312	624	Chordata	Actinopterygii	Cypriniformes	Cyprinidae	Opsariichthys	Opsariichthys bidens	Henan Normal University	Shanxi	Yulin	Shenmu
YRFIR1037-23	co20563	co20563	co20563	co20563	BOLD:ACB5312	624	Chordata	Actinopterygii	Cypriniformes	Cyprinidae	Opsariichthys	Opsariichthys bidens	Henan Normal University	Shanxi	Yulin	Shenmu
YRFIR946-23	co20565	co20565	co20565	co20565	BOLD:AAA7176	624	Chordata	Actinopterygii	Cypriniformes	Cyprinidae	Carassius	Carassius auratus	Henan Normal University	Shanxi	Yulin	Shenmu
YRFIR1038-23	co20566	co20566	co20566	co20566	BOLD:ACB5312	624	Chordata	Actinopterygii	Cypriniformes	Cyprinidae	Opsariichthys	Opsariichthys bidens	Henan Normal University	Shanxi	Yulin	Shenmu
YRFIR382-23	co20568	co20568	co20568	co20568	BOLD:AFA1521	624	Chordata	Actinopterygii	Cypriniformes	Cyprinidae	Rhynchocypris	Rhynchocypris oxycephalus	Henan Normal University	Shanxi	Yulin	Shenmu
YRFIR383-23	co20569	co20569	co20569	co20569	BOLD:AFA1521	624	Chordata	Actinopterygii	Cypriniformes	Cyprinidae	Rhynchocypris	Rhynchocypris oxycephalus	Henan Normal University	Shanxi	Xinzhou	Kelan
YRFIR384-23	co20570	co20570	co20570	co20570	BOLD:AFA1521	624	Chordata	Actinopterygii	Cypriniformes	Cyprinidae	Rhynchocypris	Rhynchocypris oxycephalus	Henan Normal University	Shanxi	Xinzhou	Kelan
YRFIR385-23	co20571	co20571	co20571	co20571	BOLD:AFA1521	624	Chordata	Actinopterygii	Cypriniformes	Cyprinidae	Rhynchocypris	Rhynchocypris oxycephalus	Henan Normal University	Shanxi	Xinzhou	Kelan
YRFIR1039-23	co20572	co20572	co20572	co20572	BOLD:ADX8581	624	Chordata	Actinopterygii	Cypriniformes	Cyprinidae	Opsariichthys	Opsariichthys bidens	Henan Normal University	Shanxi	Xinzhou	Kelan
YRFIR386-23	co20573	co20573	co20573	co20573	BOLD:AFA1521	624	Chordata	Actinopterygii	Cypriniformes	Cyprinidae	Rhynchocypris	Rhynchocypris oxycephalus	Henan Normal University	Shanxi	Xinzhou	Kelan
YRFIR387-23	co20574	co20574	co20574	co20574	BOLD:AFA1521	624	Chordata	Actinopterygii	Cypriniformes	Cyprinidae	Rhynchocypris	Rhynchocypris oxycephalus	Henan Normal University	Shanxi	Xinzhou	Kelan
YRFIR388-23	co20575	co20575	co20575	co20575	BOLD:AFA1521	624	Chordata	Actinopterygii	Cypriniformes	Cyprinidae	Rhynchocypris	Rhynchocypris oxycephalus	Henan Normal University	Shanxi	Xinzhou	Kelan
YRFIR389-23	co20576	co20576	co20576	co20576	BOLD:AFA1521	624	Chordata	Actinopterygii	Cypriniformes	Cyprinidae	Rhynchocypris	Rhynchocypris oxycephalus	Henan Normal University	Shanxi	Xinzhou	Kelan
YRFIR390-23	co20577	co20577	co20577	co20577	BOLD:AFA1521	624	Chordata	Actinopterygii	Cypriniformes	Cyprinidae	Rhynchocypris	Rhynchocypris oxycephalus	Henan Normal University	Shanxi	Xinzhou	Kelan
YRFIR391-23	co20578	co20578	co20578	co20578	BOLD:AFA1521	624	Chordata	Actinopterygii	Cypriniformes	Cyprinidae	Rhynchocypris	Rhynchocypris oxycephalus	Henan Normal University	Shanxi	Xinzhou	Kelan
YRFIR392-23	co20579	co20579	co20579	co20579	BOLD:AFA1521	624	Chordata	Actinopterygii	Cypriniformes	Cyprinidae	Rhynchocypris	Rhynchocypris oxycephalus	Henan Normal University	Shanxi	Xinzhou	Kelan
YRFIR393-23	co20580	co20580	co20580	co20580	BOLD:AFA1521	624	Chordata	Actinopterygii	Cypriniformes	Cyprinidae	Rhynchocypris	Rhynchocypris oxycephalus	Henan Normal University	Shanxi	Xinzhou	Kelan
YRFIR394-23	co20581	co20581	co20581	co20581	BOLD:AFA1521	624	Chordata	Actinopterygii	Cypriniformes	Cyprinidae	Rhynchocypris	Rhynchocypris oxycephalus	Henan Normal University	Shanxi	Xinzhou	Kelan
YRFIR395-23	co20582	co20582	co20582	co20582	BOLD:AFA1521	624	Chordata	Actinopterygii	Cypriniformes	Cyprinidae	Rhynchocypris	Rhynchocypris oxycephalus	Henan Normal University	Shanxi	Xinzhou	Kelan
YRFIR396-23	co20583	co20583	co20583	co20583	BOLD:AFA1521	624	Chordata	Actinopterygii	Cypriniformes	Cyprinidae	Rhynchocypris	Rhynchocypris oxycephalus	Henan Normal University	Shanxi	Xinzhou	Kelan
YRFIR397-23	co20584	co20584	co20584	co20584	BOLD:AFA1521	624	Chordata	Actinopterygii	Cypriniformes	Cyprinidae	Rhynchocypris	Rhynchocypris oxycephalus	Henan Normal University	Shanxi	Xinzhou	Kelan
YRFIR398-23	co20585	co20585	co20585	co20585	BOLD:AFA1521	624	Chordata	Actinopterygii	Cypriniformes	Cyprinidae	Rhynchocypris	Rhynchocypris oxycephalus	Henan Normal University	Shanxi	Xinzhou	Kelan
YRFIR399-23	co20586	co20586	co20586	co20586	BOLD:AFA1521	624	Chordata	Actinopterygii	Cypriniformes	Cyprinidae	Rhynchocypris	Rhynchocypris oxycephalus	Henan Normal University	Shanxi	Xinzhou	Kelan
YRFIR400-23	co20587	co20587	co20587	co20587	BOLD:AFA1521	624	Chordata	Actinopterygii	Cypriniformes	Cyprinidae	Rhynchocypris	Rhynchocypris oxycephalus	Henan Normal University	Shanxi	Xinzhou	Kelan
YRFIR401-23	co20588	co20588	co20588	co20588	BOLD:AFA1521	624	Chordata	Actinopterygii	Cypriniformes	Cyprinidae	Rhynchocypris	Rhynchocypris oxycephalus	Henan Normal University	Shanxi	Xinzhou	Kelan
YRFIR402-23	co20589	co20589	co20589	co20589	BOLD:AFA1521	624	Chordata	Actinopterygii	Cypriniformes	Cyprinidae	Rhynchocypris	Rhynchocypris oxycephalus	Henan Normal University	Shanxi	Xinzhou	Kelan
YRFIR403-23	co20590	co20590	co20590	co20590	BOLD:AFA1521	624	Chordata	Actinopterygii	Cypriniformes	Cyprinidae	Rhynchocypris	Rhynchocypris oxycephalus	Henan Normal University	Shanxi	Xinzhou	Kelan
YRFIR919-23	co20591	co20591	co20591	co20591	BOLD:AAA7176	624	Chordata	Actinopterygii	Cypriniformes	Cyprinidae	Carassius	Carassius auratus	Henan Normal University	Shanxi	Lvliang	Linxian
YRFIR2893-23	co20592	co20592	co20592	co20592	BOLD:ACB5312	624	Chordata	Actinopterygii	Cypriniformes	Cyprinidae	Opsariichthys	Opsariichthys bidens	Henan Normal University	Shanxi	Lvliang	Linxian
YRFIR014-23	co20593	co20593	co20593	co20593	BOLD:ACM1972	624	Chordata	Actinopterygii	Cypriniformes	Cyprinidae	Abbottina	Abbottina rivularis	Henan Normal University	Shanxi	Lvliang	Linxian
YRFIR015-23	co20594	co20594	co20594	co20594	BOLD:ACM1972	624	Chordata	Actinopterygii	Cypriniformes	Cyprinidae	Abbottina	Abbottina rivularis	Henan Normal University	Shanxi	Lvliang	Linxian
YRFIR016-23	co20595	co20595	co20595	co20595	BOLD:ACM1972	624	Chordata	Actinopterygii	Cypriniformes	Cyprinidae	Abbottina	Abbottina rivularis	Henan Normal University	Shanxi	Lvliang	Linxian
YRFIR1123-23	co20597	co20597	co20597	co20597	BOLD:AAD0138	624	Chordata	Actinopterygii	Cypriniformes	Cyprinidae	Pseudorasbora	Pseudorasbora parva	Henan Normal University	Shanxi	Lvliang	Linxian
YRFIR1124-23	co20598	co20598	co20598	co20598	BOLD:AAD0138	624	Chordata	Actinopterygii	Cypriniformes	Cyprinidae	Pseudorasbora	Pseudorasbora parva	Henan Normal University	Shanxi	Lvliang	Linxian
YRFIR1040-23	co20599	co20599	co20599	co20599	BOLD:ACB5312	624	Chordata	Actinopterygii	Cypriniformes	Cyprinidae	Opsariichthys	Opsariichthys bidens	Henan Normal University	Shanxi	Lvliang	Linxian
YRFIR282-23	co20600	co20600	co20600	co20600	BOLD:ADK5183	624	Chordata	Actinopterygii	Cypriniformes	Nemacheilidae	Triplophysa	Triplophysa dalaica	Henan Normal University	Shanxi	Lvliang	Linxian
YRFIR283-23	co20601	co20601	co20601	co20601	BOLD:ADK5183	624	Chordata	Actinopterygii	Cypriniformes	Nemacheilidae	Triplophysa	Triplophysa dalaica	Henan Normal University	Shanxi	Lvliang	Linxian
YRFIR284-23	co20602	co20602	co20602	co20602	BOLD:ADK5183	624	Chordata	Actinopterygii	Cypriniformes	Nemacheilidae	Triplophysa	Triplophysa dalaica	Henan Normal University	Shanxi	Lvliang	Linxian
YRFIR285-23	co20603	co20603	co20603	co20603	BOLD:ADK5183	624	Chordata	Actinopterygii	Cypriniformes	Nemacheilidae	Triplophysa	Triplophysa dalaica	Henan Normal University	Shanxi	Lvliang	Linxian
YRFIR286-23	co20605	co20605	co20605	co20605	BOLD:ADK5183	624	Chordata	Actinopterygii	Cypriniformes	Nemacheilidae	Triplophysa	Triplophysa dalaica	Henan Normal University	Shanxi	Lvliang	Linxian
YRFIR287-23	co20606	co20606	co20606	co20606	BOLD:ADK5183	624	Chordata	Actinopterygii	Cypriniformes	Nemacheilidae	Triplophysa	Triplophysa dalaica	Henan Normal University	Shanxi	Lvliang	Linxian
YRFIR288-23	co20608	co20608	co20608	co20608	BOLD:ADK5183	624	Chordata	Actinopterygii	Cypriniformes	Nemacheilidae	Triplophysa	Triplophysa dalaica	Henan Normal University	Shanxi	Lvliang	Linxian
YRFIR289-23	co20609	co20609	co20609	co20609	BOLD:ADK5183	624	Chordata	Actinopterygii	Cypriniformes	Nemacheilidae	Triplophysa	Triplophysa dalaica	Henan Normal University	Shanxi	Lvliang	Linxian
YRFIR290-23	co20611	co20611	co20611	co20611	BOLD:ADK5183	624	Chordata	Actinopterygii	Cypriniformes	Nemacheilidae	Triplophysa	Triplophysa dalaica	Henan Normal University	Shanxi	Lvliang	Linxian
YRFIR291-23	co20613	co20613	co20613	co20613	BOLD:ADK5183	624	Chordata	Actinopterygii	Cypriniformes	Nemacheilidae	Triplophysa	Triplophysa dalaica	Henan Normal University	Shanxi	Lvliang	Linxian
YRFIR293-23	co20616	co20616	co20616	co20616	BOLD:ADK5183	624	Chordata	Actinopterygii	Cypriniformes	Nemacheilidae	Triplophysa	Triplophysa dalaica	Henan Normal University	Shanxi	Lvliang	Linxian
YRFIR294-23	co20617	co20617	co20617	co20617	BOLD:ADK5183	624	Chordata	Actinopterygii	Cypriniformes	Nemacheilidae	Triplophysa	Triplophysa dalaica	Henan Normal University	Shanxi	Lvliang	Linxian
YRFIR295-23	co20619	co20619	co20619	co20619	BOLD:ADK5183	624	Chordata	Actinopterygii	Cypriniformes	Nemacheilidae	Triplophysa	Triplophysa dalaica	Henan Normal University	Shanxi	Lvliang	Linxian
YRFIR296-23	co20620	co20620	co20620	co20620	BOLD:ADK5183	624	Chordata	Actinopterygii	Cypriniformes	Nemacheilidae	Triplophysa	Triplophysa dalaica	Henan Normal University	Shanxi	Lvliang	Linxian
YRFIR297-23	co20621	co20621	co20621	co20621	BOLD:ADK5183	624	Chordata	Actinopterygii	Cypriniformes	Nemacheilidae	Triplophysa	Triplophysa dalaica	Henan Normal University	Shanxi	Lvliang	Linxian
YRFIR298-23	co20622	co20622	co20622	co20622	BOLD:ADK5183	624	Chordata	Actinopterygii	Cypriniformes	Nemacheilidae	Triplophysa	Triplophysa dalaica	Henan Normal University	Shanxi	Lvliang	Linxian
YRFIR299-23	co20623	co20623	co20623	co20623	BOLD:ADK5183	624	Chordata	Actinopterygii	Cypriniformes	Nemacheilidae	Triplophysa	Triplophysa dalaica	Henan Normal University	Shanxi	Lvliang	Linxian
YRFIR301-23	co20625	co20625	co20625	co20625	BOLD:ADK5183	624	Chordata	Actinopterygii	Cypriniformes	Nemacheilidae	Triplophysa	Triplophysa dalaica	Henan Normal University	Shanxi	Lvliang	Linxian
YRFIR302-23	co20626	co20626	co20626	co20626	BOLD:ADK5183	624	Chordata	Actinopterygii	Cypriniformes	Nemacheilidae	Triplophysa	Triplophysa dalaica	Henan Normal University	Shanxi	Lvliang	Linxian
YRFIR303-23	co20627	co20627	co20627	co20627	BOLD:ADK5183	624	Chordata	Actinopterygii	Cypriniformes	Nemacheilidae	Triplophysa	Triplophysa dalaica	Henan Normal University	Shanxi	Lvliang	Linxian
YRFIR304-23	co20628	co20628	co20628	co20628	BOLD:ADK5183	624	Chordata	Actinopterygii	Cypriniformes	Nemacheilidae	Triplophysa	Triplophysa dalaica	Henan Normal University	Shanxi	Lvliang	Linxian
YRFIR305-23	co20629	co20629	co20629	co20629	BOLD:ADK5183	624	Chordata	Actinopterygii	Cypriniformes	Nemacheilidae	Triplophysa	Triplophysa dalaica	Henan Normal University	Shanxi	Lvliang	Linxian
YRFIR404-23	co20630	co20630	co20630	co20630	BOLD:AFA1521	624	Chordata	Actinopterygii	Cypriniformes	Cyprinidae	Rhynchocypris	Rhynchocypris oxycephalus	Henan Normal University	Shanxi	Lvliang	Linxian
YRFIR405-23	co20631	co20631	co20631	co20631	BOLD:AFA1521	624	Chordata	Actinopterygii	Cypriniformes	Cyprinidae	Rhynchocypris	Rhynchocypris oxycephalus	Henan Normal University	Shanxi	Lvliang	Linxian
YRFIR406-23	co20632	co20632	co20632	co20632	BOLD:AFA1521	624	Chordata	Actinopterygii	Cypriniformes	Cyprinidae	Rhynchocypris	Rhynchocypris oxycephalus	Henan Normal University	Shanxi	Lvliang	Linxian
YRFIR407-23	co20633	co20633	co20633	co20633	BOLD:AFA1521	624	Chordata	Actinopterygii	Cypriniformes	Cyprinidae	Rhynchocypris	Rhynchocypris oxycephalus	Henan Normal University	Shanxi	Lvliang	Linxian
YRFIR408-23	co20634	co20634	co20634	co20634	BOLD:AFA1521	624	Chordata	Actinopterygii	Cypriniformes	Cyprinidae	Rhynchocypris	Rhynchocypris oxycephalus	Henan Normal University	Shanxi	Lvliang	Linxian
YRFIR409-23	co20635	co20635	co20635	co20635	BOLD:AFA1521	624	Chordata	Actinopterygii	Cypriniformes	Cyprinidae	Rhynchocypris	Rhynchocypris oxycephalus	Henan Normal University	Shanxi	Lvliang	Linxian
YRFIR410-23	co20636	co20636	co20636	co20636	BOLD:AFA1521	624	Chordata	Actinopterygii	Cypriniformes	Cyprinidae	Rhynchocypris	Rhynchocypris oxycephalus	Henan Normal University	Shanxi	Lvliang	Linxian
YRFIR411-23	co20637	co20637	co20637	co20637	BOLD:AFA1521	624	Chordata	Actinopterygii	Cypriniformes	Cyprinidae	Rhynchocypris	Rhynchocypris oxycephalus	Henan Normal University	Shanxi	Lvliang	Linxian
YRFIR412-23	co20638	co20638	co20638	co20638	BOLD:AFA1521	624	Chordata	Actinopterygii	Cypriniformes	Cyprinidae	Rhynchocypris	Rhynchocypris oxycephalus	Henan Normal University	Shanxi	Lvliang	Linxian
YRFIR413-23	co20639	co20639	co20639	co20639	BOLD:AFA1521	624	Chordata	Actinopterygii	Cypriniformes	Cyprinidae	Rhynchocypris	Rhynchocypris oxycephalus	Henan Normal University	Shanxi	Lvliang	Linxian
YRFIR414-23	co20640	co20640	co20640	co20640	BOLD:AFA1521	624	Chordata	Actinopterygii	Cypriniformes	Cyprinidae	Rhynchocypris	Rhynchocypris oxycephalus	Henan Normal University	Shanxi	Lvliang	Linxian
YRFIR415-23	co20641	co20641	co20641	co20641	BOLD:AFA1521	624	Chordata	Actinopterygii	Cypriniformes	Cyprinidae	Rhynchocypris	Rhynchocypris oxycephalus	Henan Normal University	Shanxi	Lvliang	Linxian
YRFIR416-23	co20642	co20642	co20642	co20642	BOLD:AFA1521	624	Chordata	Actinopterygii	Cypriniformes	Cyprinidae	Rhynchocypris	Rhynchocypris oxycephalus	Henan Normal University	Shanxi	Lvliang	Linxian
YRFIR017-23	co20643	co20643	co20643	co20643	BOLD:ACM1972	624	Chordata	Actinopterygii	Cypriniformes	Cyprinidae	Abbottina	Abbottina rivularis	Henan Normal University	Shanxi	Lvliang	Fangshan
YRFIR018-23	co20644	co20644	co20644	co20644	BOLD:ACM1972	624	Chordata	Actinopterygii	Cypriniformes	Cyprinidae	Abbottina	Abbottina rivularis	Henan Normal University	Shanxi	Lvliang	Fangshan
YRFIR019-23	co20645	co20645	co20645	co20645	BOLD:ACM1972	624	Chordata	Actinopterygii	Cypriniformes	Cyprinidae	Abbottina	Abbottina rivularis	Henan Normal University	Shanxi	Lvliang	Fangshan
YRFIR020-23	co20646	co20646	co20646	co20646	BOLD:ACM1972	624	Chordata	Actinopterygii	Cypriniformes	Cyprinidae	Abbottina	Abbottina rivularis	Henan Normal University	Shanxi	Lvliang	Fangshan
YRFIR021-23	co20647	co20647	co20647	co20647	BOLD:ACM1972	624	Chordata	Actinopterygii	Cypriniformes	Cyprinidae	Abbottina	Abbottina rivularis	Henan Normal University	Shanxi	Lvliang	Fangshan
YRFIR022-23	co20648	co20648	co20648	co20648	BOLD:ACM1972	624	Chordata	Actinopterygii	Cypriniformes	Cyprinidae	Abbottina	Abbottina rivularis	Henan Normal University	Shanxi	Lvliang	Fangshan
YRFIR1125-23	co20649	co20649	co20649	co20649	BOLD:AAD0138	624	Chordata	Actinopterygii	Cypriniformes	Cyprinidae	Pseudorasbora	Pseudorasbora parva	Henan Normal University	Shanxi	Lvliang	Fangshan
YRFIR2969-23	co20650	co20650	co20650	co20650	BOLD:AAD0138	624	Chordata	Actinopterygii	Cypriniformes	Cyprinidae	Pseudorasbora	Pseudorasbora parva	Henan Normal University	Shanxi	Lvliang	Fangshan
YRFIR306-23	co20651	co20651	co20651	co20651	BOLD:ADK5183	624	Chordata	Actinopterygii	Cypriniformes	Nemacheilidae	Triplophysa	Triplophysa dalaica	Henan Normal University	Shanxi	Lvliang	Fangshan
YRFIR307-23	co20652	co20652	co20652	co20652	BOLD:ADK5183	624	Chordata	Actinopterygii	Cypriniformes	Nemacheilidae	Triplophysa	Triplophysa dalaica	Henan Normal University	Shanxi	Lvliang	Fangshan
YRFIR2894-23	co20653	co20653	co20653	co20653	BOLD:ADK5183	624	Chordata	Actinopterygii	Cypriniformes	Nemacheilidae	Triplophysa	Triplophysa dalaica	Henan Normal University	Shanxi	Lvliang	Fangshan
YRFIR2895-23	co20654	co20654	co20654	co20654	BOLD:ADK5183	624	Chordata	Actinopterygii	Cypriniformes	Nemacheilidae	Triplophysa	Triplophysa dalaica	Henan Normal University	Shanxi	Lvliang	Fangshan
YRFIR2896-23	co20655	co20655	co20655	co20655	BOLD:ADK5183	624	Chordata	Actinopterygii	Cypriniformes	Nemacheilidae	Triplophysa	Triplophysa dalaica	Henan Normal University	Shanxi	Lvliang	Fangshan
YRFIR2897-23	co20656	co20656	co20656	co20656	BOLD:ADK5183	624	Chordata	Actinopterygii	Cypriniformes	Nemacheilidae	Triplophysa	Triplophysa dalaica	Henan Normal University	Shanxi	Lvliang	Fangshan
YRFIR2898-23	co20658	co20658	co20658	co20658	BOLD:AEJ8799	624	Chordata	Actinopterygii	Cypriniformes	Cyprinidae	Rhinogobio	Rhinogobio nasutus	Henan Normal University	Neimenggu	Bayannaoer	Linhe
YRFIR2899-23	co20659	co20659	co20659	co20659	BOLD:AEJ8799	624	Chordata	Actinopterygii	Cypriniformes	Cyprinidae	Rhinogobio	Rhinogobio nasutus	Henan Normal University	Neimenggu	Bayannaoer	Linhe
YRFIR2900-23	co20660	co20660	co20660	co20660	BOLD:AEJ8799	624	Chordata	Actinopterygii	Cypriniformes	Cyprinidae	Rhinogobio	Rhinogobio nasutus	Henan Normal University	Neimenggu	Bayannaoer	Linhe
YRFIR2901-23	co20661	co20661	co20661	co20661	BOLD:AEJ8799	624	Chordata	Actinopterygii	Cypriniformes	Cyprinidae	Rhinogobio	Rhinogobio nasutus	Henan Normal University	Neimenggu	Bayannaoer	Linhe
YRFIR2902-23	co20662	co20662	co20662	co20662	BOLD:AEJ8799	624	Chordata	Actinopterygii	Cypriniformes	Cyprinidae	Rhinogobio	Rhinogobio nasutus	Henan Normal University	Neimenggu	Bayannaoer	Linhe
YRFIR2903-23	co20663	co20663	co20663	co20663	BOLD:AEJ8799	624	Chordata	Actinopterygii	Cypriniformes	Cyprinidae	Rhinogobio	Rhinogobio nasutus	Henan Normal University	Neimenggu	Bayannaoer	Linhe
YRFIR2904-23	co20664	co20664	co20664	co20664	BOLD:AEJ8799	624	Chordata	Actinopterygii	Cypriniformes	Cyprinidae	Rhinogobio	Rhinogobio nasutus	Henan Normal University	Neimenggu	Bayannaoer	Linhe
YRFIR2905-23	co20669	co20669	co20669	co20669	BOLD:AEJ8799	624	Chordata	Actinopterygii	Cypriniformes	Cyprinidae	Rhinogobio	Rhinogobio nasutus	Henan Normal University	Neimenggu	Bayannaoer	Linhe
YRFIR2906-23	co20670	co20670	co20670	co20670	BOLD:AEJ8799	624	Chordata	Actinopterygii	Cypriniformes	Cyprinidae	Rhinogobio	Rhinogobio nasutus	Henan Normal University	Neimenggu	Bayannaoer	Linhe
YRFIR2907-23	co20671	co20671	co20671	co20671	BOLD:AEJ8799	624	Chordata	Actinopterygii	Cypriniformes	Cyprinidae	Rhinogobio	Rhinogobio nasutus	Henan Normal University	Neimenggu	Bayannaoer	Linhe
YRFIR2908-23	co20672	co20672	co20672	co20672	BOLD:AEJ8799	624	Chordata	Actinopterygii	Cypriniformes	Cyprinidae	Rhinogobio	Rhinogobio nasutus	Henan Normal University	Neimenggu	Bayannaoer	Linhe
YRFIR2909-23	co20673	co20673	co20673	co20673	BOLD:AEJ8799	624	Chordata	Actinopterygii	Cypriniformes	Cyprinidae	Rhinogobio	Rhinogobio nasutus	Henan Normal University	Neimenggu	Bayannaoer	Linhe
YRFIR2910-23	co20674	co20674	co20674	co20674	BOLD:AEJ8799	624	Chordata	Actinopterygii	Cypriniformes	Cyprinidae	Rhinogobio	Rhinogobio nasutus	Henan Normal University	Neimenggu	Bayannaoer	Linhe
YRFIR2911-23	co20675	co20675	co20675	co20675	BOLD:AEJ8799	624	Chordata	Actinopterygii	Cypriniformes	Cyprinidae	Rhinogobio	Rhinogobio nasutus	Henan Normal University	Neimenggu	Bayannaoer	Linhe
YRFIR310-23	co20676	co20676	co20676	co20676	BOLD:AEJ8799	624	Chordata	Actinopterygii	Cypriniformes	Cyprinidae	Rhinogobio	Rhinogobio nasutus	Henan Normal University	Neimenggu	Bayannaoer	Linhe
YRFIR2912-23	co20677	co20677	co20677	co20677	BOLD:AEJ8799	624	Chordata	Actinopterygii	Cypriniformes	Cyprinidae	Rhinogobio	Rhinogobio nasutus	Henan Normal University	Neimenggu	Bayannaoer	Linhe
YRFIR2913-23	co20679	co20679	co20679	co20679	BOLD:AEJ8799	624	Chordata	Actinopterygii	Cypriniformes	Cyprinidae	Rhinogobio	Rhinogobio nasutus	Henan Normal University	Neimenggu	Bayannaoer	Linhe
YRFIR312-23	co20680	co20680	co20680	co20680	BOLD:AEJ8799	624	Chordata	Actinopterygii	Cypriniformes	Cyprinidae	Rhinogobio	Rhinogobio nasutus	Henan Normal University	Neimenggu	Bayannaoer	Linhe
YRFIR2914-23	co20681	co20681	co20681	co20681	BOLD:AAF6633	624	Chordata	Actinopterygii	Cypriniformes	Cyprinidae	Hypophthalmichthys	Hypophthalmichthys molitrix	Henan Normal University	Neimenggu	Bayannaoer	Linhe
YRFIR987-23	co20682	co20682	co20682	co20682	BOLD:AAF6633	624	Chordata	Actinopterygii	Cypriniformes	Cyprinidae	Hypophthalmichthys	Hypophthalmichthys molitrix	Henan Normal University	Neimenggu	Bayannaoer	Linhe
YRFIR2915-23	co20683	co20683	co20683	co20683	BOLD:AAF6633	624	Chordata	Actinopterygii	Cypriniformes	Cyprinidae	Hypophthalmichthys	Hypophthalmichthys molitrix	Henan Normal University	Neimenggu	Bayannaoer	Linhe
YRFIR988-23	co20684	co20684	co20684	co20684	BOLD:AAF6633	624	Chordata	Actinopterygii	Cypriniformes	Cyprinidae	Hypophthalmichthys	Hypophthalmichthys molitrix	Henan Normal University	Neimenggu	Bayannaoer	Linhe
YRFIR989-23	co20686	co20686	co20686	co20686	BOLD:AAF6633	624	Chordata	Actinopterygii	Cypriniformes	Cyprinidae	Hypophthalmichthys	Hypophthalmichthys molitrix	Henan Normal University	Neimenggu	Bayannaoer	Linhe
YRFIR990-23	co20688	co20688	co20688	co20688	BOLD:AAF6633	624	Chordata	Actinopterygii	Cypriniformes	Cyprinidae	Hypophthalmichthys	Hypophthalmichthys molitrix	Henan Normal University	Neimenggu	Bayannaoer	Linhe
YRFIR2916-23	co20689	co20689	co20689	co20689	BOLD:AAF6633	624	Chordata	Actinopterygii	Cypriniformes	Cyprinidae	Hypophthalmichthys	Hypophthalmichthys molitrix	Henan Normal University	Neimenggu	Bayannaoer	Linhe
YRFIR991-23	co20690	co20690	co20690	co20690	BOLD:AAF6633	624	Chordata	Actinopterygii	Cypriniformes	Cyprinidae	Hypophthalmichthys	Hypophthalmichthys molitrix	Henan Normal University	Neimenggu	Bayannaoer	Linhe
YRFIR2973-23	co20691	co20691	co20691	co20691	BOLD:AAF6633	624	Chordata	Actinopterygii	Cypriniformes	Cyprinidae	Hypophthalmichthys	Hypophthalmichthys molitrix	Henan Normal University	Neimenggu	Bayannaoer	Linhe
YRFIR1812-23	co20692	co20692	co20692	co20692	BOLD:ADK6840	624	Chordata	Actinopterygii	Cypriniformes	Cyprinidae	Hypophthalmichthys	Hypophthalmichthys nobilis	Henan Normal University	Neimenggu	Bayannaoer	Linhe
YRFIR1813-23	co20693	co20693	co20693	co20693	BOLD:ADK6840	624	Chordata	Actinopterygii	Cypriniformes	Cyprinidae	Hypophthalmichthys	Hypophthalmichthys nobilis	Henan Normal University	Neimenggu	Bayannaoer	Linhe
YRFIR1821-23	co20694	co20694	co20694	co20694	BOLD:ACU1740	624	Chordata	Actinopterygii	Cypriniformes	Cyprinidae	Parabramis	Parabramis pekinensis	Henan Normal University	Neimenggu	Bayannaoer	Linhe
YRFIR1822-23	co20696	co20696	co20696	co20696	BOLD:ACU1740	624	Chordata	Actinopterygii	Cypriniformes	Cyprinidae	Parabramis	Parabramis pekinensis	Henan Normal University	Neimenggu	Bayannaoer	Linhe
YRFIR313-23	co20697	co20697	co20697	co20697	BOLD:AEJ8799	624	Chordata	Actinopterygii	Cypriniformes	Cyprinidae	Rhinogobio	Rhinogobio nasutus	Henan Normal University	Neimenggu	Bayannaoer	Linhe
YRFIR314-23	co20699	co20699	co20699	co20699	BOLD:AEJ8799	624	Chordata	Actinopterygii	Cypriniformes	Cyprinidae	Rhinogobio	Rhinogobio nasutus	Henan Normal University	Neimenggu	Bayannaoer	Linhe
YRFIR2917-23	co20700	co20700	co20700	co20700	BOLD:AEJ8799	624	Chordata	Actinopterygii	Cypriniformes	Cyprinidae	Rhinogobio	Rhinogobio nasutus	Henan Normal University	Neimenggu	Bayannaoer	Linhe
YRFIR315-23	co20702	co20702	co20702	co20702	BOLD:AEJ8799	624	Chordata	Actinopterygii	Cypriniformes	Cyprinidae	Rhinogobio	Rhinogobio nasutus	Henan Normal University	Neimenggu	Bayannaoer	Linhe
YRFIR2977-23	co20706	co20706	co20706	co20706	BOLD:AEJ8799	624	Chordata	Actinopterygii	Cypriniformes	Cyprinidae	Rhinogobio	Rhinogobio nasutus	Henan Normal University	Neimenggu	Bayannaoer	Linhe
YRFIR317-23	co20707	co20707	co20707	co20707	BOLD:AEJ8799	624	Chordata	Actinopterygii	Cypriniformes	Cyprinidae	Rhinogobio	Rhinogobio nasutus	Henan Normal University	Neimenggu	Bayannaoer	Linhe
YRFIR2978-23	co20708	co20708	co20708	co20708	BOLD:AEJ8799	624	Chordata	Actinopterygii	Cypriniformes	Cyprinidae	Rhinogobio	Rhinogobio nasutus	Henan Normal University	Neimenggu	Bayannaoer	Linhe
YRFIR318-23	co20709	co20709	co20709	co20709	BOLD:AEJ8799	624	Chordata	Actinopterygii	Cypriniformes	Cyprinidae	Rhinogobio	Rhinogobio nasutus	Henan Normal University	Neimenggu	Bayannaoer	Linhe
YRFIR2980-23	co20710	co20710	co20710	co20710	BOLD:AEJ8799	624	Chordata	Actinopterygii	Cypriniformes	Cyprinidae	Rhinogobio	Rhinogobio nasutus	Henan Normal University	Neimenggu	Bayannaoer	Linhe
YRFIR319-23	co20711	co20711	co20711	co20711	BOLD:AEJ8799	624	Chordata	Actinopterygii	Cypriniformes	Cyprinidae	Rhinogobio	Rhinogobio nasutus	Henan Normal University	Neimenggu	Bayannaoer	Linhe
YRFIR920-23	co20713	co20713	co20713	co20713	BOLD:AAA7176	624	Chordata	Actinopterygii	Cypriniformes	Cyprinidae	Carassius	Carassius auratus	Henan Normal University	Shanxi	Xian	Wugong
YRFIR498-23	co20717	co20717	co20717	co20717	BOLD:ACH2695	624	Chordata	Actinopterygii	Cypriniformes	Cyprinidae	Gnathopogon	Gnathopogon polytaenia	Henan Normal University	Shanxi	Xian	Lantian
YRFIR499-23	co20718	co20718	co20718	co20718	BOLD:ACH2695	624	Chordata	Actinopterygii	Cypriniformes	Cyprinidae	Gnathopogon	Gnathopogon polytaenia	Henan Normal University	Shanxi	Xian	Lantian
YRFIR500-23	co20720	co20720	co20720	co20720	BOLD:ACH2695	624	Chordata	Actinopterygii	Cypriniformes	Cyprinidae	Gnathopogon	Gnathopogon polytaenia	Henan Normal University	Shanxi	Xian	Lantian
YRFIR501-23	co20725	co20725	co20725	co20725	BOLD:ACB5312	624	Chordata	Actinopterygii	Cypriniformes	Cyprinidae	Opsariichthys	Opsariichthys bidens	Henan Normal University	Shanxi	Xian	Lantian
YRFIR502-23	co20731	co20731	co20731	co20731	BOLD:ACH2695	624	Chordata	Actinopterygii	Cypriniformes	Cyprinidae	Gnathopogon	Gnathopogon polytaenia	Henan Normal University	Shanxi	Xian	Lantian
YRFIR503-23	co20734	co20734	co20734	co20734	BOLD:ACH2695	624	Chordata	Actinopterygii	Cypriniformes	Cyprinidae	Gnathopogon	Gnathopogon polytaenia	Henan Normal University	Shanxi	Xian	Lantian
YRFIR417-23	co20735	co20735	co20735	co20735	BOLD:AFA1520	624	Chordata	Actinopterygii	Cypriniformes	Cyprinidae	Rhynchocypris	Rhynchocypris oxycephalus	Henan Normal University	Shanxi	Xian	Lantian
YRFIR2982-23	co20736	co20736	co20736	co20736	BOLD:AAD0138	624	Chordata	Actinopterygii	Cypriniformes	Cyprinidae	Pseudorasbora	Pseudorasbora parva	Henan Normal University	Shanxi	Xian	Lantian
YRFIR947-23	co20800	co20800	co20800	co20800	BOLD:AAA7175	624	Chordata	Actinopterygii	Cypriniformes	Cyprinidae	Cyprinus	Cyprinus carpio	Henan Normal University	Shanxi	Yulin	Wubu
YRFIR1198-23	co20801	co20801	co20801	co20801	BOLD:AAF8879	624	Chordata	Actinopterygii	Siluriformes	Siluridae	Silurus	Silurus asotus	Henan Normal University	Shanxi	Yulin	Wubu
YRFIR1199-23	co20802	co20802	co20802	co20802	BOLD:AAF8879	624	Chordata	Actinopterygii	Siluriformes	Siluridae	Silurus	Silurus asotus	Henan Normal University	Shanxi	Yulin	Wubu
YRFIR948-23	co20803	co20803	co20803	co20803	BOLD:AAA7175	624	Chordata	Actinopterygii	Cypriniformes	Cyprinidae	Cyprinus	Cyprinus carpio	Henan Normal University	Shanxi	Yulin	Wubu
YRFIR1218-23	co20804	co20804	co20804	co20804	BOLD:ACV8403	624	Chordata	Actinopterygii	Siluriformes	Siluridae	Silurus	Silurus lanzhouensis	Henan Normal University	Shanxi	Yulin	Jia
YRFIR1200-23	co20805	co20805	co20805	co20805	BOLD:AAF8879	624	Chordata	Actinopterygii	Siluriformes	Siluridae	Silurus	Silurus asotus	Henan Normal University	Shanxi	Yulin	Jia
YRFIR1219-23	co20806	co20806	co20806	co20806	BOLD:ACV8403	624	Chordata	Actinopterygii	Siluriformes	Siluridae	Silurus	Silurus lanzhouensis	Henan Normal University	Shanxi	Yulin	Jia
YRFIR921-23	co20807	co20807	co20807	co20807	BOLD:AAA7176	624	Chordata	Actinopterygii	Cypriniformes	Cyprinidae	Carassius	Carassius auratus	Henan Normal University	Shanxi	Yulin	Jia
YRFIR922-23	co20808	co20808	co20808	co20808	BOLD:AAA7176	624	Chordata	Actinopterygii	Cypriniformes	Cyprinidae	Carassius	Carassius auratus	Henan Normal University	Shanxi	Yulin	Jia
YRFIR923-23	co20809	co20809	co20809	co20809	BOLD:AAA7176	624	Chordata	Actinopterygii	Cypriniformes	Cyprinidae	Carassius	Carassius auratus	Henan Normal University	Shanxi	Yulin	Jia
YRFIR1220-23	co20810	co20810	co20810	co20810	BOLD:ACV8403	624	Chordata	Actinopterygii	Siluriformes	Siluridae	Silurus	Silurus lanzhouensis	Henan Normal University	Shanxi	Yulin	Jia
YRFIR1221-23	co20811	co20811	co20811	co20811	BOLD:ACV8403	624	Chordata	Actinopterygii	Siluriformes	Siluridae	Silurus	Silurus lanzhouensis	Henan Normal University	Shanxi	Yulin	Jia
YRFIR1126-23	co20812	co20812	co20812	co20812	BOLD:AAD0138	624	Chordata	Actinopterygii	Cypriniformes	Cyprinidae	Pseudorasbora	Pseudorasbora parva	Henan Normal University	Shanxi	Xinzhou	Baode
YRFIR1127-23	co20813	co20813	co20813	co20813	BOLD:AAD0138	624	Chordata	Actinopterygii	Cypriniformes	Cyprinidae	Pseudorasbora	Pseudorasbora parva	Henan Normal University	Shanxi	Xinzhou	Baode
YRFIR1041-23	co20815	co20815	co20815	co20815	BOLD:ACB5312	624	Chordata	Actinopterygii	Cypriniformes	Cyprinidae	Opsariichthys	Opsariichthys bidens	Henan Normal University	Shanxi	Xinzhou	Baode
YRFIR1700-23	co20816	co20816	co20816	co20816	BOLD:AFA0151	624	Chordata	Actinopterygii	Cypriniformes	Cyprinidae	Microphysogobio	Microphysogobio chinssuensis	Henan Normal University	Shanxi	Xinzhou	Baode
YRFIR2921-23	co20818	co20818	co20818	co20818	BOLD:ACB5312	624	Chordata	Actinopterygii	Cypriniformes	Cyprinidae	Opsariichthys	Opsariichthys bidens	Henan Normal University	Shanxi	Xinzhou	Baode
YRFIR1701-23	co20819	co20819	co20819	co20819	BOLD:AFA0151	624	Chordata	Actinopterygii	Cypriniformes	Cyprinidae	Microphysogobio	Microphysogobio chinssuensis	Henan Normal University	Shanxi	Xinzhou	Baode
YRFIR1702-23	co20820	co20820	co20820	co20820	BOLD:AFA0151	624	Chordata	Actinopterygii	Cypriniformes	Cyprinidae	Microphysogobio	Microphysogobio chinssuensis	Henan Normal University	Shanxi	Xinzhou	Baode
YRFIR1042-23	co20821	co20821	co20821	co20821	BOLD:ACB5312	624	Chordata	Actinopterygii	Cypriniformes	Cyprinidae	Opsariichthys	Opsariichthys bidens	Henan Normal University	Shanxi	Xinzhou	Baode
YRFIR1043-23	co20822	co20822	co20822	co20822	BOLD:ADX8581	624	Chordata	Actinopterygii	Cypriniformes	Cyprinidae	Opsariichthys	Opsariichthys bidens	Henan Normal University	Shanxi	Xinzhou	Baode
YRFIR949-23	co20823	co20823	co20823	co20823	BOLD:AAA7175	624	Chordata	Actinopterygii	Cypriniformes	Cyprinidae	Cyprinus	Cyprinus carpio	Henan Normal University	Shanxi	Xinzhou	Baode
YRFIR950-23	co20836	co20836	co20836	co20836	BOLD:AAA7175	624	Chordata	Actinopterygii	Cypriniformes	Cyprinidae	Cyprinus	Cyprinus carpio	Henan Normal University	Shanxi	Lvliang	Xing
YRFIR951-23	co20837	co20837	co20837	co20837	BOLD:AAA7175	624	Chordata	Actinopterygii	Cypriniformes	Cyprinidae	Cyprinus	Cyprinus carpio	Henan Normal University	Shanxi	Lvliang	Xing
YRFIR952-23	co20838	co20838	co20838	co20838	BOLD:AAA7175	624	Chordata	Actinopterygii	Cypriniformes	Cyprinidae	Cyprinus	Cyprinus carpio	Henan Normal University	Shanxi	Lvliang	Xing
YRFIR323-23	co20839	co20839	co20839	co20839	BOLD:ACR9611	624	Chordata	Actinopterygii	Siluriformes	Siluridae	Silurus	Silurus meridionalis	Henan Normal University	Shanxi	Lvliang	Xing
YRFIR953-23	co20840	co20840	co20840	co20840	BOLD:AAA7175	624	Chordata	Actinopterygii	Cypriniformes	Cyprinidae	Cyprinus	Cyprinus carpio	Henan Normal University	Shanxi	Lvliang	Xing
YRFIR1222-23	co20842	co20842	co20842	co20842	BOLD:ACV8403	624	Chordata	Actinopterygii	Siluriformes	Siluridae	Silurus	Silurus lanzhouensis	Henan Normal University	Shanxi	Yulin	Qinjian
YRFIR1223-23	co20843	co20843	co20843	co20843	BOLD:ACV8403	624	Chordata	Actinopterygii	Siluriformes	Siluridae	Silurus	Silurus lanzhouensis	Henan Normal University	Shanxi	Yulin	Qinjian
YRFIR1224-23	co20844	co20844	co20844	co20844	BOLD:ACV8403	624	Chordata	Actinopterygii	Siluriformes	Siluridae	Silurus	Silurus lanzhouensis	Henan Normal University	Shanxi	Yulin	Qinjian
YRFIR1225-23	co20845	co20845	co20845	co20845	BOLD:ACV8403	624	Chordata	Actinopterygii	Siluriformes	Siluridae	Silurus	Silurus lanzhouensis	Henan Normal University	Shanxi	Yulin	Qinjian
YRFIR954-23	co20847	co20847	co20847	co20847	BOLD:AAA7175	624	Chordata	Actinopterygii	Cypriniformes	Cyprinidae	Cyprinus	Cyprinus carpio	Henan Normal University	Shanxi	Yulin	Qinjian
YRFIR955-23	co20848	co20848	co20848	co20848	BOLD:AAA7175	624	Chordata	Actinopterygii	Cypriniformes	Cyprinidae	Cyprinus	Cyprinus carpio	Henan Normal University	Shanxi	Yulin	Qinjian
YRFIR924-23	co20849	co20849	co20849	co20849	BOLD:AAA7176	624	Chordata	Actinopterygii	Cypriniformes	Cyprinidae	Carassius	Carassius auratus	Henan Normal University	Shanxi	Yulin	Wubu
YRFIR925-23	co20850	co20850	co20850	co20850	BOLD:AAA7176	624	Chordata	Actinopterygii	Cypriniformes	Cyprinidae	Carassius	Carassius auratus	Henan Normal University	Shanxi	Yulin	Wubu
YRFIR926-23	co20851	co20851	co20851	co20851	BOLD:AAA7176	624	Chordata	Actinopterygii	Cypriniformes	Cyprinidae	Carassius	Carassius auratus	Henan Normal University	Shanxi	Yulin	Wubu
YRFIR1638-23	co20864	co20864	co20864	co20864	BOLD:ABW0047	624	Chordata	Actinopterygii	Anabantiformes	Channidae	Channa	Channa argus	Henan Normal University	Shanxi	Yulin	Wubu
YRFIR1639-23	co20865	co20865	co20865	co20865	BOLD:ABW0047	624	Chordata	Actinopterygii	Anabantiformes	Channidae	Channa	Channa argus	Henan Normal University	Shanxi	Yulin	Wubu
YRFIR1640-23	co20866	co20866	co20866	co20866	BOLD:ABW0047	624	Chordata	Actinopterygii	Anabantiformes	Channidae	Channa	Channa argus	Henan Normal University	Shanxi	Yulin	Wubu
YRFIR1201-23	co20867	co20867	co20867	co20867	BOLD:AAF8879	624	Chordata	Actinopterygii	Siluriformes	Siluridae	Silurus	Silurus asotus	Henan Normal University	Shanxi	Yulin	Wubu
YRFIR1202-23	co20868	co20868	co20868	co20868	BOLD:AAF8879	624	Chordata	Actinopterygii	Siluriformes	Siluridae	Silurus	Silurus asotus	Henan Normal University	Shanxi	Yulin	Wubu
YRFIR1203-23	co20869	co20869	co20869	co20869	BOLD:AAF8879	624	Chordata	Actinopterygii	Siluriformes	Siluridae	Silurus	Silurus asotus	Henan Normal University	Shanxi	Yulin	Wubu
YRFIR1204-23	co20873	co20873	co20873	co20873	BOLD:AAF8879	624	Chordata	Actinopterygii	Siluriformes	Siluridae	Silurus	Silurus asotus	Henan Normal University	Shanxi	Yulin	Wubu
YRFIR1205-23	co20874	co20874	co20874	co20874	BOLD:AAF8879	624	Chordata	Actinopterygii	Siluriformes	Siluridae	Silurus	Silurus asotus	Henan Normal University	Shanxi	Yulin	Wubu
YRFIR1206-23	co20875	co20875	co20875	co20875	BOLD:AAF8879	624	Chordata	Actinopterygii	Siluriformes	Siluridae	Silurus	Silurus asotus	Henan Normal University	Shanxi	Yulin	Wubu
YRFIR1207-23	co20876	co20876	co20876	co20876	BOLD:AAF8879	624	Chordata	Actinopterygii	Siluriformes	Siluridae	Silurus	Silurus asotus	Henan Normal University	Shanxi	Yulin	Wubu
YRFIR1648-23	co20877	co20877	co20877	co20877	BOLD:AAX8306	624	Chordata	Actinopterygii	Siluriformes	Bagridae	Tachysurus	Tachysurus ussuriensis	Henan Normal University	Shanxi	Yulin	Wubu
YRFIR1814-23	co20878	co20878	co20878	co20878	BOLD:ADK6840	624	Chordata	Actinopterygii	Cypriniformes	Cyprinidae	Hypophthalmichthys	Hypophthalmichthys nobilis	Henan Normal University	Shanxi	Yulin	Wubu
YRFIR158-23	co20879	co20879	co20879	co20879	BOLD:ACH6495	624	Chordata	Actinopterygii	Cypriniformes	Cyprinidae	Squaliobarbus	Squaliobarbus curriculus	Henan Normal University	Shanxi	Yulin	Wubu
YRFIR159-23	co20880	co20880	co20880	co20880	BOLD:ACH6495	624	Chordata	Actinopterygii	Cypriniformes	Cyprinidae	Squaliobarbus	Squaliobarbus curriculus	Henan Normal University	Shanxi	Yulin	Wubu
YRFIR149-23	co20881	co20881	co20881	co20881	BOLD:ACL1923	624	Chordata	Actinopterygii	Cypriniformes	Cyprinidae	Ctenopharyngodon	Ctenopharyngodon idella	Henan Normal University	Shanxi	Yulin	Wubu
YRFIR1649-23	co20883	co20883	co20883	co20883	BOLD:AAX8306	624	Chordata	Actinopterygii	Siluriformes	Bagridae	Tachysurus	Tachysurus ussuriensis	Henan Normal University	Shanxi	Yulin	Wubu
YRFIR1650-23	co20884	co20884	co20884	co20884	BOLD:AAX8306	624	Chordata	Actinopterygii	Siluriformes	Bagridae	Tachysurus	Tachysurus ussuriensis	Henan Normal University	Shanxi	Yulin	Wubu
YRFIR992-23	co20885	co20885	co20885	co20885	BOLD:AAF6633	624	Chordata	Actinopterygii	Cypriniformes	Cyprinidae	Hypophthalmichthys	Hypophthalmichthys molitrix	Henan Normal University	Shanxi	Yulin	Wubu
YRFIR956-23	co20886	co20886	co20886	co20886	BOLD:AAA7175	624	Chordata	Actinopterygii	Cypriniformes	Cyprinidae	Cyprinus	Cyprinus carpio	Henan Normal University	Shanxi	Yulin	Wubu
YRFIR957-23	co20887	co20887	co20887	co20887	BOLD:AAA7175	624	Chordata	Actinopterygii	Cypriniformes	Cyprinidae	Cyprinus	Cyprinus carpio	Henan Normal University	Shanxi	Yulin	Wubu
YRFIR958-23	co20888	co20888	co20888	co20888	BOLD:AAA7175	624	Chordata	Actinopterygii	Cypriniformes	Cyprinidae	Cyprinus	Cyprinus carpio	Henan Normal University	Shanxi	Yulin	Wubu
YRFIR959-23	co20889	co20889	co20889	co20889	BOLD:AAA7175	624	Chordata	Actinopterygii	Cypriniformes	Cyprinidae	Cyprinus	Cyprinus carpio	Henan Normal University	Shanxi	Yulin	Wubu
YRFIR960-23	co20890	co20890	co20890	co20890	BOLD:AAA7175	624	Chordata	Actinopterygii	Cypriniformes	Cyprinidae	Cyprinus	Cyprinus carpio	Henan Normal University	Shanxi	Yulin	Wubu
YRFIR1044-23	co20900	co20900	co20900	co20900	BOLD:ACB5312	624	Chordata	Actinopterygii	Cypriniformes	Cyprinidae	Opsariichthys	Opsariichthys bidens	Henan Normal University	Shanxi	Yulin	Qinjian
YRFIR1045-23	co20901	co20901	co20901	co20901	BOLD:ADX8581	624	Chordata	Actinopterygii	Cypriniformes	Cyprinidae	Opsariichthys	Opsariichthys bidens	Henan Normal University	Shanxi	Yulin	Qinjian
YRFIR1046-23	co20902	co20902	co20902	co20902	BOLD:ADX8581	624	Chordata	Actinopterygii	Cypriniformes	Cyprinidae	Opsariichthys	Opsariichthys bidens	Henan Normal University	Shanxi	Yulin	Qinjian
YRFIR1047-23	co20903	co20903	co20903	co20903	BOLD:ACB5312	624	Chordata	Actinopterygii	Cypriniformes	Cyprinidae	Opsariichthys	Opsariichthys bidens	Henan Normal University	Shanxi	Yulin	Qinjian
YRFIR1048-23	co20910	co20910	co20910	co20910	BOLD:ACB5312	624	Chordata	Actinopterygii	Cypriniformes	Cyprinidae	Opsariichthys	Opsariichthys bidens	Henan Normal University	Shanxi	Yulin	Qinjian
YRFIR1049-23	co20911	co20911	co20911	co20911	BOLD:ADX8581	624	Chordata	Actinopterygii	Cypriniformes	Cyprinidae	Opsariichthys	Opsariichthys bidens	Henan Normal University	Shanxi	Yulin	Qinjian
YRFIR1050-23	co20913	co20913	co20913	co20913	BOLD:ADX8581	624	Chordata	Actinopterygii	Cypriniformes	Cyprinidae	Opsariichthys	Opsariichthys bidens	Henan Normal University	Shanxi	Yulin	Qinjian
YRFIR1051-23	co20920	co20920	co20920	co20920	BOLD:ACB5312	624	Chordata	Actinopterygii	Cypriniformes	Cyprinidae	Opsariichthys	Opsariichthys bidens	Henan Normal University	Shanxi	Yulin	Qinjian
YRFIR1052-23	co20921	co20921	co20921	co20921	BOLD:ACB5312	624	Chordata	Actinopterygii	Cypriniformes	Cyprinidae	Opsariichthys	Opsariichthys bidens	Henan Normal University	Shanxi	Yulin	Qinjian
YRFIR1053-23	co20922	co20922	co20922	co20922	BOLD:ACB5312	624	Chordata	Actinopterygii	Cypriniformes	Cyprinidae	Opsariichthys	Opsariichthys bidens	Henan Normal University	Shanxi	Yulin	Qinjian
YRFIR1054-23	co20923	co20923	co20923	co20923	BOLD:ACB5312	624	Chordata	Actinopterygii	Cypriniformes	Cyprinidae	Opsariichthys	Opsariichthys bidens	Henan Normal University	Shanxi	Yulin	Qinjian
YRFIR1055-23	co20930	co20930	co20930	co20930	BOLD:ACB5312	624	Chordata	Actinopterygii	Cypriniformes	Cyprinidae	Opsariichthys	Opsariichthys bidens	Henan Normal University	Shanxi	Yulin	Qinjian
YRFIR1056-23	co20931	co20931	co20931	co20931	BOLD:ADX8581	624	Chordata	Actinopterygii	Cypriniformes	Cyprinidae	Opsariichthys	Opsariichthys bidens	Henan Normal University	Shanxi	Yulin	Qinjian
YRFIR1057-23	co20932	co20932	co20932	co20932	BOLD:ACB5312	624	Chordata	Actinopterygii	Cypriniformes	Cyprinidae	Opsariichthys	Opsariichthys bidens	Henan Normal University	Shanxi	Yulin	Qinjian
YRFIR1058-23	co20933	co20933	co20933	co20933	BOLD:ADX8581	624	Chordata	Actinopterygii	Cypriniformes	Cyprinidae	Opsariichthys	Opsariichthys bidens	Henan Normal University	Shanxi	Yulin	Qinjian
YRFIR1246-23	co20938	co20938	co20938	co20938	BOLD:ADC7506	624	Chordata	Actinopterygii	Cypriniformes	Cyprinidae	Rhodeus	Rhodeus ocellatus	Henan Normal University	Henan	Sanmenxia	Lingbao
YRFIR1247-23	co20940	co20940	co20940	co20940	BOLD:ADC7506	624	Chordata	Actinopterygii	Cypriniformes	Cyprinidae	Rhodeus	Rhodeus ocellatus	Henan Normal University	Henan	Sanmenxia	Lingbao
YRFIR1248-23	co20945	co20945	co20945	co20945	BOLD:ADC7506	624	Chordata	Actinopterygii	Cypriniformes	Cyprinidae	Rhodeus	Rhodeus ocellatus	Henan Normal University	Henan	Sanmenxia	Lingbao
YRFIR1249-23	co20946	co20946	co20946	co20946	BOLD:ADC7506	624	Chordata	Actinopterygii	Cypriniformes	Cyprinidae	Rhodeus	Rhodeus ocellatus	Henan Normal University	Henan	Sanmenxia	Lingbao
YRFIR927-23	co20948	co20948	co20948	co20948	BOLD:AAA7176	624	Chordata	Actinopterygii	Cypriniformes	Cyprinidae	Carassius	Carassius auratus	Henan Normal University	Shanxi	Yanan	Yanchuan
YRFIR928-23	co20949	co20949	co20949	co20949	BOLD:AAA7176	624	Chordata	Actinopterygii	Cypriniformes	Cyprinidae	Carassius	Carassius auratus	Henan Normal University	Shanxi	Yanan	Yanchuan
YRFIR1128-23	co20950	co20950	co20950	co20950	BOLD:AAD0138	624	Chordata	Actinopterygii	Cypriniformes	Cyprinidae	Pseudorasbora	Pseudorasbora parva	Henan Normal University	Shanxi	Yanan	Yanchuan
YRFIR325-23	co20951	co20951	co20951	co20951	BOLD:AAD6923	624	Chordata	Actinopterygii	Cypriniformes	Cobitidae	Paramisgurnus	Paramisgurnus dabryanus	Henan Normal University	Shanxi	Yulin	Fugu
YRFIR1208-23	co20952	co20952	co20952	co20952	BOLD:AAF8879	624	Chordata	Actinopterygii	Siluriformes	Siluridae	Silurus	Silurus asotus	Henan Normal University	Shanxi	Yulin	Fugu
YRFIR1672-23	co20953	co20953	co20953	co20953	BOLD:ACB5380	624	Chordata	Actinopterygii	Cypriniformes	Cobitidae	Misgurnus	Misgurnus mohoity	Henan Normal University	Shanxi	Yulin	Fugu
YRFIR961-23	co20954	co20954	co20954	co20954	BOLD:AAA7175	624	Chordata	Actinopterygii	Cypriniformes	Cyprinidae	Cyprinus	Cyprinus carpio	Henan Normal University	Shanxi	Yulin	Fugu
YRFIR1129-23	co20955	co20955	co20955	co20955	BOLD:AAD0138	624	Chordata	Actinopterygii	Cypriniformes	Cyprinidae	Pseudorasbora	Pseudorasbora parva	Henan Normal University	Shanxi	Yulin	Fugu
YRFIR1130-23	co20956	co20956	co20956	co20956	BOLD:AAD0138	624	Chordata	Actinopterygii	Cypriniformes	Cyprinidae	Pseudorasbora	Pseudorasbora parva	Henan Normal University	Shanxi	Yulin	Fugu
YRFIR1131-23	co20957	co20957	co20957	co20957	BOLD:AAD0138	624	Chordata	Actinopterygii	Cypriniformes	Cyprinidae	Pseudorasbora	Pseudorasbora parva	Henan Normal University	Shanxi	Yulin	Fugu
YRFIR929-23	co20966	co20966	co20966	co20966	BOLD:AAA7176	624	Chordata	Actinopterygii	Cypriniformes	Cyprinidae	Carassius	Carassius auratus	Henan Normal University	Shanxi	Yulin	Fugu
YRFIR418-23	co20967	co20967	co20967	co20967	BOLD:AFA1521	624	Chordata	Actinopterygii	Cypriniformes	Cyprinidae	Rhynchocypris	Rhynchocypris oxycephalus	Henan Normal University	Shanxi	Yulin	Fugu
YRFIR1059-23	co20968	co20968	co20968	co20968	BOLD:ACB5312	624	Chordata	Actinopterygii	Cypriniformes	Cyprinidae	Opsariichthys	Opsariichthys bidens	Henan Normal University	Shanxi	Yulin	Fugu
YRFIR1060-23	co20969	co20969	co20969	co20969	BOLD:ACB5312	624	Chordata	Actinopterygii	Cypriniformes	Cyprinidae	Opsariichthys	Opsariichthys bidens	Henan Normal University	Shanxi	Yulin	Fugu
YRFIR1132-23	co20970	co20970	co20970	co20970	BOLD:AAD0138	624	Chordata	Actinopterygii	Cypriniformes	Cyprinidae	Pseudorasbora	Pseudorasbora parva	Henan Normal University	Shanxi	Yulin	Fugu
YRFIR1426-23	co20972	co20972	co20972	co20972	BOLD:AFA0070	624	Chordata	Actinopterygii	Cypriniformes	Cyprinidae	Gobio	Gobio huanghensis	Henan Normal University	Shanxi	Yulin	Fugu
YRFIR1427-23	co20973	co20973	co20973	co20973	BOLD:AFA0070	624	Chordata	Actinopterygii	Cypriniformes	Cyprinidae	Gobio	Gobio huanghensis	Henan Normal University	Shanxi	Yulin	Fugu
YRFIR1428-23	co20974	co20974	co20974	co20974	BOLD:AFA0070	624	Chordata	Actinopterygii	Cypriniformes	Cyprinidae	Gobio	Gobio huanghensis	Henan Normal University	Shanxi	Yulin	Fugu
YRFIR1703-23	co20980	co20980	co20980	co20980	BOLD:AFA0151	624	Chordata	Actinopterygii	Cypriniformes	Cyprinidae	Microphysogobio	Microphysogobio chinssuensis	Henan Normal University	Shanxi	Yulin	Fugu
YRFIR1704-23	co20981	co20981	co20981	co20981	BOLD:AFA0151	624	Chordata	Actinopterygii	Cypriniformes	Cyprinidae	Microphysogobio	Microphysogobio chinssuensis	Henan Normal University	Shanxi	Yulin	Fugu
YRFIR1705-23	co20982	co20982	co20982	co20982	BOLD:AFA0151	624	Chordata	Actinopterygii	Cypriniformes	Cyprinidae	Microphysogobio	Microphysogobio chinssuensis	Henan Normal University	Shanxi	Yulin	Fugu
YRFIR1706-23	co20991	co20991	co20991	co20991	BOLD:AFA0151	624	Chordata	Actinopterygii	Cypriniformes	Cyprinidae	Microphysogobio	Microphysogobio chinssuensis	Henan Normal University	Shanxi	Yulin	Fugu
YRFIR1707-23	co20992	co20992	co20992	co20992	BOLD:AFA0151	624	Chordata	Actinopterygii	Cypriniformes	Cyprinidae	Microphysogobio	Microphysogobio chinssuensis	Henan Normal University	Shanxi	Yulin	Fugu
YRFIR1708-23	co21000	co21000	co21000	co21000	BOLD:AFA0151	624	Chordata	Actinopterygii	Cypriniformes	Cyprinidae	Microphysogobio	Microphysogobio chinssuensis	Henan Normal University	Shanxi	Yulin	Fugu
YRFIR1709-23	co21001	co21001	co21001	co21001	BOLD:AFA0151	624	Chordata	Actinopterygii	Cypriniformes	Cyprinidae	Microphysogobio	Microphysogobio chinssuensis	Henan Normal University	Shanxi	Yulin	Fugu
YRFIR1710-23	co21002	co21002	co21002	co21002	BOLD:AFA0151	624	Chordata	Actinopterygii	Cypriniformes	Cyprinidae	Microphysogobio	Microphysogobio chinssuensis	Henan Normal University	Shanxi	Yulin	Fugu
YRFIR1061-23	co21010	co21010	co21010	co21010	BOLD:ADX8581	624	Chordata	Actinopterygii	Cypriniformes	Cyprinidae	Opsariichthys	Opsariichthys bidens	Henan Normal University	Shanxi	Yulin	Fugu
YRFIR1062-23	co21011	co21011	co21011	co21011	BOLD:ACB5312	624	Chordata	Actinopterygii	Cypriniformes	Cyprinidae	Opsariichthys	Opsariichthys bidens	Henan Normal University	Shanxi	Yulin	Fugu
YRFIR1711-23	co21012	co21012	co21012	co21012	BOLD:AFA0151	624	Chordata	Actinopterygii	Cypriniformes	Cyprinidae	Microphysogobio	Microphysogobio chinssuensis	Henan Normal University	Shanxi	Yulin	Fugu
YRFIR1133-23	co21013	co21013	co21013	co21013	BOLD:AAD0138	624	Chordata	Actinopterygii	Cypriniformes	Cyprinidae	Pseudorasbora	Pseudorasbora parva	Henan Normal University	Shanxi	Yulin	Fugu
YRFIR1063-23	co21020	co21020	co21020	co21020	BOLD:ACB5312	624	Chordata	Actinopterygii	Cypriniformes	Cyprinidae	Opsariichthys	Opsariichthys bidens	Henan Normal University	Shanxi	Yulin	Fugu
YRFIR1064-23	co21021	co21021	co21021	co21021	BOLD:ACB5312	624	Chordata	Actinopterygii	Cypriniformes	Cyprinidae	Opsariichthys	Opsariichthys bidens	Henan Normal University	Shanxi	Yulin	Fugu
YRFIR1065-23	co21022	co21022	co21022	co21022	BOLD:ADX8581	624	Chordata	Actinopterygii	Cypriniformes	Cyprinidae	Opsariichthys	Opsariichthys bidens	Henan Normal University	Shanxi	Yulin	Fugu
YRFIR1066-23	co21023	co21023	co21023	co21023	BOLD:ACB5312	624	Chordata	Actinopterygii	Cypriniformes	Cyprinidae	Opsariichthys	Opsariichthys bidens	Henan Normal University	Shanxi	Yulin	Fugu
YRFIR1429-23	co21030	co21030	co21030	co21030	BOLD:AFA0070	624	Chordata	Actinopterygii	Cypriniformes	Cyprinidae	Gobio	Gobio huanghensis	Henan Normal University	Shanxi	Yulin	Fugu
YRFIR1067-23	co21031	co21031	co21031	co21031	BOLD:ACB5312	624	Chordata	Actinopterygii	Cypriniformes	Cyprinidae	Opsariichthys	Opsariichthys bidens	Henan Normal University	Shanxi	Yulin	Fugu
YRFIR1068-23	co21032	co21032	co21032	co21032	BOLD:ADX8581	624	Chordata	Actinopterygii	Cypriniformes	Cyprinidae	Opsariichthys	Opsariichthys bidens	Henan Normal University	Shanxi	Yulin	Fugu
YRFIR1069-23	co21033	co21033	co21033	co21033	BOLD:ACB5312	624	Chordata	Actinopterygii	Cypriniformes	Cyprinidae	Opsariichthys	Opsariichthys bidens	Henan Normal University	Shanxi	Yulin	Fugu
YRFIR1070-23	co21040	co21040	co21040	co21040	BOLD:ACB5312	624	Chordata	Actinopterygii	Cypriniformes	Cyprinidae	Opsariichthys	Opsariichthys bidens	Henan Normal University	Shanxi	Yulin	Fugu
YRFIR1712-23	co21041	co21041	co21041	co21041	BOLD:AFA0151	624	Chordata	Actinopterygii	Cypriniformes	Cyprinidae	Microphysogobio	Microphysogobio chinssuensis	Henan Normal University	Shanxi	Yulin	Fugu
YRFIR1071-23	co21042	co21042	co21042	co21042	BOLD:ACB5312	624	Chordata	Actinopterygii	Cypriniformes	Cyprinidae	Opsariichthys	Opsariichthys bidens	Henan Normal University	Shanxi	Yulin	Fugu
YRFIR1072-23	co21043	co21043	co21043	co21043	BOLD:ACB5312	624	Chordata	Actinopterygii	Cypriniformes	Cyprinidae	Opsariichthys	Opsariichthys bidens	Henan Normal University	Shanxi	Yulin	Fugu
YRFIR1073-23	co21050	co21050	co21050	co21050	BOLD:ACB5312	624	Chordata	Actinopterygii	Cypriniformes	Cyprinidae	Opsariichthys	Opsariichthys bidens	Henan Normal University	Shanxi	Yulin	Fugu
YRFIR1074-23	co21051	co21051	co21051	co21051	BOLD:ADX8581	624	Chordata	Actinopterygii	Cypriniformes	Cyprinidae	Opsariichthys	Opsariichthys bidens	Henan Normal University	Shanxi	Yulin	Fugu
YRFIR1713-23	co21052	co21052	co21052	co21052	BOLD:AFA0151	624	Chordata	Actinopterygii	Cypriniformes	Cyprinidae	Microphysogobio	Microphysogobio chinssuensis	Henan Normal University	Shanxi	Yulin	Fugu
YRFIR1075-23	co21053	co21053	co21053	co21053	BOLD:ADX8581	624	Chordata	Actinopterygii	Cypriniformes	Cyprinidae	Opsariichthys	Opsariichthys bidens	Henan Normal University	Shanxi	Yulin	Fugu
YRFIR1714-23	co21060	co21060	co21060	co21060	BOLD:AFA0151	624	Chordata	Actinopterygii	Cypriniformes	Cyprinidae	Microphysogobio	Microphysogobio chinssuensis	Henan Normal University	Shanxi	Yulin	Fugu
YRFIR1076-23	co21062	co21062	co21062	co21062	BOLD:ADX8581	624	Chordata	Actinopterygii	Cypriniformes	Cyprinidae	Opsariichthys	Opsariichthys bidens	Henan Normal University	Shanxi	Yulin	Fugu
YRFIR1715-23	co21063	co21063	co21063	co21063	BOLD:AFA0151	624	Chordata	Actinopterygii	Cypriniformes	Cyprinidae	Microphysogobio	Microphysogobio chinssuensis	Henan Normal University	Shanxi	Yulin	Fugu
YRFIR1077-23	co21070	co21070	co21070	co21070	BOLD:ACB5312	624	Chordata	Actinopterygii	Cypriniformes	Cyprinidae	Opsariichthys	Opsariichthys bidens	Henan Normal University	Shanxi	Yulin	Fugu
YRFIR1078-23	co21072	co21072	co21072	co21072	BOLD:ADX8581	624	Chordata	Actinopterygii	Cypriniformes	Cyprinidae	Opsariichthys	Opsariichthys bidens	Henan Normal University	Shanxi	Yulin	Fugu
YRFIR1080-23	co21080	co21080	co21080	co21080	BOLD:ACB5312	624	Chordata	Actinopterygii	Cypriniformes	Cyprinidae	Opsariichthys	Opsariichthys bidens	Henan Normal University	Shanxi	Yulin	Fugu
YRFIR1081-23	co21081	co21081	co21081	co21081	BOLD:ACB5312	624	Chordata	Actinopterygii	Cypriniformes	Cyprinidae	Opsariichthys	Opsariichthys bidens	Henan Normal University	Shanxi	Yulin	Fugu
YRFIR1716-23	co21082	co21082	co21082	co21082	BOLD:AFA0151	624	Chordata	Actinopterygii	Cypriniformes	Cyprinidae	Microphysogobio	Microphysogobio chinssuensis	Henan Normal University	Shanxi	Yulin	Fugu
YRFIR1717-23	co21083	co21083	co21083	co21083	BOLD:AFA0151	624	Chordata	Actinopterygii	Cypriniformes	Cyprinidae	Microphysogobio	Microphysogobio chinssuensis	Henan Normal University	Shanxi	Yulin	Fugu
YRFIR1489-23	co21086	co21086	co21086	co21086	BOLD:AAC2756	624	Chordata	Actinopterygii	Cyprinodontiformes	Poeciliidae	Gambusia	Gambusia affinis	Henan Normal University	Shanxi	Yunchen	Ruichen
YRFIR2983-23	co21087	co21087	co21087	co21087	BOLD:AAC2756	624	Chordata	Actinopterygii	Cyprinodontiformes	Poeciliidae	Gambusia	Gambusia affinis	Henan Normal University	Shanxi	Yunchen	Ruichen
YRFIR123-23	co21088	co21088	co21088	co21088	BOLD:ACB5189	624	Chordata	Actinopterygii	Cypriniformes	Cyprinidae	Hemiculter	Hemiculter leucisculus	Henan Normal University	Shanxi	Yunchen	Ruichen
YRFIR2984-23	co21090	co21090	co21090	co21090	BOLD:ACB5312	624	Chordata	Actinopterygii	Cypriniformes	Cyprinidae	Opsariichthys	Opsariichthys bidens	Henan Normal University	Shanxi	Lvliang	Xing
YRFIR1082-23	co21092	co21092	co21092	co21092	BOLD:ACB5312	624	Chordata	Actinopterygii	Cypriniformes	Cyprinidae	Opsariichthys	Opsariichthys bidens	Henan Normal University	Shanxi	Lvliang	Xing
YRFIR930-23	co21094	co21094	co21094	co21094	BOLD:AAA7176	624	Chordata	Actinopterygii	Cypriniformes	Cyprinidae	Carassius	Carassius auratus	Henan Normal University	Shanxi	Lvliang	Xing
YRFIR931-23	co21095	co21095	co21095	co21095	BOLD:AAA7176	624	Chordata	Actinopterygii	Cypriniformes	Cyprinidae	Carassius	Carassius auratus	Henan Normal University	Shanxi	Lvliang	Xing
YRFIR1209-23	co21096	co21096	co21096	co21096	BOLD:AAF8879	624	Chordata	Actinopterygii	Siluriformes	Siluridae	Silurus	Silurus asotus	Henan Normal University	Shanxi	Lvliang	Xing
YRFIR1083-23	co21097	co21097	co21097	co21097	BOLD:ACB5312	624	Chordata	Actinopterygii	Cypriniformes	Cyprinidae	Opsariichthys	Opsariichthys bidens	Henan Normal University	Shanxi	Lvliang	Xing
YRFIR1084-23	co21098	co21098	co21098	co21098	BOLD:ACB5312	624	Chordata	Actinopterygii	Cypriniformes	Cyprinidae	Opsariichthys	Opsariichthys bidens	Henan Normal University	Shanxi	Lvliang	Xing
YRFIR1134-23	co21099	co21099	co21099	co21099	BOLD:AAD0138	624	Chordata	Actinopterygii	Cypriniformes	Cyprinidae	Pseudorasbora	Pseudorasbora parva	Henan Normal University	Shanxi	Lvliang	Xing
YRFIR1226-23	co21101	co21101	co21101	co21101	BOLD:ACV8403	624	Chordata	Actinopterygii	Siluriformes	Siluridae	Silurus	Silurus lanzhouensis	Henan Normal University	Shanxi	Weinan	Heyang
YRFIR1718-23	co21103	co21103	co21103	co21103	BOLD:AFA0151	624	Chordata	Actinopterygii	Cypriniformes	Cyprinidae	Microphysogobio	Microphysogobio chinssuensis	Henan Normal University	Shanxi	Yulin	Shenmu
YRFIR1430-23	co21104	co21104	co21104	co21104	BOLD:AFA0070	624	Chordata	Actinopterygii	Cypriniformes	Cyprinidae	Gobio	Gobio huanghensis	Henan Normal University	Shanxi	Yulin	Shenmu
YRFIR1227-23	co21105	co21105	co21105	co21105	BOLD:ACV8403	624	Chordata	Actinopterygii	Siluriformes	Siluridae	Silurus	Silurus lanzhouensis	Henan Normal University	Shanxi	Yulin	Shenmu
YRFIR023-23	co21106	co21106	co21106	co21106	BOLD:ACM1972	624	Chordata	Actinopterygii	Cypriniformes	Cyprinidae	Abbottina	Abbottina rivularis	Henan Normal University	Shanxi	Yanan	Yanchang
YRFIR024-23	co21107	co21107	co21107	co21107	BOLD:ACM1972	624	Chordata	Actinopterygii	Cypriniformes	Cyprinidae	Abbottina	Abbottina rivularis	Henan Normal University	Shanxi	Yanan	Yanchang
YRFIR025-23	co21108	co21108	co21108	co21108	BOLD:ACM1972	624	Chordata	Actinopterygii	Cypriniformes	Cyprinidae	Abbottina	Abbottina rivularis	Henan Normal University	Shanxi	Yanan	Yanchang
YRFIR1135-23	co21111	co21111	co21111	co21111	BOLD:AAD0138	624	Chordata	Actinopterygii	Cypriniformes	Cyprinidae	Pseudorasbora	Pseudorasbora parva	Henan Normal University	Shanxi	Yanan	Yanchang
YRFIR932-23	co21112	co21112	co21112	co21112	BOLD:AAA7176	624	Chordata	Actinopterygii	Cypriniformes	Cyprinidae	Carassius	Carassius auratus	Henan Normal University	Shanxi	Yanan	Yanchang
YRFIR933-23	co21113	co21113	co21113	co21113	BOLD:AAA7176	624	Chordata	Actinopterygii	Cypriniformes	Cyprinidae	Carassius	Carassius auratus	Henan Normal University	Shanxi	Yanan	Yanchang
YRFIR934-23	co21114	co21114	co21114	co21114	BOLD:AAA7176	624	Chordata	Actinopterygii	Cypriniformes	Cyprinidae	Carassius	Carassius auratus	Henan Normal University	Shanxi	Yanan	Yanchang
YRFIR1186-23	co21116	co21116	co21116	co21116	BOLD:ACB4634	624	Chordata	Actinopterygii	Cypriniformes	Cobitidae	Misgurnus	Misgurnus anguillicaudatus	Henan Normal University	Shanxi	Yanan	Yanchang
YRFIR064-23	co21119	co21119	co21119	co21119	BOLD:ACU2344	624	Chordata	Actinopterygii	Cypriniformes	Cyprinidae	Hemiculter	Hemiculter bleekeri	Henan Normal University	Shanxi	Linfen	Ji
YRFIR065-23	co21121	co21121	co21121	co21121	BOLD:ACU2344	624	Chordata	Actinopterygii	Cypriniformes	Cyprinidae	Hemiculter	Hemiculter bleekeri	Henan Normal University	Shanxi	Linfen	Ji
YRFIR2927-23	co21123	co21123	co21123	co21123	BOLD:ADK5183	624	Chordata	Actinopterygii	Cypriniformes	Nemacheilidae	Triplophysa	Triplophysa dalaica	Henan Normal University	Shanxi	Yulin	Wubu
YRFIR2985-23	co21124	co21124	co21124	co21124	BOLD:ADK5183	624	Chordata	Actinopterygii	Cypriniformes	Nemacheilidae	Triplophysa	Triplophysa dalaica	Henan Normal University	Shanxi	Yulin	Wubu
YRFIR1136-23	co21125	co21125	co21125	co21125	BOLD:AAD0138	624	Chordata	Actinopterygii	Cypriniformes	Cyprinidae	Pseudorasbora	Pseudorasbora parva	Henan Normal University	Shanxi	Yulin	Wubu
YRFIR026-23	co21126	co21126	co21126	co21126	BOLD:ACM1972	624	Chordata	Actinopterygii	Cypriniformes	Cyprinidae	Abbottina	Abbottina rivularis	Henan Normal University	Shanxi	Yulin	Wubu
YRFIR1719-23	co21127	co21127	co21127	co21127	BOLD:AFA0151	624	Chordata	Actinopterygii	Cypriniformes	Cyprinidae	Microphysogobio	Microphysogobio chinssuensis	Henan Normal University	Shanxi	Yulin	Wubu
YRFIR1720-23	co21128	co21128	co21128	co21128	BOLD:AFA0151	624	Chordata	Actinopterygii	Cypriniformes	Cyprinidae	Microphysogobio	Microphysogobio chinssuensis	Henan Normal University	Shanxi	Yulin	Wubu
YRFIR1085-23	co21129	co21129	co21129	co21129	BOLD:ACB5312	624	Chordata	Actinopterygii	Cypriniformes	Cyprinidae	Opsariichthys	Opsariichthys bidens	Henan Normal University	Shanxi	Yulin	Wubu
YRFIR1673-23	co21130	co21130	co21130	co21130	BOLD:ACB5380	624	Chordata	Actinopterygii	Cypriniformes	Cobitidae	Misgurnus	Misgurnus mohoity	Henan Normal University	Shanxi	Yulin	Wubu
YRFIR935-23	co21132	co21132	co21132	co21132	BOLD:AAA7176	624	Chordata	Actinopterygii	Cypriniformes	Cyprinidae	Carassius	Carassius auratus	Henan Normal University	Shanxi	Yulin	Wubu
YRFIR936-23	co21133	co21133	co21133	co21133	BOLD:AAA7176	624	Chordata	Actinopterygii	Cypriniformes	Cyprinidae	Carassius	Carassius auratus	Henan Normal University	Shanxi	Yulin	Wubu
YRFIR320-23	co21134	co21134	co21134	co21134	BOLD:AEJ8799	624	Chordata	Actinopterygii	Cypriniformes	Cyprinidae	Rhinogobio	Rhinogobio nasutus	Henan Normal University	Shanxi	Yulin	Fugu
YRFIR321-23	co21135	co21135	co21135	co21135	BOLD:AEJ8799	624	Chordata	Actinopterygii	Cypriniformes	Cyprinidae	Rhinogobio	Rhinogobio nasutus	Henan Normal University	Shanxi	Yulin	Fugu
YRFIR1634-23	co21136	co21136	co21136	co21136	BOLD:AAC3476	624	Chordata	Actinopterygii	Cypriniformes	Cyprinidae	Leuciscus	Leuciscus waleckii	Henan Normal University	Shanxi	Yulin	Fugu
YRFIR1211-23	co21137	co21137	co21137	co21137	BOLD:AAF8879	624	Chordata	Actinopterygii	Siluriformes	Siluridae	Silurus	Silurus asotus	Henan Normal University	Shanxi	Yulin	Fugu
YRFIR1212-23	co21138	co21138	co21138	co21138	BOLD:AAF8879	624	Chordata	Actinopterygii	Siluriformes	Siluridae	Silurus	Silurus asotus	Henan Normal University	Shanxi	Yulin	Fugu
YRFIR937-23	co21139	co21139	co21139	co21139	BOLD:AAA7176	624	Chordata	Actinopterygii	Cypriniformes	Cyprinidae	Carassius	Carassius auratus	Henan Normal University	Shanxi	Yulin	Fugu
YRFIR1641-23	co21140	co21140	co21140	co21140	BOLD:ABW0047	624	Chordata	Actinopterygii	Anabantiformes	Channidae	Channa	Channa argus	Henan Normal University	Neimenggu	Bayannaoer	Wulateqian
YRFIR1642-23	co21141	co21141	co21141	co21141	BOLD:ABW0047	624	Chordata	Actinopterygii	Anabantiformes	Channidae	Channa	Channa argus	Henan Normal University	Neimenggu	Bayannaoer	Wulateqian
YRFIR1643-23	co21142	co21142	co21142	co21142	BOLD:ABW0047	624	Chordata	Actinopterygii	Anabantiformes	Channidae	Channa	Channa argus	Henan Normal University	Neimenggu	Bayannaoer	Wulateqian
YRFIR1644-23	co21143	co21143	co21143	co21143	BOLD:ABW0047	624	Chordata	Actinopterygii	Anabantiformes	Channidae	Channa	Channa argus	Henan Normal University	Neimenggu	Bayannaoer	Wulateqian
YRFIR938-23	co21144	co21144	co21144	co21144	BOLD:AAA7176	624	Chordata	Actinopterygii	Cypriniformes	Cyprinidae	Carassius	Carassius auratus	Henan Normal University	Neimenggu	Bayannaoer	Wulateqian
YRFIR939-23	co21145	co21145	co21145	co21145	BOLD:AAA7176	624	Chordata	Actinopterygii	Cypriniformes	Cyprinidae	Carassius	Carassius auratus	Henan Normal University	Neimenggu	Bayannaoer	Wulateqian
YRFIR2986-23	co21146	co21146	co21146	co21146	BOLD:AAD0138	624	Chordata	Actinopterygii	Cypriniformes	Cyprinidae	Pseudorasbora	Pseudorasbora parva	Henan Normal University	Neimenggu	Bayannaoer	Wulateqian
YRFIR2987-23	co21147	co21147	co21147	co21147	BOLD:AAD0138	624	Chordata	Actinopterygii	Cypriniformes	Cyprinidae	Pseudorasbora	Pseudorasbora parva	Henan Normal University	Neimenggu	Bayannaoer	Wulateqian
YRFIR419-23	co21148	co21148	co21148	co21148	BOLD:AFA1521	624	Chordata	Actinopterygii	Cypriniformes	Cyprinidae	Rhynchocypris	Rhynchocypris oxycephalus	Henan Normal University	Neimenggu	Bayannaoer	Wulateqian
YRFIR152-23	co21150	co21150	co21150	co21150	BOLD:AAF4607	624	Chordata	Actinopterygii	Osmeriformes	Osmeridae	Hypomesus	Hypomesus olidus	Henan Normal University	Neimenggu	Bayannaoer	Wulateqian
YRFIR1766-23	co21151	co21151	co21151	co21151	BOLD:ACC0338	624	Chordata	Actinopterygii	Gobiiformes	Odontobutidae	Micropercops	Micropercops swinhonis	Henan Normal University	Neimenggu	Bayannaoer	Wulateqian
YRFIR420-23	co21152	co21152	co21152	co21152	BOLD:AFA1521	624	Chordata	Actinopterygii	Cypriniformes	Cyprinidae	Rhynchocypris	Rhynchocypris oxycephalus	Henan Normal University	Neimenggu	Bayannaoer	Wulateqian
YRFIR1015-23	co21153	co21153	co21153	co21153	BOLD:ACB4145	624	Chordata	Actinopterygii	Gobiiformes	Oxudercidae	Rhinogobius	Rhinogobius brunneus	Henan Normal University	Neimenggu	Bayannaoer	Wulateqian
YRFIR1016-23	co21154	co21154	co21154	co21154	BOLD:ACB4145	624	Chordata	Actinopterygii	Gobiiformes	Oxudercidae	Rhinogobius	Rhinogobius brunneus	Henan Normal University	Neimenggu	Bayannaoer	Wulateqian
YRFIR421-23	co21155	co21155	co21155	co21155	BOLD:AFA1521	624	Chordata	Actinopterygii	Cypriniformes	Cyprinidae	Rhynchocypris	Rhynchocypris oxycephalus	Henan Normal University	Neimenggu	Bayannaoer	Wulateqian
YRFIR422-23	co21156	co21156	co21156	co21156	BOLD:AFA1521	624	Chordata	Actinopterygii	Cypriniformes	Cyprinidae	Rhynchocypris	Rhynchocypris oxycephalus	Henan Normal University	Neimenggu	Bayannaoer	Wulateqian
YRFIR423-23	co21157	co21157	co21157	co21157	BOLD:AFA1521	624	Chordata	Actinopterygii	Cypriniformes	Cyprinidae	Rhynchocypris	Rhynchocypris oxycephalus	Henan Normal University	Neimenggu	Bayannaoer	Wulateqian
YRFIR1137-23	co21158	co21158	co21158	co21158	BOLD:AAD0138	624	Chordata	Actinopterygii	Cypriniformes	Cyprinidae	Pseudorasbora	Pseudorasbora parva	Henan Normal University	Neimenggu	Bayannaoer	Wulateqian
YRFIR1027-23	co21159	co21159	co21159	co21159	BOLD:ADC7477	624	Chordata	Actinopterygii	Cypriniformes	Cyprinidae	Gymnodiptychus	Gymnodiptychus pachycheilus	Henan Normal University	Qinghai	Hainan	Tongde
YRFIR1028-23	co21160	co21160	co21160	co21160	BOLD:ADC7477	624	Chordata	Actinopterygii	Cypriniformes	Cyprinidae	Gymnodiptychus	Gymnodiptychus pachycheilus	Henan Normal University	Qinghai	Hainan	Tongde
YRFIR1029-23	co21161	co21161	co21161	co21161	BOLD:ADC7477	624	Chordata	Actinopterygii	Cypriniformes	Cyprinidae	Gymnodiptychus	Gymnodiptychus pachycheilus	Henan Normal University	Qinghai	Hainan	Tongde
YRFIR2929-23	co21162	co21162	co21162	co21162	BOLD:ACI2539	624	Chordata	Actinopterygii	Cypriniformes	Nemacheilidae	Triplophysa	Triplophysa scleroptera	Henan Normal University	Qinghai	Hainan	Tongde
YRDB055-22	co21163	co21163	co21163	co21163	BOLD:ADC7038	624	Chordata	Actinopterygii	Cypriniformes	Nemacheilidae	Triplophysa	Triplophysa pappenheimi	Henan Normal University	Qinghai	Hainan	Tongde
YRDB056-22	co21164	co21164	co21164	co21164	BOLD:ADC7038	624	Chordata	Actinopterygii	Cypriniformes	Nemacheilidae	Triplophysa	Triplophysa pappenheimi	Henan Normal University	Qinghai	Hainan	Tongde
YRDB057-22	co21165	co21165	co21165	co21165	BOLD:ADC7038	624	Chordata	Actinopterygii	Cypriniformes	Nemacheilidae	Triplophysa	Triplophysa pappenheimi	Henan Normal University	Qinghai	Hainan	Tongde
YRDB058-22	co21166	co21166	co21166	co21166	BOLD:ADC7038	624	Chordata	Actinopterygii	Cypriniformes	Nemacheilidae	Triplophysa	Triplophysa pappenheimi	Henan Normal University	Qinghai	Hainan	Tongde
YRFIR757-23	co21167	co21167	co21167	co21167	BOLD:ADC7038	624	Chordata	Actinopterygii	Cypriniformes	Nemacheilidae	Triplophysa	Triplophysa pappenheimi	Henan Normal University	Qinghai	Hainan	Tongde
YRFIR790-23	co21168	co21168	co21168	co21168	BOLD:ACC0702	624	Chordata	Actinopterygii	Cypriniformes	Cyprinidae	Schizopygopsis	Schizopygopsis pylzovi	Henan Normal University	Qinghai	Hainan	Tongde
YRFIR791-23	co21169	co21169	co21169	co21169	BOLD:ACC0702	624	Chordata	Actinopterygii	Cypriniformes	Cyprinidae	Schizopygopsis	Schizopygopsis pylzovi	Henan Normal University	Qinghai	Hainan	Tongde
YRFIR792-23	co21170	co21170	co21170	co21170	BOLD:ACC0702	624	Chordata	Actinopterygii	Cypriniformes	Cyprinidae	Schizopygopsis	Schizopygopsis pylzovi	Henan Normal University	Qinghai	Hainan	Tongde
YRFIR752-23	co21171	co21171	co21171	co21171	BOLD:ACS0234	624	Chordata	Actinopterygii	Cypriniformes	Cyprinidae	Hemibarbus	Hemibarbus maculatus	Henan Normal University	Shanxi	Yulin	Fugu
YRFIR940-23	co21172	co21172	co21172	co21172	BOLD:AAA7176	624	Chordata	Actinopterygii	Cypriniformes	Cyprinidae	Carassius	Carassius auratus	Henan Normal University	Shanxi	Yulin	Fugu
YRFIR962-23	co21173	co21173	co21173	co21173	BOLD:AAA7175	624	Chordata	Actinopterygii	Cypriniformes	Cyprinidae	Cyprinus	Cyprinus carpio	Henan Normal University	Shanxi	Yulin	Fugu
YRFIR1213-23	co21174	co21174	co21174	co21174	BOLD:AAF8879	624	Chordata	Actinopterygii	Siluriformes	Siluridae	Silurus	Silurus asotus	Henan Normal University	Shanxi	Yulin	Fugu
YRFIR2988-23	co21175	co21175	co21175	co21175	BOLD:ACB5312	624	Chordata	Actinopterygii	Cypriniformes	Cyprinidae	Opsariichthys	Opsariichthys bidens	Henan Normal University	Shanxi	Yulin	Fugu
YRFIR1431-23	co21176	co21176	co21176	co21176	BOLD:AFA0070	624	Chordata	Actinopterygii	Cypriniformes	Cyprinidae	Gobio	Gobio huanghensis	Henan Normal University	Shanxi	Yulin	Fugu
YRFIR1432-23	co21177	co21177	co21177	co21177	BOLD:AFA0070	624	Chordata	Actinopterygii	Cypriniformes	Cyprinidae	Gobio	Gobio huanghensis	Henan Normal University	Shanxi	Yulin	Fugu
YRFIR1433-23	co21178	co21178	co21178	co21178	BOLD:AFA0070	624	Chordata	Actinopterygii	Cypriniformes	Cyprinidae	Gobio	Gobio huanghensis	Henan Normal University	Shanxi	Yulin	Fugu
YRFIR1434-23	co21179	co21179	co21179	co21179	BOLD:AFA0070	624	Chordata	Actinopterygii	Cypriniformes	Cyprinidae	Gobio	Gobio huanghensis	Henan Normal University	Shanxi	Yulin	Fugu
YRFIR504-23	co21180	co21180	co21180	co21180	BOLD:ACH2695	624	Chordata	Actinopterygii	Cypriniformes	Cyprinidae	Gnathopogon	Gnathopogon polytaenia	Henan Normal University	Shanxi	Yulin	Fugu
YRFIR1435-23	co21181	co21181	co21181	co21181	BOLD:AFA0070	624	Chordata	Actinopterygii	Cypriniformes	Cyprinidae	Gobio	Gobio huanghensis	Henan Normal University	Shanxi	Yulin	Fugu
YRFIR1436-23	co21182	co21182	co21182	co21182	BOLD:AFA0070	624	Chordata	Actinopterygii	Cypriniformes	Cyprinidae	Gobio	Gobio huanghensis	Henan Normal University	Shanxi	Yulin	Fugu
YRFIR1437-23	co21183	co21183	co21183	co21183	BOLD:ACH3510	624	Chordata	Actinopterygii	Cypriniformes	Cyprinidae	Gobio	Gobio meridionalis	Henan Normal University	Shanxi	Yulin	Fugu
YRFIR1438-23	co21184	co21184	co21184	co21184	BOLD:AFA0070	624	Chordata	Actinopterygii	Cypriniformes	Cyprinidae	Gobio	Gobio huanghensis	Henan Normal University	Shanxi	Yulin	Fugu
YRFIR1439-23	co21185	co21185	co21185	co21185	BOLD:AFA0070	624	Chordata	Actinopterygii	Cypriniformes	Cyprinidae	Gobio	Gobio huanghensis	Henan Normal University	Shanxi	Yulin	Fugu
YRFIR1440-23	co21186	co21186	co21186	co21186	BOLD:AFA0070	624	Chordata	Actinopterygii	Cypriniformes	Cyprinidae	Gobio	Gobio huanghensis	Henan Normal University	Shanxi	Yulin	Fugu
YRFIR1441-23	co21187	co21187	co21187	co21187	BOLD:AFA0070	624	Chordata	Actinopterygii	Cypriniformes	Cyprinidae	Gobio	Gobio huanghensis	Henan Normal University	Shanxi	Yulin	Fugu
YRFIR1442-23	co21188	co21188	co21188	co21188	BOLD:AFA0070	624	Chordata	Actinopterygii	Cypriniformes	Cyprinidae	Gobio	Gobio huanghensis	Henan Normal University	Shanxi	Yulin	Fugu
YRFIR1443-23	co21189	co21189	co21189	co21189	BOLD:AFA0070	624	Chordata	Actinopterygii	Cypriniformes	Cyprinidae	Gobio	Gobio huanghensis	Henan Normal University	Shanxi	Yulin	Fugu
YRFIR505-23	co21191	co21191	co21191	co21191	BOLD:ACH2695	624	Chordata	Actinopterygii	Cypriniformes	Cyprinidae	Gnathopogon	Gnathopogon polytaenia	Henan Normal University	Shanxi	Yulin	Fugu
YRFIR1107-23	co21192	co21192	co21192	co21192	BOLD:ACB6412	624	Chordata	Actinopterygii	Cypriniformes	Cyprinidae	Cirrhinus	Cirrhinus molitorella	Henan Normal University	Shanxi	Yulin	Fugu
YRFIR1721-23	co21193	co21193	co21193	co21193	BOLD:AFA0151	624	Chordata	Actinopterygii	Cypriniformes	Cyprinidae	Microphysogobio	Microphysogobio chinssuensis	Henan Normal University	Shanxi	Yulin	Fugu
YRFIR1444-23	co21194	co21194	co21194	co21194	BOLD:AFA0070	624	Chordata	Actinopterygii	Cypriniformes	Cyprinidae	Gobio	Gobio huanghensis	Henan Normal University	Shanxi	Yulin	Fugu
YRFIR963-23	co21195	co21195	co21195	co21195	BOLD:AAA7175	624	Chordata	Actinopterygii	Cypriniformes	Cyprinidae	Cyprinus	Cyprinus carpio	Henan Normal University	Shanxi	Yulin	Fugu
YRFIR2990-23	co21202	co21202	co21202	co21202	BOLD:ACH2557	624	Chordata	Actinopterygii	Cypriniformes	Cyprinidae	Saurogobio	Saurogobio dabryi	Henan Normal University	Shandong	Dongying	Kenli
YRFIR2991-23	co21204	co21204	co21204	co21204	BOLD:AAE9134	624	Chordata	Actinopterygii	Mugiliformes	Mugilidae	Planiliza	Planiliza haematocheilus	Henan Normal University	Shandong	Dongying	Kenli
YRFIR2992-23	co21205	co21205	co21205	co21205	BOLD:ACH2557	624	Chordata	Actinopterygii	Cypriniformes	Cyprinidae	Saurogobio	Saurogobio dabryi	Henan Normal University	Shandong	Dongying	Kenli
YRFIR2993-23	co21206	co21206	co21206	co21206	BOLD:AAE9134	624	Chordata	Actinopterygii	Mugiliformes	Mugilidae	Planiliza	Planiliza haematocheilus	Henan Normal University	Shandong	Dongying	Kenli
YRFIR2994-23	co21207	co21207	co21207	co21207	BOLD:AAE9134	624	Chordata	Actinopterygii	Mugiliformes	Mugilidae	Planiliza	Planiliza haematocheilus	Henan Normal University	Shandong	Dongying	Kenli
YRFIR2995-23	co21211	co21211	co21211	co21211	BOLD:AAE9134	624	Chordata	Actinopterygii	Mugiliformes	Mugilidae	Planiliza	Planiliza haematocheilus	Henan Normal University	Shandong	Dongying	Kenli
YRFIR2996-23	co21212	co21212	co21212	co21212	BOLD:AAE9134	624	Chordata	Actinopterygii	Mugiliformes	Mugilidae	Planiliza	Planiliza haematocheilus	Henan Normal University	Shandong	Dongying	Kenli
YRFIR2997-23	co21213	co21213	co21213	co21213	BOLD:ACU2344	624	Chordata	Actinopterygii	Cypriniformes	Cyprinidae	Hemiculter	Hemiculter bleekeri	Henan Normal University	Shandong	Dongying	Kenli
YRFIR2998-23	co21214	co21214	co21214	co21214	BOLD:ACI0368	624	Chordata	Actinopterygii	Cypriniformes	Cyprinidae	Pseudolaubuca	Pseudolaubuca engraulis	Henan Normal University	Shandong	Dongying	Kenli
YRFIR2999-23	co21215	co21215	co21215	co21215	BOLD:ABW9490	624	Chordata	Actinopterygii	Anabantiformes	Osphronemidae	Macropodus	Macropodus ocellatus	Henan Normal University	Shandong	Dongying	Kenli
YRFIR3000-23	co21216	co21216	co21216	co21216	BOLD:ACH6495	624	Chordata	Actinopterygii	Cypriniformes	Cyprinidae	Squaliobarbus	Squaliobarbus curriculus	Henan Normal University	Shandong	Dongying	Kenli
YRFIR3001-23	co21217	co21217	co21217	co21217	BOLD:ACH6495	624	Chordata	Actinopterygii	Cypriniformes	Cyprinidae	Squaliobarbus	Squaliobarbus curriculus	Henan Normal University	Shandong	Dongying	Kenli
YRFIR3002-23	co21218	co21218	co21218	co21218	BOLD:AAE9134	624	Chordata	Actinopterygii	Mugiliformes	Mugilidae	Planiliza	Planiliza haematocheilus	Henan Normal University	Shandong	Dongying	Kenli
YRFIR3003-23	co21219	co21219	co21219	co21219	BOLD:ACC0623	624	Chordata	Actinopterygii	Cypriniformes	Cyprinidae	Pseudobrama	Pseudobrama simoni	Henan Normal University	Shandong	Dongying	Kenli
YRFIR3004-23	co21220	co21220	co21220	co21220	BOLD:ACC0623	624	Chordata	Actinopterygii	Cypriniformes	Cyprinidae	Pseudobrama	Pseudobrama simoni	Henan Normal University	Shandong	Dongying	Kenli
YRFIR3005-23	co21221	co21221	co21221	co21221	BOLD:ACC0623	624	Chordata	Actinopterygii	Cypriniformes	Cyprinidae	Pseudobrama	Pseudobrama simoni	Henan Normal University	Shandong	Dongying	Kenli
YRFIR3006-23	co21222	co21222	co21222	co21222	BOLD:ACC0623	624	Chordata	Actinopterygii	Cypriniformes	Cyprinidae	Pseudobrama	Pseudobrama simoni	Henan Normal University	Shandong	Dongying	Kenli
YRFIR3007-23	co21223	co21223	co21223	co21223	BOLD:ACC0623	624	Chordata	Actinopterygii	Cypriniformes	Cyprinidae	Pseudobrama	Pseudobrama simoni	Henan Normal University	Shandong	Dongying	Kenli
YRFIR3008-23	co21224	co21224	co21224	co21224	BOLD:AAI0449	624	Chordata	Actinopterygii	Gobiiformes	Oxudercidae	Rhinogobius	Rhinogobius giurinus	Henan Normal University	Shandong	Dongying	Kenli
YRFIR3009-23	co21225	co21225	co21225	co21225	BOLD:AAI0449	624	Chordata	Actinopterygii	Gobiiformes	Oxudercidae	Rhinogobius	Rhinogobius giurinus	Henan Normal University	Shandong	Dongying	Kenli
YRFIR3010-23	co21226	co21226	co21226	co21226	BOLD:ACM1972	624	Chordata	Actinopterygii	Cypriniformes	Cyprinidae	Abbottina	Abbottina rivularis	Henan Normal University	Shandong	Dongying	Kenli
YRFIR3011-23	co21229	co21229	co21229	co21229	BOLD:ADC7506	624	Chordata	Actinopterygii	Cypriniformes	Cyprinidae	Rhodeus	Rhodeus ocellatus	Henan Normal University	Shandong	Dongying	Kenli
YRFIR3012-23	co21248	co21248	co21248	co21248	BOLD:AAF3963	624	Chordata	Actinopterygii	Clupeiformes	Engraulidae	Coilia	Coilia nasus	Henan Normal University	Shandong	Taian	Dongpin
YRFIR3013-23	co21251	co21251	co21251	co21251	BOLD:AAF3963	624	Chordata	Actinopterygii	Clupeiformes	Engraulidae	Coilia	Coilia nasus	Henan Normal University	Shandong	Taian	Dongpin
YRFIR3014-23	co21252	co21252	co21252	co21252	BOLD:ACB5189	624	Chordata	Actinopterygii	Cypriniformes	Cyprinidae	Toxabramis	Toxabramis swinhonis	Henan Normal University	Shandong	Taian	Dongpin
YRFIR3015-23	co21253	co21253	co21253	co21253	BOLD:ACH9024	624	Chordata	Actinopterygii	Cypriniformes	Cyprinidae	Chanodichthys	Chanodichthys dabryi	Henan Normal University	Shandong	Taian	Dongpin
YRFIR3016-23	co21255	co21255	co21255	co21255	BOLD:AAD9487	624	Chordata	Actinopterygii	Osmeriformes	Salangidae	Protosalanx	Protosalanx chinensis	Henan Normal University	Shandong	Taian	Dongpin
YRFIR3017-23	co21256	co21256	co21256	co21256	BOLD:AAD9487	624	Chordata	Actinopterygii	Osmeriformes	Salangidae	Protosalanx	Protosalanx chinensis	Henan Normal University	Shandong	Taian	Dongpin
YRFIR3018-23	co21259	co21259	co21259	co21259	BOLD:AAD0138	624	Chordata	Actinopterygii	Cypriniformes	Cyprinidae	Pseudorasbora	Pseudorasbora parva	Henan Normal University	Shandong	Dongying	Kenli
YRFIR3019-23	co21262	co21262	co21262	co21262	BOLD:ABW9490	624	Chordata	Actinopterygii	Anabantiformes	Osphronemidae	Macropodus	Macropodus ocellatus	Henan Normal University	Shandong	Dongying	Kenli
YRFIR3020-23	co21263	co21263	co21263	co21263	BOLD:ABW9490	624	Chordata	Actinopterygii	Anabantiformes	Osphronemidae	Macropodus	Macropodus ocellatus	Henan Normal University	Shandong	Dongying	Kenli
YRFIR3021-23	co21264	co21264	co21264	co21264	BOLD:ACH2557	624	Chordata	Actinopterygii	Cypriniformes	Cyprinidae	Saurogobio	Saurogobio dabryi	Henan Normal University	Shandong	Dongying	Kenli
YRFIR3022-23	co21266	co21266	co21266	co21266	BOLD:ACC0623	624	Chordata	Actinopterygii	Cypriniformes	Cyprinidae	Pseudobrama	Pseudobrama simoni	Henan Normal University	Shandong	Dongying	Kenli
YRFIR3023-23	co21268	co21268	co21268	co21268	BOLD:ACC0623	624	Chordata	Actinopterygii	Cypriniformes	Cyprinidae	Pseudobrama	Pseudobrama simoni	Henan Normal University	Shandong	Dongying	Kenli
YRFIR3024-23	co21269	co21269	co21269	co21269	BOLD:ACQ7290	624	Chordata	Actinopterygii	Synbranchiformes	Mastacembelidae	Sinobdella	Sinobdella sinensis	Henan Normal University	Shandong	Dongying	Kenli
YRFIR3025-23	co21270	co21270	co21270	co21270	BOLD:ACC0623	624	Chordata	Actinopterygii	Cypriniformes	Cyprinidae	Pseudobrama	Pseudobrama simoni	Henan Normal University	Shandong	Dongying	Kenli
YRFIR3026-23	co21271	co21271	co21271	co21271	BOLD:ACQ7290	624	Chordata	Actinopterygii	Synbranchiformes	Mastacembelidae	Sinobdella	Sinobdella sinensis	Henan Normal University	Shandong	Jinan	Huaiying
YRFIR3027-23	co21278	co21278	co21278	co21278	BOLD:ACA0841	624	Chordata	Actinopterygii	Gobiiformes	Oxudercidae	Tridentiger	Tridentiger obscurus	Henan Normal University	Shandong	Taian	Taishan
YRFIR3028-23	co21279	co21279	co21279	co21279	BOLD:ACB4145	624	Chordata	Actinopterygii	Gobiiformes	Oxudercidae	Rhinogobius	Rhinogobius brunneus	Henan Normal University	Shandong	Taian	Taishan
YRFIR3029-23	co21280	co21280	co21280	co21280	BOLD:ACA0841	624	Chordata	Actinopterygii	Gobiiformes	Oxudercidae	Tridentiger	Tridentiger obscurus	Henan Normal University	Shandong	Taian	Taishan
YRFIR3030-23	co21295	co21295	co21295	co21295	BOLD:AAD9487	624	Chordata	Actinopterygii	Osmeriformes	Salangidae	Protosalanx	Protosalanx chinensis	Henan Normal University	Shandong	Taian	Dongpin
YRFIR3031-23	co21296	co21296	co21296	co21296	BOLD:AAD9487	624	Chordata	Actinopterygii	Osmeriformes	Salangidae	Protosalanx	Protosalanx chinensis	Henan Normal University	Shandong	Taian	Dongpin
YRFIR3032-23	co21297	co21297	co21297	co21297	BOLD:AAD9487	624	Chordata	Actinopterygii	Osmeriformes	Salangidae	Protosalanx	Protosalanx chinensis	Henan Normal University	Shandong	Taian	Dongpin
YRFIR3033-23	co21298	co21298	co21298	co21298	BOLD:AAD9487	624	Chordata	Actinopterygii	Osmeriformes	Salangidae	Protosalanx	Protosalanx chinensis	Henan Normal University	Shandong	Taian	Dongpin
YRFIR3034-23	co21303	co21303	co21303	co21303	BOLD:ACA0841	624	Chordata	Actinopterygii	Gobiiformes	Oxudercidae	Tridentiger	Tridentiger obscurus	Henan Normal University	Shandong	Taian	Dongpin
YRFIR3035-23	co21304	co21304	co21304	co21304	BOLD:ACA0841	624	Chordata	Actinopterygii	Gobiiformes	Oxudercidae	Tridentiger	Tridentiger obscurus	Henan Normal University	Shandong	Taian	Dongpin
YRFIR3036-23	co21306	co21306	co21306	co21306	BOLD:ACA0841	624	Chordata	Actinopterygii	Gobiiformes	Oxudercidae	Tridentiger	Tridentiger obscurus	Henan Normal University	Shandong	Taian	Dongpin
YRFIR3037-23	co21307	co21307	co21307	co21307	BOLD:AAI0449	624	Chordata	Actinopterygii	Gobiiformes	Oxudercidae	Rhinogobius	Rhinogobius giurinus	Henan Normal University	Shandong	Taian	Dongpin
YRFIR3038-23	co21308	co21308	co21308	co21308	BOLD:AAI0449	624	Chordata	Actinopterygii	Gobiiformes	Oxudercidae	Rhinogobius	Rhinogobius giurinus	Henan Normal University	Shandong	Taian	Dongpin
YRFIR3039-23	co21309	co21309	co21309	co21309	BOLD:AAI0449	624	Chordata	Actinopterygii	Gobiiformes	Oxudercidae	Rhinogobius	Rhinogobius giurinus	Henan Normal University	Shandong	Taian	Dongpin
YRFIR3040-23	co21310	co21310	co21310	co21310	BOLD:AAI0449	624	Chordata	Actinopterygii	Gobiiformes	Oxudercidae	Rhinogobius	Rhinogobius giurinus	Henan Normal University	Shandong	Taian	Dongpin
YRFIR3041-23	co21311	co21311	co21311	co21311	BOLD:ACA0841	624	Chordata	Actinopterygii	Gobiiformes	Oxudercidae	Tridentiger	Tridentiger obscurus	Henan Normal University	Shandong	Taian	Dongpin
YRFIR3042-23	co21327	co21327	co21327	co21327	BOLD:ACC0623	624	Chordata	Actinopterygii	Cypriniformes	Cyprinidae	Pseudobrama	Pseudobrama simoni	Henan Normal University	Shandong	Jinan	Huaiying
YRFIR3043-23	co21328	co21328	co21328	co21328	BOLD:ACC0623	624	Chordata	Actinopterygii	Cypriniformes	Cyprinidae	Pseudobrama	Pseudobrama simoni	Henan Normal University	Shandong	Jinan	Huaiying
YRFIR3044-23	co21329	co21329	co21329	co21329	BOLD:ACC0623	624	Chordata	Actinopterygii	Cypriniformes	Cyprinidae	Pseudobrama	Pseudobrama simoni	Henan Normal University	Shandong	Jinan	Huaiying
YRFIR3045-23	co21330	co21330	co21330	co21330	BOLD:ACC0623	624	Chordata	Actinopterygii	Cypriniformes	Cyprinidae	Pseudobrama	Pseudobrama simoni	Henan Normal University	Shandong	Jinan	Huaiying
YRFIR3046-23	co21331	co21331	co21331	co21331	BOLD:ACC0623	624	Chordata	Actinopterygii	Cypriniformes	Cyprinidae	Pseudobrama	Pseudobrama simoni	Henan Normal University	Shandong	Jinan	Huaiying
YRFIR3047-23	co21334	co21334	co21334	co21334	BOLD:ACQ7290	624	Chordata	Actinopterygii	Synbranchiformes	Mastacembelidae	Sinobdella	Sinobdella sinensis	Henan Normal University	Shandong	Jinan	Huaiying
YRFIR3048-23	co21335	co21335	co21335	co21335	BOLD:ACQ7290	624	Chordata	Actinopterygii	Synbranchiformes	Mastacembelidae	Sinobdella	Sinobdella sinensis	Henan Normal University	Shandong	Jinan	Huaiying
YRFIR3049-23	co21336	co21336	co21336	co21336	BOLD:ABW9490	624	Chordata	Actinopterygii	Anabantiformes	Osphronemidae	Macropodus	Macropodus ocellatus	Henan Normal University	Shandong	Jinan	Huaiying
YRFIR3050-23	co21340	co21340	co21340	co21340	BOLD:ACU1740	624	Chordata	Actinopterygii	Cypriniformes	Cyprinidae	Parabramis	Parabramis pekinensis	Henan Normal University	Shandong	Jinan	Huaiying
YRFIR3053-23	co21344	co21344	co21344	co21344	BOLD:ACU1740	624	Chordata	Actinopterygii	Cypriniformes	Cyprinidae	Parabramis	Parabramis pekinensis	Henan Normal University	Shandong	Jinan	Huaiying
YRFIR3054-23	co21345	co21345	co21345	co21345	BOLD:ACM1972	624	Chordata	Actinopterygii	Cypriniformes	Cyprinidae	Abbottina	Abbottina rivularis	Henan Normal University	Shandong	Jinan	Huaiying
YRFIR3055-23	co21346	co21346	co21346	co21346	BOLD:ACM1972	624	Chordata	Actinopterygii	Cypriniformes	Cyprinidae	Abbottina	Abbottina rivularis	Henan Normal University	Shandong	Jinan	Huaiying
YRFIR3056-23	co21347	co21347	co21347	co21347	BOLD:ACM1972	624	Chordata	Actinopterygii	Cypriniformes	Cyprinidae	Abbottina	Abbottina rivularis	Henan Normal University	Shandong	Jinan	Huaiying
YRFIR3057-23	co21348	co21348	co21348	co21348	BOLD:ACM1972	624	Chordata	Actinopterygii	Cypriniformes	Cyprinidae	Abbottina	Abbottina rivularis	Henan Normal University	Shandong	Jinan	Huaiying
YRFIR3058-23	co21349	co21349	co21349	co21349	BOLD:AAI0449	624	Chordata	Actinopterygii	Gobiiformes	Oxudercidae	Rhinogobius	Rhinogobius giurinus	Henan Normal University	Shandong	Jinan	Huaiying
YRFIR3059-23	co21350	co21350	co21350	co21350	BOLD:AAI0449	624	Chordata	Actinopterygii	Gobiiformes	Oxudercidae	Rhinogobius	Rhinogobius giurinus	Henan Normal University	Shandong	Jinan	Huaiying
YRFIR3060-23	co21351	co21351	co21351	co21351	BOLD:ACC0623	624	Chordata	Actinopterygii	Cypriniformes	Cyprinidae	Pseudobrama	Pseudobrama simoni	Henan Normal University	Shandong	Jinan	Huaiying
YRFIR3061-23	co21354	co21354	co21354	co21354	BOLD:AAA7176	624	Chordata	Actinopterygii	Cypriniformes	Cyprinidae	Carassius	Carassius auratus	Henan Normal University	Shandong	Jinan	Huaiying
YRFIR3062-23	co21355	co21355	co21355	co21355	BOLD:AAA7176	624	Chordata	Actinopterygii	Cypriniformes	Cyprinidae	Carassius	Carassius auratus	Henan Normal University	Shandong	Jinan	Huaiying
YRFIR3063-23	co21359	co21359	co21359	co21359	BOLD:ABW9490	624	Chordata	Actinopterygii	Anabantiformes	Osphronemidae	Macropodus	Macropodus ocellatus	Henan Normal University	Shandong	Dongying	Kenli
YRFIR3064-23	co21361	co21361	co21361	co21361	BOLD:AAE9134	624	Chordata	Actinopterygii	Mugiliformes	Mugilidae	Planiliza	Planiliza haematocheilus	Henan Normal University	Shandong	Dongying	Kenli
YRFIR3065-23	co21363	co21363	co21363	co21363	BOLD:AAD0138	624	Chordata	Actinopterygii	Cypriniformes	Cyprinidae	Pseudorasbora	Pseudorasbora parva	Henan Normal University	Shandong	Dongying	Kenli
YRFIR3066-23	co21372	co21372	co21372	co21372	BOLD:ACC0623	624	Chordata	Actinopterygii	Cypriniformes	Cyprinidae	Pseudobrama	Pseudobrama simoni	Henan Normal University	Shandong	Dongying	Kenli
YRFIR3067-23	co21373	co21373	co21373	co21373	BOLD:ABW9490	624	Chordata	Actinopterygii	Anabantiformes	Osphronemidae	Macropodus	Macropodus ocellatus	Henan Normal University	Shandong	Dongying	Kenli
YRFIR3068-23	co21374	co21374	co21374	co21374	BOLD:ABW9490	624	Chordata	Actinopterygii	Anabantiformes	Osphronemidae	Macropodus	Macropodus ocellatus	Henan Normal University	Shandong	Dongying	Kenli
YRFIR3069-23	co21385	co21385	co21385	co21385	BOLD:ACM1972	624	Chordata	Actinopterygii	Cypriniformes	Cyprinidae	Abbottina	Abbottina rivularis	Henan Normal University	Shandong	Dongying	Kenli
YRFIR3070-23	co21397	co21397	co21397	co21397	BOLD:ACU0863	624	Chordata	Actinopterygii	Cypriniformes	Cyprinidae	Chanodichthys	Chanodichthys erythropterus	Henan Normal University	Shandong	Heze	Yunchen
YRFIR2611-23	co21417	co21417	co21417	co21417	BOLD:AFA0070	624	Chordata	Actinopterygii	Cypriniformes	Cyprinidae	Gobio	Gobio huanghensis	Henan Normal University	Shanxi	Yulin	Fugu
YRFIR2612-23	co21419	co21419	co21419	co21419	BOLD:ACH3510	624	Chordata	Actinopterygii	Cypriniformes	Cyprinidae	Gobio	Gobio meridionalis	Henan Normal University	Shanxi	Yulin	Fugu
YRFIR3071-23	co21421	co21421	co21421	co21421	BOLD:AFA0070	624	Chordata	Actinopterygii	Cypriniformes	Cyprinidae	Gobio	Gobio huanghensis	Henan Normal University	Shanxi	Yulin	Fugu
YRFIR3072-23	co21422	co21422	co21422	co21422	BOLD:AAF8879	624	Chordata	Actinopterygii	Siluriformes	Siluridae	Silurus	Silurus asotus	Henan Normal University	Shanxi	Yulin	Fugu
YRFIR3073-23	co21423	co21423	co21423	co21423	BOLD:AAA7176	624	Chordata	Actinopterygii	Cypriniformes	Cyprinidae	Carassius	Carassius auratus	Henan Normal University	Shanxi	Yulin	Fugu
YRFIR3074-23	co21429	co21429	co21429	co21429	BOLD:AAD0138	624	Chordata	Actinopterygii	Cypriniformes	Cyprinidae	Pseudorasbora	Pseudorasbora parva	Henan Normal University	Shanxi	Linfen	Daning
YRFIR3075-23	co21430	co21430	co21430	co21430	BOLD:AAD0138	624	Chordata	Actinopterygii	Cypriniformes	Cyprinidae	Pseudorasbora	Pseudorasbora parva	Henan Normal University	Shanxi	Linfen	Daning
YRFIR3076-23	co21431	co21431	co21431	co21431	BOLD:AAD0138	624	Chordata	Actinopterygii	Cypriniformes	Cyprinidae	Pseudorasbora	Pseudorasbora parva	Henan Normal University	Shanxi	Linfen	Daning
YRFIR3077-23	co21432	co21432	co21432	co21432	BOLD:AAD0138	624	Chordata	Actinopterygii	Cypriniformes	Cyprinidae	Pseudorasbora	Pseudorasbora parva	Henan Normal University	Shanxi	Linfen	Daning
YRFIR3078-23	co21433	co21433	co21433	co21433	BOLD:AAD0138	624	Chordata	Actinopterygii	Cypriniformes	Cyprinidae	Pseudorasbora	Pseudorasbora parva	Henan Normal University	Shanxi	Linfen	Daning
YRFIR3079-23	co21434	co21434	co21434	co21434	BOLD:AAD0138	624	Chordata	Actinopterygii	Cypriniformes	Cyprinidae	Pseudorasbora	Pseudorasbora parva	Henan Normal University	Shanxi	Linfen	Daning
YRFIR3080-23	co21436	co21436	co21436	co21436	BOLD:AAD0138	624	Chordata	Actinopterygii	Cypriniformes	Cyprinidae	Pseudorasbora	Pseudorasbora parva	Henan Normal University	Shanxi	Linfen	Daning
YRFIR3081-23	co21438	co21438	co21438	co21438	BOLD:AAD0138	624	Chordata	Actinopterygii	Cypriniformes	Cyprinidae	Pseudorasbora	Pseudorasbora parva	Henan Normal University	Shanxi	Linfen	Daning
YRFIR3082-23	co21439	co21439	co21439	co21439	BOLD:AAD0138	624	Chordata	Actinopterygii	Cypriniformes	Cyprinidae	Pseudorasbora	Pseudorasbora parva	Henan Normal University	Shanxi	Linfen	Daning
YRFIR3083-23	co21442	co21442	co21442	co21442	BOLD:AAD0138	624	Chordata	Actinopterygii	Cypriniformes	Cyprinidae	Pseudorasbora	Pseudorasbora parva	Henan Normal University	Shanxi	Linfen	Daning
YRFIR3085-23	co21444	co21444	co21444	co21444	BOLD:AAD0138	624	Chordata	Actinopterygii	Cypriniformes	Cyprinidae	Pseudorasbora	Pseudorasbora parva	Henan Normal University	Shanxi	Linfen	Daning
YRFIR3086-23	co21445	co21445	co21445	co21445	BOLD:AAD0138	624	Chordata	Actinopterygii	Cypriniformes	Cyprinidae	Pseudorasbora	Pseudorasbora parva	Henan Normal University	Shanxi	Linfen	Daning
YRFIR3087-23	co21446	co21446	co21446	co21446	BOLD:AAD0138	624	Chordata	Actinopterygii	Cypriniformes	Cyprinidae	Pseudorasbora	Pseudorasbora parva	Henan Normal University	Shanxi	Linfen	Daning
YRFIR3088-23	co21447	co21447	co21447	co21447	BOLD:AAD0138	624	Chordata	Actinopterygii	Cypriniformes	Cyprinidae	Pseudorasbora	Pseudorasbora parva	Henan Normal University	Shanxi	Linfen	Daning
YRFIR3089-23	co21448	co21448	co21448	co21448	BOLD:AAD0138	624	Chordata	Actinopterygii	Cypriniformes	Cyprinidae	Pseudorasbora	Pseudorasbora parva	Henan Normal University	Shanxi	Linfen	Daning
YRFIR3090-23	co21449	co21449	co21449	co21449	BOLD:AAD0138	624	Chordata	Actinopterygii	Cypriniformes	Cyprinidae	Pseudorasbora	Pseudorasbora parva	Henan Normal University	Shanxi	Linfen	Daning
YRFIR3091-23	co21450	co21450	co21450	co21450	BOLD:AAD0138	624	Chordata	Actinopterygii	Cypriniformes	Cyprinidae	Pseudorasbora	Pseudorasbora parva	Henan Normal University	Shanxi	Linfen	Daning
YRFIR3092-23	co21451	co21451	co21451	co21451	BOLD:AAD0138	624	Chordata	Actinopterygii	Cypriniformes	Cyprinidae	Pseudorasbora	Pseudorasbora parva	Henan Normal University	Shanxi	Linfen	Daning
YRFIR3093-23	co21462	co21462	co21462	co21462	BOLD:ACU0863	624	Chordata	Actinopterygii	Cypriniformes	Cyprinidae	Chanodichthys	Chanodichthys erythropterus	Henan Normal University	Shanxi	Linfen	Daning
YRFIR3094-23	co21463	co21463	co21463	co21463	BOLD:ACU0863	624	Chordata	Actinopterygii	Cypriniformes	Cyprinidae	Chanodichthys	Chanodichthys erythropterus	Henan Normal University	Shanxi	Linfen	Daning
YRFIR3095-23	co21467	co21467	co21467	co21467	BOLD:ACU0863	624	Chordata	Actinopterygii	Cypriniformes	Cyprinidae	Chanodichthys	Chanodichthys erythropterus	Henan Normal University	Shanxi	Linfen	Daning
YRFIR3096-23	co21468	co21468	co21468	co21468	BOLD:ACU0863	624	Chordata	Actinopterygii	Cypriniformes	Cyprinidae	Chanodichthys	Chanodichthys erythropterus	Henan Normal University	Shanxi	Linfen	Daning
YRFIR3097-23	co21471	co21471	co21471	co21471	BOLD:AAD0138	624	Chordata	Actinopterygii	Cypriniformes	Cyprinidae	Pseudorasbora	Pseudorasbora parva	Henan Normal University	Shanxi	Linfen	Daning
YRFIR3098-23	co21472	co21472	co21472	co21472	BOLD:AAD0138	624	Chordata	Actinopterygii	Cypriniformes	Cyprinidae	Pseudorasbora	Pseudorasbora parva	Henan Normal University	Shanxi	Linfen	Daning
YRFIR3099-23	co21481	co21481	co21481	co21481	BOLD:AEH1279	624	Chordata	Actinopterygii	Cypriniformes	Cyprinidae	Rhodeus	Rhodeus ocellatus	Henan Normal University	Shanxi	Linfen	Daning
YRFIR3100-23	co21485	co21485	co21485	co21485	BOLD:AEH1279	624	Chordata	Actinopterygii	Cypriniformes	Cyprinidae	Rhodeus	Rhodeus ocellatus	Henan Normal University	Shanxi	Linfen	Daning
YRFIR3101-23	co21492	co21492	co21492	co21492	BOLD:AAJ6728	624	Chordata	Actinopterygii	Cypriniformes	Cyprinidae	Acheilognathus	Acheilognathus chankaensis	Henan Normal University	Shanxi	Linfen	Daning
YRFIR3102-23	co21496	co21496	co21496	co21496	BOLD:AAJ6728	624	Chordata	Actinopterygii	Cypriniformes	Cyprinidae	Acheilognathus	Acheilognathus chankaensis	Henan Normal University	Shanxi	Linfen	Daning
YRFIR3103-23	co21502	co21502	co21502	co21502	BOLD:AAA7176	624	Chordata	Actinopterygii	Cypriniformes	Cyprinidae	Carassius	Carassius auratus	Henan Normal University	Shanxi	Yanan	Yanchuan
YRFIR3104-23	co21503	co21503	co21503	co21503	BOLD:ACB5312	624	Chordata	Actinopterygii	Cypriniformes	Cyprinidae	Opsariichthys	Opsariichthys bidens	Henan Normal University	Shanxi	Yanan	Yanchuan
YRFIR3105-23	co21504	co21504	co21504	co21504	BOLD:AAA7176	624	Chordata	Actinopterygii	Cypriniformes	Cyprinidae	Carassius	Carassius auratus	Henan Normal University	Shanxi	Yanan	Yanchuan
YRFIR3106-23	co21505	co21505	co21505	co21505	BOLD:ACB5312	624	Chordata	Actinopterygii	Cypriniformes	Cyprinidae	Opsariichthys	Opsariichthys bidens	Henan Normal University	Shanxi	Yanan	Yanchuan
YRFIR3107-23	co21506	co21506	co21506	co21506	BOLD:ACB5312	624	Chordata	Actinopterygii	Cypriniformes	Cyprinidae	Opsariichthys	Opsariichthys bidens	Henan Normal University	Shanxi	Yanan	Yanchuan
YRFIR3108-23	co21507	co21507	co21507	co21507	BOLD:ACV8403	624	Chordata	Actinopterygii	Siluriformes	Siluridae	Silurus	Silurus lanzhouensis	Henan Normal University	Shanxi	Yanan	Yanchuan
YRFIR3109-23	co21508	co21508	co21508	co21508	BOLD:ACV8403	624	Chordata	Actinopterygii	Siluriformes	Siluridae	Silurus	Silurus lanzhouensis	Henan Normal University	Shanxi	Yanan	Yanchuan
YRFIR3110-23	co21509	co21509	co21509	co21509	BOLD:AFA0070	624	Chordata	Actinopterygii	Cypriniformes	Cyprinidae	Gobio	Gobio huanghensis	Henan Normal University	Shanxi	Yanan	Yanchuan
YRFIR3111-23	co21511	co21511	co21511	co21511	BOLD:ACH3510	624	Chordata	Actinopterygii	Cypriniformes	Cyprinidae	Gobio	Gobio soldatovi	Henan Normal University	Shanxi	Yanan	Yanchuan
YRFIR3112-23	co21512	co21512	co21512	co21512	BOLD:AFA0070	624	Chordata	Actinopterygii	Cypriniformes	Cyprinidae	Gobio	Gobio huanghensis	Henan Normal University	Shanxi	Yanan	Yanchuan
YRFIR3113-23	co21513	co21513	co21513	co21513	BOLD:AFA0070	624	Chordata	Actinopterygii	Cypriniformes	Cyprinidae	Gobio	Gobio huanghensis	Henan Normal University	Shanxi	Yanan	Yanchuan
YRFIR3114-23	co21514	co21514	co21514	co21514	BOLD:AFA0070	624	Chordata	Actinopterygii	Cypriniformes	Cyprinidae	Gobio	Gobio huanghensis	Henan Normal University	Shanxi	Yanan	Yanchuan
YRFIR3115-23	co21515	co21515	co21515	co21515	BOLD:AFA0070	624	Chordata	Actinopterygii	Cypriniformes	Cyprinidae	Gobio	Gobio huanghensis	Henan Normal University	Shanxi	Yanan	Yanchuan
YRFIR3116-23	co21516	co21516	co21516	co21516	BOLD:AFA0070	624	Chordata	Actinopterygii	Cypriniformes	Cyprinidae	Gobio	Gobio huanghensis	Henan Normal University	Shanxi	Yanan	Yanchuan
YRFIR3117-23	co21519	co21519	co21519	co21519	BOLD:ACI0368	624	Chordata	Actinopterygii	Cypriniformes	Cyprinidae	Pseudolaubuca	Pseudolaubuca engraulis	Henan Normal University	Neimenggu	Baotou	Kundulun
YRFIR3118-23	co21520	co21520	co21520	co21520	BOLD:AAJ6728	624	Chordata	Actinopterygii	Cypriniformes	Cyprinidae	Acheilognathus	Acheilognathus chankaensis	Henan Normal University	Neimenggu	Baotou	Kundulun
YRFIR3119-23	co21521	co21521	co21521	co21521	BOLD:AAI0449	624	Chordata	Actinopterygii	Gobiiformes	Oxudercidae	Rhinogobius	Rhinogobius giurinus	Henan Normal University	Neimenggu	Baotou	Kundulun
YRFIR3120-23	co21522	co21522	co21522	co21522	BOLD:ACH3510	624	Chordata	Actinopterygii	Cypriniformes	Cyprinidae	Gobio	Gobio meridionalis	Henan Normal University	Neimenggu	Baotou	Kundulun
YRFIR3121-23	co21523	co21523	co21523	co21523	BOLD:ACH3510	624	Chordata	Actinopterygii	Cypriniformes	Cyprinidae	Gobio	Gobio meridionalis	Henan Normal University	Neimenggu	Baotou	Kundulun
YRFIR3122-23	co21524	co21524	co21524	co21524	BOLD:ACH3510	624	Chordata	Actinopterygii	Cypriniformes	Cyprinidae	Gobio	Gobio meridionalis	Henan Normal University	Neimenggu	Baotou	Kundulun
YRFIR3123-23	co21525	co21525	co21525	co21525	BOLD:ACS0234	624	Chordata	Actinopterygii	Cypriniformes	Cyprinidae	Hemibarbus	Hemibarbus maculatus	Henan Normal University	Neimenggu	Baotou	Kundulun
YRFIR3124-23	co21526	co21526	co21526	co21526	BOLD:ACS0234	624	Chordata	Actinopterygii	Cypriniformes	Cyprinidae	Hemibarbus	Hemibarbus maculatus	Henan Normal University	Neimenggu	Baotou	Kundulun
YRFIR3125-23	co21527	co21527	co21527	co21527	BOLD:ACS0234	624	Chordata	Actinopterygii	Cypriniformes	Cyprinidae	Hemibarbus	Hemibarbus maculatus	Henan Normal University	Neimenggu	Baotou	Kundulun
YRFIR3126-23	co21528	co21528	co21528	co21528	BOLD:ACS0234	624	Chordata	Actinopterygii	Cypriniformes	Cyprinidae	Hemibarbus	Hemibarbus maculatus	Henan Normal University	Neimenggu	Baotou	Kundulun
YRFIR3127-23	co21530	co21530	co21530	co21530	BOLD:ACS0234	624	Chordata	Actinopterygii	Cypriniformes	Cyprinidae	Hemibarbus	Hemibarbus maculatus	Henan Normal University	Neimenggu	Baotou	Kundulun
YRFIR3128-23	co21531	co21531	co21531	co21531	BOLD:ACU1740	624	Chordata	Actinopterygii	Cypriniformes	Cyprinidae	Parabramis	Parabramis pekinensis	Henan Normal University	Neimenggu	Baotou	Kundulun
YRFIR3129-23	co21532	co21532	co21532	co21532	BOLD:ACM1972	624	Chordata	Actinopterygii	Cypriniformes	Cyprinidae	Abbottina	Abbottina rivularis	Henan Normal University	Shanxi	Taiyuan	Jinyuan
YRFIR3130-23	co21533	co21533	co21533	co21533	BOLD:ACM1972	624	Chordata	Actinopterygii	Cypriniformes	Cyprinidae	Abbottina	Abbottina rivularis	Henan Normal University	Shanxi	Taiyuan	Jinyuan
YRFIR3131-23	co21534	co21534	co21534	co21534	BOLD:ACM1972	624	Chordata	Actinopterygii	Cypriniformes	Cyprinidae	Abbottina	Abbottina rivularis	Henan Normal University	Shanxi	Taiyuan	Jinyuan
YRFIR3132-23	co21535	co21535	co21535	co21535	BOLD:AAD0138	624	Chordata	Actinopterygii	Cypriniformes	Cyprinidae	Pseudorasbora	Pseudorasbora parva	Henan Normal University	Shanxi	Taiyuan	Jinyuan
YRFIR3133-23	co21536	co21536	co21536	co21536	BOLD:AAD0138	624	Chordata	Actinopterygii	Cypriniformes	Cyprinidae	Pseudorasbora	Pseudorasbora parva	Henan Normal University	Shanxi	Taiyuan	Jinyuan
YRFIR3134-23	co21537	co21537	co21537	co21537	BOLD:AAD0138	624	Chordata	Actinopterygii	Cypriniformes	Cyprinidae	Pseudorasbora	Pseudorasbora parva	Henan Normal University	Shanxi	Taiyuan	Jinyuan
YRFIR3084-23	co21538	co21538	co21538	co21538	BOLD:AAD0138	624	Chordata	Actinopterygii	Cypriniformes	Cyprinidae	Pseudorasbora	Pseudorasbora parva	Henan Normal University	Shanxi	Taiyuan	Jinyuan
YRFIR3135-23	co21539	co21539	co21539	co21539	BOLD:AAD0138	624	Chordata	Actinopterygii	Cypriniformes	Cyprinidae	Pseudorasbora	Pseudorasbora parva	Henan Normal University	Shanxi	Taiyuan	Jinyuan
YRFIR3136-23	co21544	co21544	co21544	co21544	BOLD:AAD0138	624	Chordata	Actinopterygii	Cypriniformes	Cyprinidae	Pseudorasbora	Pseudorasbora parva	Henan Normal University	Shanxi	Taiyuan	Jinyuan
YRFIR3137-23	co21545	co21545	co21545	co21545	BOLD:AAD0138	624	Chordata	Actinopterygii	Cypriniformes	Cyprinidae	Pseudorasbora	Pseudorasbora parva	Henan Normal University	Shanxi	Taiyuan	Jinyuan
YRFIR3138-23	co21546	co21546	co21546	co21546	BOLD:AEJ8799	624	Chordata	Actinopterygii	Cypriniformes	Cyprinidae	Rhinogobio	Rhinogobio nasutus	Henan Normal University	Shanxi	Yulin	Jia
YRFIR3139-23	co21547	co21547	co21547	co21547	BOLD:AEJ8799	624	Chordata	Actinopterygii	Cypriniformes	Cyprinidae	Rhinogobio	Rhinogobio nasutus	Henan Normal University	Shanxi	Yulin	Jia
YRFIR3140-23	co21548	co21548	co21548	co21548	BOLD:AEJ8799	624	Chordata	Actinopterygii	Cypriniformes	Cyprinidae	Rhinogobio	Rhinogobio nasutus	Henan Normal University	Shanxi	Yulin	Jia
YRFIR3141-23	co21549	co21549	co21549	co21549	BOLD:AEJ8799	624	Chordata	Actinopterygii	Cypriniformes	Cyprinidae	Rhinogobio	Rhinogobio nasutus	Henan Normal University	Shanxi	Yulin	Jia
YRFIR3142-23	co21551	co21551	co21551	co21551	BOLD:AAC3476	624	Chordata	Actinopterygii	Cypriniformes	Cyprinidae	Leuciscus	Leuciscus waleckii	Henan Normal University	Shanxi	Yulin	Jia
YRFIR3143-23	co21552	co21552	co21552	co21552	BOLD:ACU1740	624	Chordata	Actinopterygii	Cypriniformes	Cyprinidae	Parabramis	Parabramis pekinensis	Henan Normal University	Shanxi	Yulin	Jia
YRFIR3144-23	co21553	co21553	co21553	co21553	BOLD:AEJ8799	624	Chordata	Actinopterygii	Cypriniformes	Cyprinidae	Rhinogobio	Rhinogobio nasutus	Henan Normal University	Shanxi	Yulin	Jia
YRFIR3145-23	co21554	co21554	co21554	co21554	BOLD:AAC3476	624	Chordata	Actinopterygii	Cypriniformes	Cyprinidae	Leuciscus	Leuciscus waleckii	Henan Normal University	Shanxi	Yulin	Jia
YRFIR3146-23	co21556	co21556	co21556	co21556	BOLD:AEJ8799	624	Chordata	Actinopterygii	Cypriniformes	Cyprinidae	Rhinogobio	Rhinogobio nasutus	Henan Normal University	Shanxi	Yulin	Jia
YRFIR3147-23	co21557	co21557	co21557	co21557	BOLD:AEJ8799	624	Chordata	Actinopterygii	Cypriniformes	Cyprinidae	Rhinogobio	Rhinogobio nasutus	Henan Normal University	Shanxi	Yulin	Jia
YRFIR3148-23	co21562	co21562	co21562	co21562	BOLD:AEJ8799	624	Chordata	Actinopterygii	Cypriniformes	Cyprinidae	Rhinogobio	Rhinogobio nasutus	Henan Normal University	Shanxi	Yulin	Jia
YRFIR2613-23	co21600	co21600	co21600	co21600	BOLD:AAF6633	624	Chordata	Actinopterygii	Cypriniformes	Cyprinidae	Hypophthalmichthys	Hypophthalmichthys molitrix	Henan Normal University	Neimenggu	Huhehaote	Tuoketuo
YRFIR2614-23	co21601	co21601	co21601	co21601	BOLD:AAA7176	624	Chordata	Actinopterygii	Cypriniformes	Cyprinidae	Carassius	Carassius auratus	Henan Normal University	Neimenggu	Huhehaote	Tuoketuo
YRFIR2615-23	co21602	co21602	co21602	co21602	BOLD:ACH3056	624	Chordata	Actinopterygii	Cypriniformes	Cyprinidae	Abbottina	Abbottina rivularis	Henan Normal University	Neimenggu	Huhehaote	Tuoketuo
YRFIR2616-23	co21603	co21603	co21603	co21603	BOLD:AAA7176	624	Chordata	Actinopterygii	Cypriniformes	Cyprinidae	Carassius	Carassius auratus	Henan Normal University	Neimenggu	Huhehaote	Tuoketuo
YRFIR2617-23	co21604	co21604	co21604	co21604	BOLD:AAF6633	624	Chordata	Actinopterygii	Cypriniformes	Cyprinidae	Hypophthalmichthys	Hypophthalmichthys molitrix	Henan Normal University	Neimenggu	Huhehaote	Tuoketuo
YRFIR2618-23	co21605	co21605	co21605	co21605	BOLD:AAA7175	624	Chordata	Actinopterygii	Cypriniformes	Cyprinidae	Cyprinus	Cyprinus carpio	Henan Normal University	Neimenggu	Huhehaote	Tuoketuo
YRFIR2619-23	co21606	co21606	co21606	co21606	BOLD:AAA7175	624	Chordata	Actinopterygii	Cypriniformes	Cyprinidae	Cyprinus	Cyprinus carpio	Henan Normal University	Neimenggu	Huhehaote	Tuoketuo
YRFIR2620-23	co21607	co21607	co21607	co21607	BOLD:AAA7176	624	Chordata	Actinopterygii	Cypriniformes	Cyprinidae	Carassius	Carassius auratus	Henan Normal University	Neimenggu	Huhehaote	Tuoketuo
YRFIR2621-23	co21608	co21608	co21608	co21608	BOLD:AAA7175	624	Chordata	Actinopterygii	Cypriniformes	Cyprinidae	Cyprinus	Cyprinus carpio	Henan Normal University	Neimenggu	Huhehaote	Tumotezuo
YRFIR2622-23	co21609	co21609	co21609	co21609	BOLD:AAA7175	624	Chordata	Actinopterygii	Cypriniformes	Cyprinidae	Cyprinus	Cyprinus carpio	Henan Normal University	Neimenggu	Huhehaote	Tumotezuo
YRFIR2623-23	co21610	co21610	co21610	co21610	BOLD:AAA7175	624	Chordata	Actinopterygii	Cypriniformes	Cyprinidae	Cyprinus	Cyprinus carpio	Henan Normal University	Neimenggu	Huhehaote	Tumotezuo
YRFIR2624-23	co21611	co21611	co21611	co21611	BOLD:AAA7176	624	Chordata	Actinopterygii	Cypriniformes	Cyprinidae	Carassius	Carassius auratus	Henan Normal University	Neimenggu	Huhehaote	Tumotezuo
YRFIR2625-23	co21612	co21612	co21612	co21612	BOLD:AAA7176	624	Chordata	Actinopterygii	Cypriniformes	Cyprinidae	Carassius	Carassius auratus	Henan Normal University	Neimenggu	Bayannaoer	Wulateqian
YRFIR2626-23	co21613	co21613	co21613	co21613	BOLD:AAA7176	624	Chordata	Actinopterygii	Cypriniformes	Cyprinidae	Carassius	Carassius auratus	Henan Normal University	Neimenggu	Bayannaoer	Wulateqian
YRFIR2627-23	co21614	co21614	co21614	co21614	BOLD:AAA7176	624	Chordata	Actinopterygii	Cypriniformes	Cyprinidae	Carassius	Carassius auratus	Henan Normal University	Neimenggu	Bayannaoer	Wulateqian
YRFIR2628-23	co21615	co21615	co21615	co21615	BOLD:ADK6840	624	Chordata	Actinopterygii	Cypriniformes	Cyprinidae	Hypophthalmichthys	Hypophthalmichthys nobilis	Henan Normal University	Neimenggu	Bayannaoer	Wulateqian
YRFIR2629-23	co21616	co21616	co21616	co21616	BOLD:AAA7175	624	Chordata	Actinopterygii	Cypriniformes	Cyprinidae	Cyprinus	Cyprinus carpio	Henan Normal University	Neimenggu	Bayannaoer	Wulateqian
YRFIR2630-23	co21618	co21618	co21618	co21618	BOLD:AAF6633	624	Chordata	Actinopterygii	Cypriniformes	Cyprinidae	Hypophthalmichthys	Hypophthalmichthys molitrix	Henan Normal University	Neimenggu	Bayannaoer	Denko
YRFIR2631-23	co21620	co21620	co21620	co21620	BOLD:AAA7176	624	Chordata	Actinopterygii	Cypriniformes	Cyprinidae	Carassius	Carassius auratus	Henan Normal University	Neimenggu	Bayannaoer	Denko
YRFIR2632-23	co21621	co21621	co21621	co21621	BOLD:AAA7176	624	Chordata	Actinopterygii	Cypriniformes	Cyprinidae	Carassius	Carassius auratus	Henan Normal University	Neimenggu	Bayannaoer	Denko
YRFIR2633-23	co21622	co21622	co21622	co21622	BOLD:AAA7176	624	Chordata	Actinopterygii	Cypriniformes	Cyprinidae	Carassius	Carassius auratus	Henan Normal University	Neimenggu	Bayannaoer	Denko
YRFIR2634-23	co21624	co21624	co21624	co21624	BOLD:AAA7176	624	Chordata	Actinopterygii	Cypriniformes	Cyprinidae	Carassius	Carassius auratus	Henan Normal University	Neimenggu	Bayannaoer	Denko
YRFIR2635-23	co21625	co21625	co21625	co21625	BOLD:AAA7176	624	Chordata	Actinopterygii	Cypriniformes	Cyprinidae	Carassius	Carassius auratus	Henan Normal University	Neimenggu	Bayannaoer	Denko
YRFIR2636-23	co21626	co21626	co21626	co21626	BOLD:AAD0138	624	Chordata	Actinopterygii	Cypriniformes	Cyprinidae	Pseudorasbora	Pseudorasbora parva	Henan Normal University	Neimenggu	Bayannaoer	Denko
YRFIR2637-23	co21627	co21627	co21627	co21627	BOLD:ACU1740	624	Chordata	Actinopterygii	Cypriniformes	Cyprinidae	Parabramis	Parabramis pekinensis	Henan Normal University	Neimenggu	Bayannaoer	Denko
YRFIR2638-23	co21628	co21628	co21628	co21628	BOLD:ACU1740	624	Chordata	Actinopterygii	Cypriniformes	Cyprinidae	Parabramis	Parabramis pekinensis	Henan Normal University	Neimenggu	Bayannaoer	Denko
YRFIR2639-23	co21629	co21629	co21629	co21629	BOLD:ACU1740	624	Chordata	Actinopterygii	Cypriniformes	Cyprinidae	Parabramis	Parabramis pekinensis	Henan Normal University	Neimenggu	Bayannaoer	Denko
YRFIR2640-23	co21630	co21630	co21630	co21630	BOLD:ACU1740	624	Chordata	Actinopterygii	Cypriniformes	Cyprinidae	Parabramis	Parabramis pekinensis	Henan Normal University	Neimenggu	Bayannaoer	Denko
YRFIR2641-23	co21631	co21631	co21631	co21631	BOLD:ACU1740	624	Chordata	Actinopterygii	Cypriniformes	Cyprinidae	Parabramis	Parabramis pekinensis	Henan Normal University	Neimenggu	Bayannaoer	Denko
YRFIR2642-23	co21632	co21632	co21632	co21632	BOLD:ACU1740	624	Chordata	Actinopterygii	Cypriniformes	Cyprinidae	Parabramis	Parabramis pekinensis	Henan Normal University	Neimenggu	Bayannaoer	Denko
YRFIR2643-23	co21633	co21633	co21633	co21633	BOLD:ACU1740	624	Chordata	Actinopterygii	Cypriniformes	Cyprinidae	Parabramis	Parabramis pekinensis	Henan Normal University	Neimenggu	Bayannaoer	Denko
YRFIR2644-23	co21634	co21634	co21634	co21634	BOLD:ACU1740	624	Chordata	Actinopterygii	Cypriniformes	Cyprinidae	Parabramis	Parabramis pekinensis	Henan Normal University	Neimenggu	Bayannaoer	Denko
YRFIR2645-23	co21635	co21635	co21635	co21635	BOLD:ACU1740	624	Chordata	Actinopterygii	Cypriniformes	Cyprinidae	Parabramis	Parabramis pekinensis	Henan Normal University	Neimenggu	Bayannaoer	Denko
YRFIR2646-23	co21636	co21636	co21636	co21636	BOLD:ACU1740	624	Chordata	Actinopterygii	Cypriniformes	Cyprinidae	Parabramis	Parabramis pekinensis	Henan Normal University	Neimenggu	Bayannaoer	Denko
YRFIR2647-23	co21637	co21637	co21637	co21637	BOLD:ACU1740	624	Chordata	Actinopterygii	Cypriniformes	Cyprinidae	Parabramis	Parabramis pekinensis	Henan Normal University	Neimenggu	Bayannaoer	Denko
YRFIR2648-23	co21638	co21638	co21638	co21638	BOLD:ACU1740	624	Chordata	Actinopterygii	Cypriniformes	Cyprinidae	Parabramis	Parabramis pekinensis	Henan Normal University	Neimenggu	Bayannaoer	Denko
YRFIR2649-23	co21639	co21639	co21639	co21639	BOLD:ACU1740	624	Chordata	Actinopterygii	Cypriniformes	Cyprinidae	Parabramis	Parabramis pekinensis	Henan Normal University	Neimenggu	Bayannaoer	Denko
YRFIR2650-23	co21640	co21640	co21640	co21640	BOLD:ACU1740	624	Chordata	Actinopterygii	Cypriniformes	Cyprinidae	Parabramis	Parabramis pekinensis	Henan Normal University	Neimenggu	Bayannaoer	Denko
YRFIR2651-23	co21641	co21641	co21641	co21641	BOLD:ACU1740	624	Chordata	Actinopterygii	Cypriniformes	Cyprinidae	Parabramis	Parabramis pekinensis	Henan Normal University	Neimenggu	Bayannaoer	Denko
YRFIR2652-23	co21642	co21642	co21642	co21642	BOLD:ACS0234	624	Chordata	Actinopterygii	Cypriniformes	Cyprinidae	Hemibarbus	Hemibarbus maculatus	Henan Normal University	Neimenggu	Bayannaoer	Denko
YRFIR2653-23	co21643	co21643	co21643	co21643	BOLD:AAI6708	624	Chordata	Actinopterygii	Cypriniformes	Cyprinidae	Hemibarbus	Hemibarbus maculatus	Henan Normal University	Neimenggu	Bayannaoer	Denko
YRFIR2654-23	co21644	co21644	co21644	co21644	BOLD:ACS0234	624	Chordata	Actinopterygii	Cypriniformes	Cyprinidae	Hemibarbus	Hemibarbus maculatus	Henan Normal University	Neimenggu	Bayannaoer	Denko
YRFIR2655-23	co21646	co21646	co21646	co21646	BOLD:ACS0234	624	Chordata	Actinopterygii	Cypriniformes	Cyprinidae	Hemibarbus	Hemibarbus maculatus	Henan Normal University	Neimenggu	Bayannaoer	Denko
YRFIR2656-23	co21647	co21647	co21647	co21647	BOLD:ACS0234	624	Chordata	Actinopterygii	Cypriniformes	Cyprinidae	Hemibarbus	Hemibarbus maculatus	Henan Normal University	Neimenggu	Bayannaoer	Denko
YRFIR2657-23	co21648	co21648	co21648	co21648	BOLD:ACS0234	624	Chordata	Actinopterygii	Cypriniformes	Cyprinidae	Hemibarbus	Hemibarbus maculatus	Henan Normal University	Neimenggu	Bayannaoer	Denko
YRFIR2658-23	co21649	co21649	co21649	co21649	BOLD:ACS0234	624	Chordata	Actinopterygii	Cypriniformes	Cyprinidae	Hemibarbus	Hemibarbus maculatus	Henan Normal University	Neimenggu	Bayannaoer	Denko
YRFIR2659-23	co21650	co21650	co21650	co21650	BOLD:ACS0234	624	Chordata	Actinopterygii	Cypriniformes	Cyprinidae	Hemibarbus	Hemibarbus maculatus	Henan Normal University	Neimenggu	Bayannaoer	Denko
YRFIR2660-23	co21651	co21651	co21651	co21651	BOLD:ACS0234	624	Chordata	Actinopterygii	Cypriniformes	Cyprinidae	Hemibarbus	Hemibarbus maculatus	Henan Normal University	Neimenggu	Bayannaoer	Denko
YRFIR2661-23	co21652	co21652	co21652	co21652	BOLD:ACS0234	624	Chordata	Actinopterygii	Cypriniformes	Cyprinidae	Hemibarbus	Hemibarbus maculatus	Henan Normal University	Neimenggu	Bayannaoer	Denko
YRFIR2662-23	co21653	co21653	co21653	co21653	BOLD:ACS0234	624	Chordata	Actinopterygii	Cypriniformes	Cyprinidae	Hemibarbus	Hemibarbus maculatus	Henan Normal University	Neimenggu	Bayannaoer	Denko
YRFIR2663-23	co21655	co21655	co21655	co21655	BOLD:ACB5189	624	Chordata	Actinopterygii	Cypriniformes	Cyprinidae	Hemiculter	Hemiculter leucisculus	Henan Normal University	Neimenggu	Bayannaoer	Denko
YRFIR2664-23	co21656	co21656	co21656	co21656	BOLD:ACB5189	624	Chordata	Actinopterygii	Cypriniformes	Cyprinidae	Hemiculter	Hemiculter leucisculus	Henan Normal University	Neimenggu	Bayannaoer	Denko
YRFIR2665-23	co21657	co21657	co21657	co21657	BOLD:ACB5189	624	Chordata	Actinopterygii	Cypriniformes	Cyprinidae	Hemiculter	Hemiculter leucisculus	Henan Normal University	Neimenggu	Bayannaoer	Denko
YRFIR2666-23	co21658	co21658	co21658	co21658	BOLD:ACB5189	624	Chordata	Actinopterygii	Cypriniformes	Cyprinidae	Hemiculter	Hemiculter leucisculus	Henan Normal University	Neimenggu	Bayannaoer	Denko
YRFIR2667-23	co21659	co21659	co21659	co21659	BOLD:ACB5189	624	Chordata	Actinopterygii	Cypriniformes	Cyprinidae	Hemiculter	Hemiculter leucisculus	Henan Normal University	Neimenggu	Bayannaoer	Denko
YRFIR2668-23	co21660	co21660	co21660	co21660	BOLD:ACB5189	624	Chordata	Actinopterygii	Cypriniformes	Cyprinidae	Hemiculter	Hemiculter leucisculus	Henan Normal University	Neimenggu	Bayannaoer	Denko
YRFIR2669-23	co21664	co21664	co21664	co21664	BOLD:AAC3476	624	Chordata	Actinopterygii	Cypriniformes	Cyprinidae	Leuciscus	Leuciscus chuanchicus	Henan Normal University	Neimenggu	Bayannaoer	Denko
YRFIR2670-23	co21665	co21665	co21665	co21665	BOLD:ACH3510	624	Chordata	Actinopterygii	Cypriniformes	Cyprinidae	Gobio	Gobio meridionalis	Henan Normal University	Neimenggu	Bayannaoer	Denko
YRFIR2671-23	co21666	co21666	co21666	co21666	BOLD:AFA0070	624	Chordata	Actinopterygii	Cypriniformes	Cyprinidae	Gobio	Gobio huanghensis	Henan Normal University	Neimenggu	Bayannaoer	Denko
YRFIR2672-23	co21667	co21667	co21667	co21667	BOLD:AAJ6728	624	Chordata	Actinopterygii	Cypriniformes	Cyprinidae	Acheilognathus	Acheilognathus chankaensis	Henan Normal University	Neimenggu	Bayannaoer	Denko
YRFIR2673-23	co21668	co21668	co21668	co21668	BOLD:AAJ6728	624	Chordata	Actinopterygii	Cypriniformes	Cyprinidae	Acheilognathus	Acheilognathus chankaensis	Henan Normal University	Neimenggu	Bayannaoer	Denko
YRFIR2674-23	co21669	co21669	co21669	co21669	BOLD:AAA7176	624	Chordata	Actinopterygii	Cypriniformes	Cyprinidae	Carassius	Carassius auratus	Henan Normal University	Ningxia	Wuhai	Bohaiwan
YRFIR2675-23	co21670	co21670	co21670	co21670	BOLD:ADK6840	624	Chordata	Actinopterygii	Cypriniformes	Cyprinidae	Hypophthalmichthys	Hypophthalmichthys nobilis	Henan Normal University	Ningxia	Wuhai	Bohaiwan
YRFIR2676-23	co21671	co21671	co21671	co21671	BOLD:AAA7175	624	Chordata	Actinopterygii	Cypriniformes	Cyprinidae	Cyprinus	Cyprinus carpio	Henan Normal University	Ningxia	Wuhai	Bohaiwan
YRFIR2677-23	co21673	co21673	co21673	co21673	BOLD:ADK6840	624	Chordata	Actinopterygii	Cypriniformes	Cyprinidae	Hypophthalmichthys	Hypophthalmichthys nobilis	Henan Normal University	Ningxia	Wuhai	Bohaiwan
YRFIR2678-23	co21674	co21674	co21674	co21674	BOLD:AAD6923	624	Chordata	Actinopterygii	Cypriniformes	Cobitidae	Paramisgurnus	Paramisgurnus dabryanus	Henan Normal University	Ningxia	Wuhai	Bohaiwan
YRFIR2679-23	co21675	co21675	co21675	co21675	BOLD:ACL1923	624	Chordata	Actinopterygii	Cypriniformes	Cyprinidae	Ctenopharyngodon	Ctenopharyngodon idella	Henan Normal University	Ningxia	Shizuishan	Pinluo
YRFIR2680-23	co21676	co21676	co21676	co21676	BOLD:AAA7175	624	Chordata	Actinopterygii	Cypriniformes	Cyprinidae	Cyprinus	Cyprinus carpio	Henan Normal University	Ningxia	Shizuishan	Pinluo
YRFIR2681-23	co21677	co21677	co21677	co21677	BOLD:AAA7175	624	Chordata	Actinopterygii	Cypriniformes	Cyprinidae	Cyprinus	Cyprinus carpio	Henan Normal University	Ningxia	Shizuishan	Pinluo
YRFIR2682-23	co21678	co21678	co21678	co21678	BOLD:AAA7175	624	Chordata	Actinopterygii	Cypriniformes	Cyprinidae	Cyprinus	Cyprinus carpio	Henan Normal University	Ningxia	Shizuishan	Pinluo
YRFIR2683-23	co21679	co21679	co21679	co21679	BOLD:AAA7175	624	Chordata	Actinopterygii	Cypriniformes	Cyprinidae	Cyprinus	Cyprinus carpio	Henan Normal University	Ningxia	Shizuishan	Pinluo
YRFIR2684-23	co21680	co21680	co21680	co21680	BOLD:AAA7175	624	Chordata	Actinopterygii	Cypriniformes	Cyprinidae	Cyprinus	Cyprinus carpio	Henan Normal University	Ningxia	Shizuishan	Pinluo
YRFIR2685-23	co21681	co21681	co21681	co21681	BOLD:AAA7175	624	Chordata	Actinopterygii	Cypriniformes	Cyprinidae	Cyprinus	Cyprinus carpio	Henan Normal University	Ningxia	Shizuishan	Pinluo
YRFIR2686-23	co21682	co21682	co21682	co21682	BOLD:AAA7175	624	Chordata	Actinopterygii	Cypriniformes	Cyprinidae	Cyprinus	Cyprinus carpio	Henan Normal University	Ningxia	Shizuishan	Pinluo
YRFIR2687-23	co21683	co21683	co21683	co21683	BOLD:AAA7176	624	Chordata	Actinopterygii	Cypriniformes	Cyprinidae	Carassius	Carassius auratus	Henan Normal University	Ningxia	Shizuishan	Pinluo
YRFIR2688-23	co21684	co21684	co21684	co21684	BOLD:ADK6840	624	Chordata	Actinopterygii	Cypriniformes	Cyprinidae	Hypophthalmichthys	Hypophthalmichthys nobilis	Henan Normal University	Ningxia	Shizuishan	Pinluo
YRFIR2689-23	co21685	co21685	co21685	co21685	BOLD:AAA7176	624	Chordata	Actinopterygii	Cypriniformes	Cyprinidae	Carassius	Carassius auratus	Henan Normal University	Ningxia	Shizuishan	Pinluo
YRFIR2690-23	co21686	co21686	co21686	co21686	BOLD:AAA7176	624	Chordata	Actinopterygii	Cypriniformes	Cyprinidae	Carassius	Carassius auratus	Henan Normal University	Ningxia	Shizuishan	Pinluo
YRFIR2691-23	co21687	co21687	co21687	co21687	BOLD:AAA7176	624	Chordata	Actinopterygii	Cypriniformes	Cyprinidae	Carassius	Carassius auratus	Henan Normal University	Ningxia	Shizuishan	Pinluo
YRFIR2692-23	co21689	co21689	co21689	co21689	BOLD:AAA7176	624	Chordata	Actinopterygii	Cypriniformes	Cyprinidae	Carassius	Carassius auratus	Henan Normal University	Ningxia	Shizuishan	Pinluo
YRFIR2693-23	co21690	co21690	co21690	co21690	BOLD:ACB5189	624	Chordata	Actinopterygii	Cypriniformes	Cyprinidae	Hemiculter	Hemiculter leucisculus	Henan Normal University	Shanxi	Xian	Wugong
YRFIR2694-23	co21691	co21691	co21691	co21691	BOLD:ACB5189	624	Chordata	Actinopterygii	Cypriniformes	Cyprinidae	Hemiculter	Hemiculter leucisculus	Henan Normal University	Shanxi	Xian	Wugong
YRFIR2695-23	co21692	co21692	co21692	co21692	BOLD:AAA7176	624	Chordata	Actinopterygii	Cypriniformes	Cyprinidae	Carassius	Carassius auratus	Henan Normal University	Shanxi	Xian	Wugong
YRFIR2696-23	co21693	co21693	co21693	co21693	BOLD:AAH9008	624	Chordata	Actinopterygii	Cypriniformes	Cyprinidae	Acheilognathus	Acheilognathus macropterus	Henan Normal University	Shanxi	Xian	Wugong
YRFIR2697-23	co21694	co21694	co21694	co21694	BOLD:AAA7176	624	Chordata	Actinopterygii	Cypriniformes	Cyprinidae	Carassius	Carassius auratus	Henan Normal University	Shanxi	Xian	Wugong
YRFIR2698-23	co21695	co21695	co21695	co21695	BOLD:AAA7176	624	Chordata	Actinopterygii	Cypriniformes	Cyprinidae	Carassius	Carassius auratus	Henan Normal University	Shanxi	Xian	Wugong
YRFIR2699-23	co21696	co21696	co21696	co21696	BOLD:ACB5189	624	Chordata	Actinopterygii	Cypriniformes	Cyprinidae	Hemiculter	Hemiculter leucisculus	Henan Normal University	Shanxi	Weinan	Dali
YRFIR2700-23	co21698	co21698	co21698	co21698	BOLD:ACB5189	624	Chordata	Actinopterygii	Cypriniformes	Cyprinidae	Hemiculter	Hemiculter leucisculus	Henan Normal University	Shanxi	Weinan	Dali
YRFIR2701-23	co21699	co21699	co21699	co21699	BOLD:AAA7176	624	Chordata	Actinopterygii	Cypriniformes	Cyprinidae	Carassius	Carassius auratus	Henan Normal University	Shanxi	Weinan	Dali
YRFIR2702-23	co21700	co21700	co21700	co21700	BOLD:AAA7176	624	Chordata	Actinopterygii	Cypriniformes	Cyprinidae	Carassius	Carassius auratus	Henan Normal University	Shanxi	Weinan	Dali
YRFIR2703-23	co21701	co21701	co21701	co21701	BOLD:AAA7176	624	Chordata	Actinopterygii	Cypriniformes	Cyprinidae	Carassius	Carassius auratus	Henan Normal University	Shanxi	Weinan	Dali
YRFIR2704-23	co21702	co21702	co21702	co21702	BOLD:AAA7176	624	Chordata	Actinopterygii	Cypriniformes	Cyprinidae	Carassius	Carassius auratus	Henan Normal University	Shanxi	Weinan	Dali
YRFIR2705-23	co21703	co21703	co21703	co21703	BOLD:AAA7176	624	Chordata	Actinopterygii	Cypriniformes	Cyprinidae	Carassius	Carassius auratus	Henan Normal University	Shanxi	Weinan	Dali
YRFIR2706-23	co21704	co21704	co21704	co21704	BOLD:ACU2344	624	Chordata	Actinopterygii	Cypriniformes	Cyprinidae	Hemiculter	Hemiculter bleekeri	Henan Normal University	Shanxi	Weinan	Dali
YRFIR2707-23	co21705	co21705	co21705	co21705	BOLD:ACU2344	624	Chordata	Actinopterygii	Cypriniformes	Cyprinidae	Hemiculter	Hemiculter bleekeri	Henan Normal University	Shanxi	Weinan	Dali
YRFIR2708-23	co21706	co21706	co21706	co21706	BOLD:ABW0047	624	Chordata	Actinopterygii	Anabantiformes	Channidae	Channa	Channa argus	Henan Normal University	Shanxi	Weinan	Dali
YRFIR2709-23	co21707	co21707	co21707	co21707	BOLD:ABW0047	624	Chordata	Actinopterygii	Anabantiformes	Channidae	Channa	Channa argus	Henan Normal University	Shanxi	Weinan	Dali
YRFIR2710-23	co21708	co21708	co21708	co21708	BOLD:ACU2344	624	Chordata	Actinopterygii	Cypriniformes	Cyprinidae	Hemiculter	Hemiculter bleekeri	Henan Normal University	Shanxi	Weinan	Dali
YRFIR2711-23	co21709	co21709	co21709	co21709	BOLD:AAJ6728	624	Chordata	Actinopterygii	Cypriniformes	Cyprinidae	Acheilognathus	Acheilognathus chankaensis	Henan Normal University	Ningxia	Wuhai	Bohaiwan
YRFIR2712-23	co21710	co21710	co21710	co21710	BOLD:AAJ6728	624	Chordata	Actinopterygii	Cypriniformes	Cyprinidae	Acheilognathus	Acheilognathus chankaensis	Henan Normal University	Ningxia	Wuhai	Bohaiwan
YRFIR2713-23	co21711	co21711	co21711	co21711	BOLD:AAJ6728	624	Chordata	Actinopterygii	Cypriniformes	Cyprinidae	Acheilognathus	Acheilognathus chankaensis	Henan Normal University	Ningxia	Wuhai	Bohaiwan
YRFIR2714-23	co21712	co21712	co21712	co21712	BOLD:AAJ6728	624	Chordata	Actinopterygii	Cypriniformes	Cyprinidae	Acheilognathus	Acheilognathus chankaensis	Henan Normal University	Ningxia	Wuhai	Bohaiwan
YRFIR2715-23	co21713	co21713	co21713	co21713	BOLD:AAJ6728	624	Chordata	Actinopterygii	Cypriniformes	Cyprinidae	Acheilognathus	Acheilognathus chankaensis	Henan Normal University	Ningxia	Wuhai	Bohaiwan
YRFIR2716-23	co21714	co21714	co21714	co21714	BOLD:AAJ6728	624	Chordata	Actinopterygii	Cypriniformes	Cyprinidae	Acheilognathus	Acheilognathus chankaensis	Henan Normal University	Ningxia	Wuhai	Bohaiwan
YRFIR2717-23	co21715	co21715	co21715	co21715	BOLD:AAJ6728	624	Chordata	Actinopterygii	Cypriniformes	Cyprinidae	Acheilognathus	Acheilognathus chankaensis	Henan Normal University	Ningxia	Wuhai	Bohaiwan
YRFIR2718-23	co21716	co21716	co21716	co21716	BOLD:AAJ6728	624	Chordata	Actinopterygii	Cypriniformes	Cyprinidae	Acheilognathus	Acheilognathus chankaensis	Henan Normal University	Ningxia	Wuhai	Bohaiwan
YRFIR2719-23	co21717	co21717	co21717	co21717	BOLD:AAJ6728	624	Chordata	Actinopterygii	Cypriniformes	Cyprinidae	Acheilognathus	Acheilognathus chankaensis	Henan Normal University	Ningxia	Wuhai	Bohaiwan
YRFIR2720-23	co21718	co21718	co21718	co21718	BOLD:AAJ6728	624	Chordata	Actinopterygii	Cypriniformes	Cyprinidae	Acheilognathus	Acheilognathus chankaensis	Henan Normal University	Ningxia	Wuhai	Bohaiwan
YRFIR2721-23	co21719	co21719	co21719	co21719	BOLD:AFA0070	624	Chordata	Actinopterygii	Cypriniformes	Cyprinidae	Gobio	Gobio huanghensis	Henan Normal University	Ningxia	Wuhai	Bohaiwan
YRFIR2722-23	co21720	co21720	co21720	co21720	BOLD:ACH3510	624	Chordata	Actinopterygii	Cypriniformes	Cyprinidae	Gobio	Gobio meridionalis	Henan Normal University	Ningxia	Wuhai	Bohaiwan
YRFIR2723-23	co21721	co21721	co21721	co21721	BOLD:ACH3510	624	Chordata	Actinopterygii	Cypriniformes	Cyprinidae	Gobio	Gobio meridionalis	Henan Normal University	Ningxia	Wuhai	Bohaiwan
YRFIR2724-23	co21722	co21722	co21722	co21722	BOLD:ACC0338	624	Chordata	Actinopterygii	Gobiiformes	Odontobutidae	Micropercops	Micropercops swinhonis	Henan Normal University	Ningxia	Wuhai	Bohaiwan
YRFIR2725-23	co21723	co21723	co21723	co21723	BOLD:AAA7176	624	Chordata	Actinopterygii	Cypriniformes	Cyprinidae	Carassius	Carassius auratus	Henan Normal University	Neimenggu	Bayannaoer	Wulateqian
YRFIR2726-23	co21724	co21724	co21724	co21724	BOLD:AAA7176	624	Chordata	Actinopterygii	Cypriniformes	Cyprinidae	Carassius	Carassius auratus	Henan Normal University	Neimenggu	Bayannaoer	Wulateqian
YRFIR2727-23	co21725	co21725	co21725	co21725	BOLD:AAA7176	624	Chordata	Actinopterygii	Cypriniformes	Cyprinidae	Carassius	Carassius auratus	Henan Normal University	Neimenggu	Bayannaoer	Wulateqian
YRFIR2728-23	co21726	co21726	co21726	co21726	BOLD:AAD0138	624	Chordata	Actinopterygii	Cypriniformes	Cyprinidae	Pseudorasbora	Pseudorasbora parva	Henan Normal University	Neimenggu	Bayannaoer	Wulateqian
YRFIR2729-23	co21727	co21727	co21727	co21727	BOLD:AAD0138	624	Chordata	Actinopterygii	Cypriniformes	Cyprinidae	Pseudorasbora	Pseudorasbora parva	Henan Normal University	Neimenggu	Bayannaoer	Wulateqian
YRFIR2730-23	co21729	co21729	co21729	co21729	BOLD:AAD0138	624	Chordata	Actinopterygii	Cypriniformes	Cyprinidae	Pseudorasbora	Pseudorasbora parva	Henan Normal University	Neimenggu	Bayannaoer	Wulateqian
YRFIR2731-23	co21730	co21730	co21730	co21730	BOLD:AAD0138	624	Chordata	Actinopterygii	Cypriniformes	Cyprinidae	Pseudorasbora	Pseudorasbora parva	Henan Normal University	Neimenggu	Bayannaoer	Wulateqian
YRFIR2732-23	co21731	co21731	co21731	co21731	BOLD:AAD0138	624	Chordata	Actinopterygii	Cypriniformes	Cyprinidae	Pseudorasbora	Pseudorasbora parva	Henan Normal University	Neimenggu	Bayannaoer	Wulateqian
YRFIR2733-23	co21732	co21732	co21732	co21732	BOLD:AAD0138	624	Chordata	Actinopterygii	Cypriniformes	Cyprinidae	Pseudorasbora	Pseudorasbora parva	Henan Normal University	Neimenggu	Bayannaoer	Wulateqian
YRFIR2734-23	co21733	co21733	co21733	co21733	BOLD:AAD0138	624	Chordata	Actinopterygii	Cypriniformes	Cyprinidae	Pseudorasbora	Pseudorasbora parva	Henan Normal University	Neimenggu	Bayannaoer	Wulateqian
YRFIR2735-23	co21734	co21734	co21734	co21734	BOLD:ACB5783	624	Chordata	Actinopterygii	Beloniformes	Adrianichthyidae	Oryzias	Oryzias latipes	Henan Normal University	Neimenggu	Bayannaoer	Wulateqian
YRFIR2736-23	co21735	co21735	co21735	co21735	BOLD:AAD0138	624	Chordata	Actinopterygii	Cypriniformes	Cyprinidae	Pseudorasbora	Pseudorasbora parva	Henan Normal University	Neimenggu	Bayannaoer	Wulateqian
YRFIR2737-23	co21736	co21736	co21736	co21736	BOLD:AEY5019	624	Chordata	Actinopterygii	Gobiiformes	Oxudercidae	Rhinogobius	Rhinogobius SP1	Henan Normal University	Neimenggu	Bayannaoer	Wulateqian
YRFIR2738-23	co21737	co21737	co21737	co21737	BOLD:ACC0338	624	Chordata	Actinopterygii	Gobiiformes	Odontobutidae	Micropercops	Micropercops swinhonis	Henan Normal University	Neimenggu	Bayannaoer	Wulateqian
YRFIR2739-23	co21738	co21738	co21738	co21738	BOLD:ACC0338	624	Chordata	Actinopterygii	Gobiiformes	Odontobutidae	Micropercops	Micropercops swinhonis	Henan Normal University	Neimenggu	Bayannaoer	Wulateqian
YRFIR2740-23	co21739	co21739	co21739	co21739	BOLD:ACC0338	624	Chordata	Actinopterygii	Gobiiformes	Odontobutidae	Micropercops	Micropercops swinhonis	Henan Normal University	Neimenggu	Bayannaoer	Wulateqian
YRFIR2741-23	co21740	co21740	co21740	co21740	BOLD:ADK5183	624	Chordata	Actinopterygii	Cypriniformes	Nemacheilidae	Triplophysa	Triplophysa dalaica	Henan Normal University	Neimenggu	Bayannaoer	Wulateqian
YRFIR2742-23	co21741	co21741	co21741	co21741	BOLD:AAF8881	624	Chordata	Actinopterygii	Cypriniformes	Cobitidae	Paramisgurnus	Paramisgurnus dabryanus	Henan Normal University	Neimenggu	Bayannaoer	Wulateqian
YRFIR2743-23	co21742	co21742	co21742	co21742	BOLD:AAF8881	624	Chordata	Actinopterygii	Cypriniformes	Cobitidae	Paramisgurnus	Paramisgurnus dabryanus	Henan Normal University	Neimenggu	Bayannaoer	Wulateqian
YRFIR2744-23	co21743	co21743	co21743	co21743	BOLD:AAF8881	624	Chordata	Actinopterygii	Cypriniformes	Cobitidae	Paramisgurnus	Paramisgurnus dabryanus	Henan Normal University	Neimenggu	Bayannaoer	Wulateqian
YRFIR2745-23	co21744	co21744	co21744	co21744	BOLD:AAF8881	624	Chordata	Actinopterygii	Cypriniformes	Cobitidae	Paramisgurnus	Paramisgurnus dabryanus	Henan Normal University	Neimenggu	Bayannaoer	Wulateqian
YRFIR2746-23	co21745	co21745	co21745	co21745	BOLD:AAF8881	624	Chordata	Actinopterygii	Cypriniformes	Cobitidae	Paramisgurnus	Paramisgurnus dabryanus	Henan Normal University	Neimenggu	Bayannaoer	Wulateqian
YRFIR2747-23	co21746	co21746	co21746	co21746	BOLD:AAF8881	624	Chordata	Actinopterygii	Cypriniformes	Cobitidae	Paramisgurnus	Paramisgurnus dabryanus	Henan Normal University	Neimenggu	Bayannaoer	Wulateqian
YRFIR2748-23	co21747	co21747	co21747	co21747	BOLD:AAF8881	624	Chordata	Actinopterygii	Cypriniformes	Cobitidae	Paramisgurnus	Paramisgurnus dabryanus	Henan Normal University	Neimenggu	Bayannaoer	Wulateqian
YRFIR2749-23	co21748	co21748	co21748	co21748	BOLD:AAF8881	624	Chordata	Actinopterygii	Cypriniformes	Cobitidae	Paramisgurnus	Paramisgurnus dabryanus	Henan Normal University	Neimenggu	Bayannaoer	Wulateqian
YRFIR2750-23	co21749	co21749	co21749	co21749	BOLD:ACH3056	624	Chordata	Actinopterygii	Cypriniformes	Cyprinidae	Abbottina	Abbottina rivularis	Henan Normal University	Neimenggu	Bayannaoer	Wulateqian
YRFIR2751-23	co21750	co21750	co21750	co21750	BOLD:ACH3056	624	Chordata	Actinopterygii	Cypriniformes	Cyprinidae	Abbottina	Abbottina rivularis	Henan Normal University	Neimenggu	Bayannaoer	Wulateqian
YRFIR2752-23	co21751	co21751	co21751	co21751	BOLD:ACH3056	624	Chordata	Actinopterygii	Cypriniformes	Cyprinidae	Abbottina	Abbottina rivularis	Henan Normal University	Neimenggu	Bayannaoer	Wulateqian
YRFIR2753-23	co21752	co21752	co21752	co21752	BOLD:AAD0138	624	Chordata	Actinopterygii	Cypriniformes	Cyprinidae	Pseudorasbora	Pseudorasbora parva	Henan Normal University	Neimenggu	Bayannaoer	Wulateqian
YRFIR2754-23	co21753	co21753	co21753	co21753	BOLD:AAD0138	624	Chordata	Actinopterygii	Cypriniformes	Cyprinidae	Pseudorasbora	Pseudorasbora parva	Henan Normal University	Neimenggu	Bayannaoer	Wulateqian
YRFIR2755-23	co21754	co21754	co21754	co21754	BOLD:AAD0138	624	Chordata	Actinopterygii	Cypriniformes	Cyprinidae	Pseudorasbora	Pseudorasbora parva	Henan Normal University	Neimenggu	Bayannaoer	Wulateqian
YRFIR2756-23	co21755	co21755	co21755	co21755	BOLD:AAJ6728	624	Chordata	Actinopterygii	Cypriniformes	Cyprinidae	Acheilognathus	Acheilognathus chankaensis	Henan Normal University	Neimenggu	Bayannaoer	Wulateqian
YRFIR2757-23	co21756	co21756	co21756	co21756	BOLD:ABW9490	624	Chordata	Actinopterygii	Anabantiformes	Osphronemidae	Macropodus	Macropodus ocellatus	Henan Normal University	Neimenggu	Bayannaoer	Wulateqian
YRFIR2758-23	co21757	co21757	co21757	co21757	BOLD:ABW9490	624	Chordata	Actinopterygii	Anabantiformes	Osphronemidae	Macropodus	Macropodus ocellatus	Henan Normal University	Neimenggu	Bayannaoer	Wulateqian
YRFIR2759-23	co21758	co21758	co21758	co21758	BOLD:ABW9490	624	Chordata	Actinopterygii	Anabantiformes	Osphronemidae	Macropodus	Macropodus ocellatus	Henan Normal University	Neimenggu	Bayannaoer	Wulateqian
YRFIR2760-23	co21759	co21759	co21759	co21759	BOLD:ACC0338	624	Chordata	Actinopterygii	Gobiiformes	Odontobutidae	Micropercops	Micropercops swinhonis	Henan Normal University	Neimenggu	Bayannaoer	Wulateqian
YRFIR2761-23	co21762	co21762	co21762	co21762	BOLD:ACC0338	624	Chordata	Actinopterygii	Gobiiformes	Odontobutidae	Micropercops	Micropercops swinhonis	Henan Normal University	Neimenggu	Bayannaoer	Wulateqian
YRFIR2762-23	co21766	co21766	co21766	co21766	BOLD:ABW9490	624	Chordata	Actinopterygii	Anabantiformes	Osphronemidae	Macropodus	Macropodus ocellatus	Henan Normal University	Neimenggu	Bayannaoer	Wulateqian
YRFIR2763-23	co21770	co21770	co21770	co21770	BOLD:ACM1972	624	Chordata	Actinopterygii	Cypriniformes	Cyprinidae	Abbottina	Abbottina rivularis	Henan Normal University	Ningxia	Shizuishan	Huinong
YRFIR2764-23	co21772	co21772	co21772	co21772	BOLD:AAD0138	624	Chordata	Actinopterygii	Cypriniformes	Cyprinidae	Pseudorasbora	Pseudorasbora parva	Henan Normal University	Ningxia	Shizuishan	Huinong
YRFIR2765-23	co21773	co21773	co21773	co21773	BOLD:AAJ6728	624	Chordata	Actinopterygii	Cypriniformes	Cyprinidae	Acheilognathus	Acheilognathus chankaensis	Henan Normal University	Ningxia	Shizuishan	Huinong
YRFIR2766-23	co21774	co21774	co21774	co21774	BOLD:AAJ6728	624	Chordata	Actinopterygii	Cypriniformes	Cyprinidae	Acheilognathus	Acheilognathus chankaensis	Henan Normal University	Ningxia	Shizuishan	Huinong
YRFIR2767-23	co21775	co21775	co21775	co21775	BOLD:AAJ6728	624	Chordata	Actinopterygii	Cypriniformes	Cyprinidae	Acheilognathus	Acheilognathus chankaensis	Henan Normal University	Ningxia	Shizuishan	Huinong
YRFIR2768-23	co21776	co21776	co21776	co21776	BOLD:AAJ6728	624	Chordata	Actinopterygii	Cypriniformes	Cyprinidae	Acheilognathus	Acheilognathus chankaensis	Henan Normal University	Ningxia	Shizuishan	Huinong
YRFIR2769-23	co21777	co21777	co21777	co21777	BOLD:AAJ6728	624	Chordata	Actinopterygii	Cypriniformes	Cyprinidae	Acheilognathus	Acheilognathus chankaensis	Henan Normal University	Ningxia	Shizuishan	Huinong
YRFIR2770-23	co21780	co21780	co21780	co21780	BOLD:AFA0070	624	Chordata	Actinopterygii	Cypriniformes	Cyprinidae	Gobio	Gobio huanghensis	Henan Normal University	Ningxia	Zhongwei	Zhongning
YRFIR2771-23	co21781	co21781	co21781	co21781	BOLD:ACH3510	624	Chordata	Actinopterygii	Cypriniformes	Cyprinidae	Gobio	Gobio soldatovi	Henan Normal University	Shanxi	Baoji	Chencang
YRFIR2772-23	co21782	co21782	co21782	co21782	BOLD:AAD0138	624	Chordata	Actinopterygii	Cypriniformes	Cyprinidae	Pseudorasbora	Pseudorasbora parva	Henan Normal University	Shanxi	Baoji	Chencang
YRFIR2773-23	co21784	co21784	co21784	co21784	BOLD:ACH3510	624	Chordata	Actinopterygii	Cypriniformes	Cyprinidae	Gobio	Gobio meridionalis	Henan Normal University	Neimenggu	Bayannaoer	Wuyuan
YRFIR2774-23	co21785	co21785	co21785	co21785	BOLD:ACH3510	624	Chordata	Actinopterygii	Cypriniformes	Cyprinidae	Gobio	Gobio meridionalis	Henan Normal University	Neimenggu	Bayannaoer	Wuyuan
YRFIR2775-23	co21786	co21786	co21786	co21786	BOLD:ACH3510	624	Chordata	Actinopterygii	Cypriniformes	Cyprinidae	Gobio	Gobio meridionalis	Henan Normal University	Neimenggu	Bayannaoer	Wuyuan
YRFIR2776-23	co21787	co21787	co21787	co21787	BOLD:AAD0138	624	Chordata	Actinopterygii	Cypriniformes	Cyprinidae	Pseudorasbora	Pseudorasbora parva	Henan Normal University	Shanxi	Weinan	Puchen
YRFIR2777-23	co21788	co21788	co21788	co21788	BOLD:ACU2344	624	Chordata	Actinopterygii	Cypriniformes	Cyprinidae	Hemiculter	Hemiculter bleekeri	Henan Normal University	Shanxi	Weinan	Puchen
YRFIR2778-23	co21789	co21789	co21789	co21789	BOLD:ACU2344	624	Chordata	Actinopterygii	Cypriniformes	Cyprinidae	Hemiculter	Hemiculter bleekeri	Henan Normal University	Shanxi	Weinan	Dali
YRFIR2779-23	co21790	co21790	co21790	co21790	BOLD:ACU0863	624	Chordata	Actinopterygii	Cypriniformes	Cyprinidae	Chanodichthys	Chanodichthys erythropterus	Henan Normal University	Shanxi	Weinan	Dali
YRFIR2780-23	co21791	co21791	co21791	co21791	BOLD:ACU0863	624	Chordata	Actinopterygii	Cypriniformes	Cyprinidae	Chanodichthys	Chanodichthys erythropterus	Henan Normal University	Shanxi	Weinan	Dali
YRFIR2781-23	co21792	co21792	co21792	co21792	BOLD:ACU0863	624	Chordata	Actinopterygii	Cypriniformes	Cyprinidae	Chanodichthys	Chanodichthys erythropterus	Henan Normal University	Shanxi	Weinan	Dali
YRFIR2782-23	co21793	co21793	co21793	co21793	BOLD:ACU0863	624	Chordata	Actinopterygii	Cypriniformes	Cyprinidae	Chanodichthys	Chanodichthys erythropterus	Henan Normal University	Shanxi	Weinan	Dali
YRFIR2783-23	co21794	co21794	co21794	co21794	BOLD:ACU0863	624	Chordata	Actinopterygii	Cypriniformes	Cyprinidae	Chanodichthys	Chanodichthys erythropterus	Henan Normal University	Shanxi	Weinan	Dali
YRFIR2784-23	co21795	co21795	co21795	co21795	BOLD:AAI0449	624	Chordata	Actinopterygii	Gobiiformes	Oxudercidae	Rhinogobius	Rhinogobius giurinus	Henan Normal University	Shanxi	Weinan	Dali
YRFIR2785-23	co21796	co21796	co21796	co21796	BOLD:AAI0449	624	Chordata	Actinopterygii	Gobiiformes	Oxudercidae	Rhinogobius	Rhinogobius giurinus	Henan Normal University	Shanxi	Weinan	Dali
YRFIR2786-23	co21797	co21797	co21797	co21797	BOLD:AAI0449	624	Chordata	Actinopterygii	Gobiiformes	Oxudercidae	Rhinogobius	Rhinogobius giurinus	Henan Normal University	Shanxi	Weinan	Dali
YRFIR2787-23	co21798	co21798	co21798	co21798	BOLD:AAI0449	624	Chordata	Actinopterygii	Gobiiformes	Oxudercidae	Rhinogobius	Rhinogobius giurinus	Henan Normal University	Shanxi	Weinan	Dali
YRFIR2788-23	co21799	co21799	co21799	co21799	BOLD:AAI0449	624	Chordata	Actinopterygii	Gobiiformes	Oxudercidae	Rhinogobius	Rhinogobius giurinus	Henan Normal University	Shanxi	Weinan	Dali
YRFIR2789-23	co21800	co21800	co21800	co21800	BOLD:AAI0449	624	Chordata	Actinopterygii	Gobiiformes	Oxudercidae	Rhinogobius	Rhinogobius giurinus	Henan Normal University	Shanxi	Weinan	Dali
YRFIR2790-23	co21801	co21801	co21801	co21801	BOLD:AAI0449	624	Chordata	Actinopterygii	Gobiiformes	Oxudercidae	Rhinogobius	Rhinogobius giurinus	Henan Normal University	Shanxi	Weinan	Dali
YRFIR2791-23	co21802	co21802	co21802	co21802	BOLD:AAI0449	624	Chordata	Actinopterygii	Gobiiformes	Oxudercidae	Rhinogobius	Rhinogobius giurinus	Henan Normal University	Shanxi	Weinan	Dali
YRFIR2792-23	co21803	co21803	co21803	co21803	BOLD:AAI0449	624	Chordata	Actinopterygii	Gobiiformes	Oxudercidae	Rhinogobius	Rhinogobius giurinus	Henan Normal University	Shanxi	Weinan	Dali
YRFIR2793-23	co21804	co21804	co21804	co21804	BOLD:AAI0449	624	Chordata	Actinopterygii	Gobiiformes	Oxudercidae	Rhinogobius	Rhinogobius giurinus	Henan Normal University	Shanxi	Weinan	Dali
YRFIR2794-23	co21805	co21805	co21805	co21805	BOLD:ACB5783	624	Chordata	Actinopterygii	Beloniformes	Adrianichthyidae	Oryzias	Oryzias latipes	Henan Normal University	Shanxi	Weinan	Dali
YRFIR2795-23	co21806	co21806	co21806	co21806	BOLD:ACL1923	624	Chordata	Actinopterygii	Cypriniformes	Cyprinidae	Ctenopharyngodon	Ctenopharyngodon idella	Henan Normal University	Shanxi	Xian	Wugong
YRFIR2796-23	co21807	co21807	co21807	co21807	BOLD:AAA7175	624	Chordata	Actinopterygii	Cypriniformes	Cyprinidae	Cyprinus	Cyprinus carpio	Henan Normal University	Shanxi	Xian	Wugong
YRFIR2797-23	co21808	co21808	co21808	co21808	BOLD:AAA7176	624	Chordata	Actinopterygii	Cypriniformes	Cyprinidae	Carassius	Carassius auratus	Henan Normal University	Shanxi	Xian	Wugong
YRFIR2798-23	co21809	co21809	co21809	co21809	BOLD:AAA7176	624	Chordata	Actinopterygii	Cypriniformes	Cyprinidae	Carassius	Carassius auratus	Henan Normal University	Shanxi	Xian	Wugong
YRFIR2799-23	co21810	co21810	co21810	co21810	BOLD:ACB5189	624	Chordata	Actinopterygii	Cypriniformes	Cyprinidae	Hemiculter	Hemiculter leucisculus	Henan Normal University	Shanxi	Xian	Wugong
YRFIR2800-23	co21811	co21811	co21811	co21811	BOLD:ACB5189	624	Chordata	Actinopterygii	Cypriniformes	Cyprinidae	Hemiculter	Hemiculter leucisculus	Henan Normal University	Shanxi	Xian	Wugong
YRFIR2801-23	co21812	co21812	co21812	co21812	BOLD:ACB5189	624	Chordata	Actinopterygii	Cypriniformes	Cyprinidae	Hemiculter	Hemiculter leucisculus	Henan Normal University	Shanxi	Xian	Wugong
YRFIR2802-23	co21813	co21813	co21813	co21813	BOLD:ACB5189	624	Chordata	Actinopterygii	Cypriniformes	Cyprinidae	Hemiculter	Hemiculter leucisculus	Henan Normal University	Shanxi	Xian	Wugong
YRFIR2803-23	co21814	co21814	co21814	co21814	BOLD:ACB5312	624	Chordata	Actinopterygii	Cypriniformes	Cyprinidae	Opsariichthys	Opsariichthys bidens	Henan Normal University	Shanxi	Xian	Wugong
YRFIR2804-23	co21815	co21815	co21815	co21815	BOLD:ACB5312	624	Chordata	Actinopterygii	Cypriniformes	Cyprinidae	Opsariichthys	Opsariichthys bidens	Henan Normal University	Shanxi	Xian	Wugong
YRFIR2805-23	co21816	co21816	co21816	co21816	BOLD:ACB5312	624	Chordata	Actinopterygii	Cypriniformes	Cyprinidae	Opsariichthys	Opsariichthys bidens	Henan Normal University	Shanxi	Xian	Wugong
YRFIR2806-23	co21817	co21817	co21817	co21817	BOLD:ACB5312	624	Chordata	Actinopterygii	Cypriniformes	Cyprinidae	Opsariichthys	Opsariichthys bidens	Henan Normal University	Shanxi	Xian	Wugong
YRFIR2807-23	co21818	co21818	co21818	co21818	BOLD:AAD0138	624	Chordata	Actinopterygii	Cypriniformes	Cyprinidae	Pseudorasbora	Pseudorasbora parva	Henan Normal University	Shanxi	Xian	Wugong
YRFIR2808-23	co21820	co21820	co21820	co21820	BOLD:ACB5312	624	Chordata	Actinopterygii	Cypriniformes	Cyprinidae	Opsariichthys	Opsariichthys bidens	Henan Normal University	Shanxi	Xian	Wugong
YRFIR2809-23	co21822	co21822	co21822	co21822	BOLD:AAA7176	624	Chordata	Actinopterygii	Cypriniformes	Cyprinidae	Carassius	Carassius auratus	Henan Normal University	Ningxia	Shizuishan	Huinong
YRFIR2810-23	co21823	co21823	co21823	co21823	BOLD:AAA7176	624	Chordata	Actinopterygii	Cypriniformes	Cyprinidae	Carassius	Carassius auratus	Henan Normal University	Ningxia	Shizuishan	Huinong
YRFIR2811-23	co21824	co21824	co21824	co21824	BOLD:AAA7176	624	Chordata	Actinopterygii	Cypriniformes	Cyprinidae	Carassius	Carassius auratus	Henan Normal University	Ningxia	Shizuishan	Huinong
YRFIR2812-23	co21825	co21825	co21825	co21825	BOLD:AAA7176	624	Chordata	Actinopterygii	Cypriniformes	Cyprinidae	Carassius	Carassius auratus	Henan Normal University	Ningxia	Shizuishan	Huinong
YRFIR2813-23	co21826	co21826	co21826	co21826	BOLD:AAA7176	624	Chordata	Actinopterygii	Cypriniformes	Cyprinidae	Carassius	Carassius auratus	Henan Normal University	Ningxia	Shizuishan	Huinong
YRFIR2814-23	co21829	co21829	co21829	co21829	BOLD:ACM1972	624	Chordata	Actinopterygii	Cypriniformes	Cyprinidae	Abbottina	Abbottina rivularis	Henan Normal University	Ningxia	Shizuishan	Huinong
YRFIR2815-23	co21830	co21830	co21830	co21830	BOLD:ACM1972	624	Chordata	Actinopterygii	Cypriniformes	Cyprinidae	Abbottina	Abbottina rivularis	Henan Normal University	Ningxia	Shizuishan	Huinong
YRFIR2816-23	co21831	co21831	co21831	co21831	BOLD:ACH3056	624	Chordata	Actinopterygii	Cypriniformes	Cyprinidae	Abbottina	Abbottina rivularis	Henan Normal University	Ningxia	Shizuishan	Huinong
YRFIR2817-23	co21832	co21832	co21832	co21832	BOLD:ACH3056	624	Chordata	Actinopterygii	Cypriniformes	Cyprinidae	Abbottina	Abbottina rivularis	Henan Normal University	Ningxia	Shizuishan	Huinong
YRFIR2818-23	co21833	co21833	co21833	co21833	BOLD:ACH3056	624	Chordata	Actinopterygii	Cypriniformes	Cyprinidae	Abbottina	Abbottina rivularis	Henan Normal University	Ningxia	Shizuishan	Huinong
YRFIR2819-23	co21834	co21834	co21834	co21834	BOLD:ACM1972	624	Chordata	Actinopterygii	Cypriniformes	Cyprinidae	Abbottina	Abbottina rivularis	Henan Normal University	Ningxia	Shizuishan	Huinong
YRFIR2820-23	co21835	co21835	co21835	co21835	BOLD:ACH3056	624	Chordata	Actinopterygii	Cypriniformes	Cyprinidae	Abbottina	Abbottina rivularis	Henan Normal University	Ningxia	Shizuishan	Huinong
YRFIR2821-23	co21836	co21836	co21836	co21836	BOLD:ACH3056	624	Chordata	Actinopterygii	Cypriniformes	Cyprinidae	Abbottina	Abbottina rivularis	Henan Normal University	Ningxia	Shizuishan	Huinong
YRFIR2822-23	co21837	co21837	co21837	co21837	BOLD:ACH3056	624	Chordata	Actinopterygii	Cypriniformes	Cyprinidae	Abbottina	Abbottina rivularis	Henan Normal University	Ningxia	Shizuishan	Huinong
YRFIR2823-23	co21838	co21838	co21838	co21838	BOLD:ACC0338	624	Chordata	Actinopterygii	Gobiiformes	Odontobutidae	Micropercops	Micropercops swinhonis	Henan Normal University	Ningxia	Shizuishan	Huinong
YRFIR2824-23	co21841	co21841	co21841	co21841	BOLD:AAI0449	624	Chordata	Actinopterygii	Gobiiformes	Oxudercidae	Rhinogobius	Rhinogobius giurinus	Henan Normal University	Ningxia	Shizuishan	Huinong
YRFIR2825-23	co21842	co21842	co21842	co21842	BOLD:AAI0449	624	Chordata	Actinopterygii	Gobiiformes	Oxudercidae	Rhinogobius	Rhinogobius giurinus	Henan Normal University	Ningxia	Shizuishan	Huinong
YRFIR2826-23	co21843	co21843	co21843	co21843	BOLD:AAJ6728	624	Chordata	Actinopterygii	Cypriniformes	Cyprinidae	Acheilognathus	Acheilognathus chankaensis	Henan Normal University	Ningxia	Shizuishan	Huinong
YRFIR2827-23	co21850	co21850	co21850	co21850	BOLD:ACB5783	624	Chordata	Actinopterygii	Beloniformes	Adrianichthyidae	Oryzias	Oryzias latipes	Henan Normal University	Ningxia	Shizuishan	Huinong
YRFIR2828-23	co21853	co21853	co21853	co21853	BOLD:ACB5783	624	Chordata	Actinopterygii	Beloniformes	Adrianichthyidae	Oryzias	Oryzias latipes	Henan Normal University	Ningxia	Shizuishan	Huinong
YRFIR2829-23	co21864	co21864	co21864	co21864	BOLD:AAJ6728	624	Chordata	Actinopterygii	Cypriniformes	Cyprinidae	Acheilognathus	Acheilognathus chankaensis	Henan Normal University	Ningxia	Shizuishan	Huinong
YRFIR2830-23	co21865	co21865	co21865	co21865	BOLD:AAJ6728	624	Chordata	Actinopterygii	Cypriniformes	Cyprinidae	Acheilognathus	Acheilognathus chankaensis	Henan Normal University	Ningxia	Shizuishan	Huinong
YRFIR2831-23	co21866	co21866	co21866	co21866	BOLD:AAJ6728	624	Chordata	Actinopterygii	Cypriniformes	Cyprinidae	Acheilognathus	Acheilognathus chankaensis	Henan Normal University	Ningxia	Shizuishan	Huinong
YRFIR2832-23	co21867	co21867	co21867	co21867	BOLD:AAJ6728	624	Chordata	Actinopterygii	Cypriniformes	Cyprinidae	Acheilognathus	Acheilognathus chankaensis	Henan Normal University	Ningxia	Shizuishan	Huinong
YRFIR2833-23	co21868	co21868	co21868	co21868	BOLD:AAJ6728	624	Chordata	Actinopterygii	Cypriniformes	Cyprinidae	Acheilognathus	Acheilognathus chankaensis	Henan Normal University	Ningxia	Shizuishan	Huinong
YRFIR2834-23	co21880	co21880	co21880	co21880	BOLD:ADC7506	624	Chordata	Actinopterygii	Cypriniformes	Cyprinidae	Rhodeus	Rhodeus ocellatus	Henan Normal University	Ningxia	Shizuishan	Huinong
YRFIR2835-23	co21881	co21881	co21881	co21881	BOLD:ADC7506	624	Chordata	Actinopterygii	Cypriniformes	Cyprinidae	Rhodeus	Rhodeus ocellatus	Henan Normal University	Ningxia	Shizuishan	Huinong
YRFIR2836-23	co21885	co21885	co21885	co21885	BOLD:AAF4607	624	Chordata	Actinopterygii	Osmeriformes	Osmeridae	Hypomesus	Hypomesus olidus	Henan Normal University	Ningxia	Shizuishan	Huinong
YRFIR2837-23	co21886	co21886	co21886	co21886	BOLD:AAF4607	624	Chordata	Actinopterygii	Osmeriformes	Osmeridae	Hypomesus	Hypomesus olidus	Henan Normal University	Ningxia	Shizuishan	Huinong
YRFIR2838-23	co21887	co21887	co21887	co21887	BOLD:AAF4607	624	Chordata	Actinopterygii	Osmeriformes	Osmeridae	Hypomesus	Hypomesus olidus	Henan Normal University	Ningxia	Shizuishan	Huinong
YRFIR2839-23	co21888	co21888	co21888	co21888	BOLD:AAF4607	624	Chordata	Actinopterygii	Osmeriformes	Osmeridae	Hypomesus	Hypomesus olidus	Henan Normal University	Ningxia	Shizuishan	Huinong
YRFIR2840-23	co21890	co21890	co21890	co21890	BOLD:AAF4607	624	Chordata	Actinopterygii	Osmeriformes	Osmeridae	Hypomesus	Hypomesus olidus	Henan Normal University	Ningxia	Shizuishan	Huinong
YRFIR2841-23	co21901	co21901	co21901	co21901	BOLD:AAF4607	624	Chordata	Actinopterygii	Osmeriformes	Osmeridae	Hypomesus	Hypomesus olidus	Henan Normal University	Ningxia	Shizuishan	Huinong
YRFIR2842-23	co21902	co21902	co21902	co21902	BOLD:AAF4607	624	Chordata	Actinopterygii	Osmeriformes	Osmeridae	Hypomesus	Hypomesus olidus	Henan Normal University	Ningxia	Shizuishan	Huinong
YRFIR2843-23	co21903	co21903	co21903	co21903	BOLD:AAF4607	624	Chordata	Actinopterygii	Osmeriformes	Osmeridae	Hypomesus	Hypomesus olidus	Henan Normal University	Ningxia	Shizuishan	Huinong
YRFIR2844-23	co21905	co21905	co21905	co21905	BOLD:ACB5783	624	Chordata	Actinopterygii	Beloniformes	Adrianichthyidae	Oryzias	Oryzias latipes	Henan Normal University	Ningxia	Shizuishan	Huinong
YRFIR2845-23	co21919	co21919	co21919	co21919	BOLD:ACC0338	624	Chordata	Actinopterygii	Gobiiformes	Odontobutidae	Micropercops	Micropercops swinhonis	Henan Normal University	Ningxia	Shizuishan	Huinong
YRFIR2846-23	co21920	co21920	co21920	co21920	BOLD:ACB5783	624	Chordata	Actinopterygii	Beloniformes	Adrianichthyidae	Oryzias	Oryzias latipes	Henan Normal University	Ningxia	Shizuishan	Huinong
YRFIR2847-23	co21921	co21921	co21921	co21921	BOLD:ACB5783	624	Chordata	Actinopterygii	Beloniformes	Adrianichthyidae	Oryzias	Oryzias latipes	Henan Normal University	Ningxia	Shizuishan	Huinong
YRFIR2848-23	co21922	co21922	co21922	co21922	BOLD:ACB5783	624	Chordata	Actinopterygii	Beloniformes	Adrianichthyidae	Oryzias	Oryzias latipes	Henan Normal University	Ningxia	Shizuishan	Huinong
YRFIR2849-23	co21923	co21923	co21923	co21923	BOLD:ACC0338	624	Chordata	Actinopterygii	Gobiiformes	Odontobutidae	Micropercops	Micropercops swinhonis	Henan Normal University	Ningxia	Shizuishan	Huinong
YRFIR2850-23	co21924	co21924	co21924	co21924	BOLD:ACB5783	624	Chordata	Actinopterygii	Beloniformes	Adrianichthyidae	Oryzias	Oryzias latipes	Henan Normal University	Ningxia	Shizuishan	Huinong
YRFIR2851-23	co21925	co21925	co21925	co21925	BOLD:ACB5783	624	Chordata	Actinopterygii	Beloniformes	Adrianichthyidae	Oryzias	Oryzias latipes	Henan Normal University	Ningxia	Shizuishan	Huinong
YRFIR2852-23	co21927	co21927	co21927	co21927	BOLD:ACB5783	624	Chordata	Actinopterygii	Beloniformes	Adrianichthyidae	Oryzias	Oryzias latipes	Henan Normal University	Ningxia	Shizuishan	Huinong
YRFIR2853-23	co21928	co21928	co21928	co21928	BOLD:ACB5783	624	Chordata	Actinopterygii	Beloniformes	Adrianichthyidae	Oryzias	Oryzias latipes	Henan Normal University	Ningxia	Shizuishan	Huinong
YRFIR2854-23	co21930	co21930	co21930	co21930	BOLD:ACB5783	624	Chordata	Actinopterygii	Beloniformes	Adrianichthyidae	Oryzias	Oryzias latipes	Henan Normal University	Ningxia	Shizuishan	Huinong
YRFIR2855-23	co21931	co21931	co21931	co21931	BOLD:ACB5783	624	Chordata	Actinopterygii	Beloniformes	Adrianichthyidae	Oryzias	Oryzias latipes	Henan Normal University	Ningxia	Shizuishan	Huinong
YRFIR2856-23	co21933	co21933	co21933	co21933	BOLD:ACB5783	624	Chordata	Actinopterygii	Beloniformes	Adrianichthyidae	Oryzias	Oryzias latipes	Henan Normal University	Ningxia	Shizuishan	Huinong
YRFIR2857-23	co21934	co21934	co21934	co21934	BOLD:ACB5783	624	Chordata	Actinopterygii	Beloniformes	Adrianichthyidae	Oryzias	Oryzias latipes	Henan Normal University	Ningxia	Shizuishan	Huinong
YRFIR2858-23	co21943	co21943	co21943	co21943	BOLD:ACB5783	624	Chordata	Actinopterygii	Beloniformes	Adrianichthyidae	Oryzias	Oryzias latipes	Henan Normal University	Ningxia	Shizuishan	Huinong
YRFIR2859-23	co21945	co21945	co21945	co21945	BOLD:AAY0888	624	Chordata	Actinopterygii	Cypriniformes	Cyprinidae	Rhynchocypris	Rhynchocypris lagowskii	Henan Normal University	Shanxi	Xian	Huyi
YRFIR124-23	co200902	co200902	co200902	co200902	BOLD:ACB5189	624	Chordata	Actinopterygii	Cypriniformes	Cyprinidae	Hemiculter	Hemiculter leucisculus	Henan Normal University	Henan	Xinxiang	Changyuan
YRFIR125-23	co200905	co200905	co200905	co200905	BOLD:ACB5189	624	Chordata	Actinopterygii	Cypriniformes	Cyprinidae	Hemiculter	Hemiculter leucisculus	Henan Normal University	Henan	Xinxiang	Changyuan
YRFIR126-23	co200906	co200906	co200906	co200906	BOLD:ACB5189	624	Chordata	Actinopterygii	Cypriniformes	Cyprinidae	Hemiculter	Hemiculter leucisculus	Henan Normal University	Henan	Xinxiang	Changyuan
YRFIR127-23	co200907	co200907	co200907	co200907	BOLD:ACB5189	624	Chordata	Actinopterygii	Cypriniformes	Cyprinidae	Hemiculter	Hemiculter leucisculus	Henan Normal University	Henan	Xinxiang	Changyuan
YRFIR604-23	co201939	co201939	co201939	co201939	BOLD:AAC7738	624	Chordata	Actinopterygii	Cypriniformes	Cobitidae	Cobitis	Cobitis melanoleuca	Henan Normal University	Henan	Anyang	Hua
YRFIR1685-23	co202136	co202136	co202136	co202136	BOLD:AEB5081	624	Chordata	Actinopterygii	Cypriniformes	Cyprinidae	Microphysogobio	Microphysogobio elongatus	Henan Normal University	Henan	Jiaozuo	Qinyang
YRFIR1686-23	co202137	co202137	co202137	co202137	BOLD:AEB5081	624	Chordata	Actinopterygii	Cypriniformes	Cyprinidae	Microphysogobio	Microphysogobio elongatus	Henan Normal University	Henan	Jiaozuo	Qinyang
YRFIR1687-23	co202139	co202139	co202139	co202139	BOLD:AEB5081	624	Chordata	Actinopterygii	Cypriniformes	Cyprinidae	Microphysogobio	Microphysogobio elongatus	Henan Normal University	Henan	Jiaozuo	Qinyang
YRFIR1688-23	co202140	co202140	co202140	co202140	BOLD:AEB5081	624	Chordata	Actinopterygii	Cypriniformes	Cyprinidae	Microphysogobio	Microphysogobio elongatus	Henan Normal University	Henan	Jiaozuo	Qinyang
YRFIR1689-23	co202141	co202141	co202141	co202141	BOLD:AEB5081	624	Chordata	Actinopterygii	Cypriniformes	Cyprinidae	Microphysogobio	Microphysogobio elongatus	Henan Normal University	Henan	Jiaozuo	Qinyang
YRFIR1690-23	co202142	co202142	co202142	co202142	BOLD:AEB5081	624	Chordata	Actinopterygii	Cypriniformes	Cyprinidae	Microphysogobio	Microphysogobio elongatus	Henan Normal University	Henan	Jiaozuo	Qinyang
YRFIR793-23	co202153	co202153	co202153	co202153	BOLD:ADK5183	624	Chordata	Actinopterygii	Cypriniformes	Nemacheilidae	Triplophysa	Triplophysa dalaica	Henan Normal University	Henan	Jiaozuo	Boai
YRFIR506-23	co202168	co202168	co202168	co202168	BOLD:ACH2695	624	Chordata	Actinopterygii	Cypriniformes	Cyprinidae	Gnathopogon	Gnathopogon polytaenia	Henan Normal University	Henan	Jiaozuo	Boai
YRFIR507-23	co202169	co202169	co202169	co202169	BOLD:ACH2695	624	Chordata	Actinopterygii	Cypriniformes	Cyprinidae	Gnathopogon	Gnathopogon polytaenia	Henan Normal University	Henan	Jiaozuo	Boai
YRFIR180-23	co202208	co202208	co202208	co202208	BOLD:AAI6708	624	Chordata	Actinopterygii	Cypriniformes	Cyprinidae	Hemibarbus	Hemibarbus maculatus	Henan Normal University	Henan	Jiaozuo	Qinyang
YRFIR1772-23	co202286	co202286	co202286	co202286	BOLD:AFA0154	624	Chordata	Actinopterygii	Cypriniformes	Cyprinidae	Gobiobotia	Gobiobotia SP1	Henan Normal University	Henan	Jiaozuo	Qinyang
YRFIR1265-23	co202364	co202364	co202364	co202364	BOLD:ADC7506	624	Chordata	Actinopterygii	Cypriniformes	Cyprinidae	Rhodeus	Rhodeus ocellatus	Henan Normal University	Henan	Jiaozuo	Qinyang
YRFIR1266-23	co202365	co202365	co202365	co202365	BOLD:ADC7506	624	Chordata	Actinopterygii	Cypriniformes	Cyprinidae	Rhodeus	Rhodeus ocellatus	Henan Normal University	Henan	Jiaozuo	Qinyang
YRFIR1267-23	co202366	co202366	co202366	co202366	BOLD:ADC7506	624	Chordata	Actinopterygii	Cypriniformes	Cyprinidae	Rhodeus	Rhodeus ocellatus	Henan Normal University	Henan	Jiaozuo	Qinyang
YRFIR1272-23	co202373	co202373	co202373	co202373	BOLD:ADC7506	624	Chordata	Actinopterygii	Cypriniformes	Cyprinidae	Rhodeus	Rhodeus ocellatus	Henan Normal University	Henan	Jiaozuo	Qinyang
YRFIR1273-23	co202374	co202374	co202374	co202374	BOLD:AAJ6728	624	Chordata	Actinopterygii	Cypriniformes	Cyprinidae	Acheilognathus	Acheilognathus chankaensis	Henan Normal University	Henan	Jiaozuo	Qinyang
YRFIR1275-23	co202376	co202376	co202376	co202376	BOLD:ADC7506	624	Chordata	Actinopterygii	Cypriniformes	Cyprinidae	Rhodeus	Rhodeus ocellatus	Henan Normal University	Henan	Jiaozuo	Qinyang
YRFIR1276-23	co202377	co202377	co202377	co202377	BOLD:ADC7506	624	Chordata	Actinopterygii	Cypriniformes	Cyprinidae	Rhodeus	Rhodeus ocellatus	Henan Normal University	Henan	Jiaozuo	Qinyang
YRFIR1277-23	co202378	co202378	co202378	co202378	BOLD:ADC7506	624	Chordata	Actinopterygii	Cypriniformes	Cyprinidae	Rhodeus	Rhodeus ocellatus	Henan Normal University	Henan	Jiaozuo	Qinyang
YRFIR1278-23	co202379	co202379	co202379	co202379	BOLD:ADC7506	624	Chordata	Actinopterygii	Cypriniformes	Cyprinidae	Rhodeus	Rhodeus ocellatus	Henan Normal University	Henan	Jiaozuo	Qinyang
YRFIR1279-23	co202381	co202381	co202381	co202381	BOLD:ADC7506	624	Chordata	Actinopterygii	Cypriniformes	Cyprinidae	Rhodeus	Rhodeus ocellatus	Henan Normal University	Henan	Jiaozuo	Qinyang
YRFIR1280-23	co202382	co202382	co202382	co202382	BOLD:ADC7506	624	Chordata	Actinopterygii	Cypriniformes	Cyprinidae	Rhodeus	Rhodeus ocellatus	Henan Normal University	Henan	Jiaozuo	Qinyang
YRFIR1281-23	co202383	co202383	co202383	co202383	BOLD:ADC7506	624	Chordata	Actinopterygii	Cypriniformes	Cyprinidae	Rhodeus	Rhodeus ocellatus	Henan Normal University	Henan	Jiaozuo	Qinyang
YRFIR1282-23	co202384	co202384	co202384	co202384	BOLD:ADC7506	624	Chordata	Actinopterygii	Cypriniformes	Cyprinidae	Rhodeus	Rhodeus ocellatus	Henan Normal University	Henan	Jiaozuo	Qinyang
YRFIR1283-23	co202385	co202385	co202385	co202385	BOLD:AAX9011	624	Chordata	Actinopterygii	Cypriniformes	Cyprinidae	Rhodeus	Rhodeus sinensis	Henan Normal University	Henan	Jiaozuo	Qinyang
YRFIR1284-23	co202386	co202386	co202386	co202386	BOLD:ADC7506	624	Chordata	Actinopterygii	Cypriniformes	Cyprinidae	Rhodeus	Rhodeus ocellatus	Henan Normal University	Henan	Jiaozuo	Qinyang
YRFIR1285-23	co202387	co202387	co202387	co202387	BOLD:ADC7506	624	Chordata	Actinopterygii	Cypriniformes	Cyprinidae	Rhodeus	Rhodeus ocellatus	Henan Normal University	Henan	Jiaozuo	Qinyang
YRFIR1286-23	co202388	co202388	co202388	co202388	BOLD:ADC7506	624	Chordata	Actinopterygii	Cypriniformes	Cyprinidae	Rhodeus	Rhodeus ocellatus	Henan Normal University	Henan	Jiaozuo	Qinyang
YRFIR1287-23	co202389	co202389	co202389	co202389	BOLD:ADC7506	624	Chordata	Actinopterygii	Cypriniformes	Cyprinidae	Rhodeus	Rhodeus ocellatus	Henan Normal University	Henan	Jiaozuo	Qinyang
YRFIR1288-23	co202390	co202390	co202390	co202390	BOLD:ADC7506	624	Chordata	Actinopterygii	Cypriniformes	Cyprinidae	Rhodeus	Rhodeus ocellatus	Henan Normal University	Henan	Jiaozuo	Qinyang
YRFIR1289-23	co202391	co202391	co202391	co202391	BOLD:ADC7506	624	Chordata	Actinopterygii	Cypriniformes	Cyprinidae	Rhodeus	Rhodeus ocellatus	Henan Normal University	Henan	Jiaozuo	Qinyang
YRFIR1290-23	co202392	co202392	co202392	co202392	BOLD:ADC7506	624	Chordata	Actinopterygii	Cypriniformes	Cyprinidae	Rhodeus	Rhodeus ocellatus	Henan Normal University	Henan	Jiaozuo	Qinyang
YRFIR1291-23	co202393	co202393	co202393	co202393	BOLD:ADC7506	624	Chordata	Actinopterygii	Cypriniformes	Cyprinidae	Rhodeus	Rhodeus ocellatus	Henan Normal University	Henan	Jiaozuo	Qinyang
YRFIR1292-23	co202394	co202394	co202394	co202394	BOLD:ADC7506	624	Chordata	Actinopterygii	Cypriniformes	Cyprinidae	Rhodeus	Rhodeus ocellatus	Henan Normal University	Henan	Jiaozuo	Qinyang
YRFIR1293-23	co202395	co202395	co202395	co202395	BOLD:ADC7506	624	Chordata	Actinopterygii	Cypriniformes	Cyprinidae	Rhodeus	Rhodeus ocellatus	Henan Normal University	Henan	Jiaozuo	Qinyang
YRFIR1294-23	co202396	co202396	co202396	co202396	BOLD:ADC7506	624	Chordata	Actinopterygii	Cypriniformes	Cyprinidae	Rhodeus	Rhodeus ocellatus	Henan Normal University	Henan	Jiaozuo	Qinyang
YRFIR1295-23	co202397	co202397	co202397	co202397	BOLD:ADC7506	624	Chordata	Actinopterygii	Cypriniformes	Cyprinidae	Rhodeus	Rhodeus ocellatus	Henan Normal University	Henan	Jiaozuo	Qinyang
YRFIR2880-23	co202398	co202398	co202398	co202398	BOLD:ADC7506	624	Chordata	Actinopterygii	Cypriniformes	Cyprinidae	Rhodeus	Rhodeus ocellatus	Henan Normal University	Henan	Jiaozuo	Qinyang
YRFIR1296-23	co202399	co202399	co202399	co202399	BOLD:ADC7506	624	Chordata	Actinopterygii	Cypriniformes	Cyprinidae	Rhodeus	Rhodeus ocellatus	Henan Normal University	Henan	Jiaozuo	Qinyang
YRFIR1297-23	co202400	co202400	co202400	co202400	BOLD:ADC7506	624	Chordata	Actinopterygii	Cypriniformes	Cyprinidae	Rhodeus	Rhodeus ocellatus	Henan Normal University	Henan	Jiaozuo	Qinyang
YRFIR1228-23	co202406	co202406	co202406	co202406	BOLD:AAJ6728	624	Chordata	Actinopterygii	Cypriniformes	Cyprinidae	Acheilognathus	Acheilognathus chankaensis	Henan Normal University	Henan	Jiaozuo	Qinyang
YRFIR1299-23	co202408	co202408	co202408	co202408	BOLD:ADC7506	624	Chordata	Actinopterygii	Cypriniformes	Cyprinidae	Rhodeus	Rhodeus ocellatus	Henan Normal University	Henan	Jiaozuo	Qinyang
YRFIR1300-23	co202448	co202448	co202448	co202448	BOLD:ADC7506	624	Chordata	Actinopterygii	Cypriniformes	Cyprinidae	Rhodeus	Rhodeus ocellatus	Henan Normal University	Henan	Jiaozuo	Qinyang
YRFIR1301-23	co202449	co202449	co202449	co202449	BOLD:ADC7506	624	Chordata	Actinopterygii	Cypriniformes	Cyprinidae	Rhodeus	Rhodeus ocellatus	Henan Normal University	Henan	Jiaozuo	Qinyang
YRFIR1302-23	co202450	co202450	co202450	co202450	BOLD:ADC7506	624	Chordata	Actinopterygii	Cypriniformes	Cyprinidae	Rhodeus	Rhodeus ocellatus	Henan Normal University	Henan	Jiaozuo	Qinyang
YRFIR1691-23	co202451	co202451	co202451	co202451	BOLD:AEB5081	624	Chordata	Actinopterygii	Cypriniformes	Cyprinidae	Microphysogobio	Microphysogobio elongatus	Henan Normal University	Henan	Jiaozuo	Qinyang
YRFIR1692-23	co202452	co202452	co202452	co202452	BOLD:AEB5081	624	Chordata	Actinopterygii	Cypriniformes	Cyprinidae	Microphysogobio	Microphysogobio elongatus	Henan Normal University	Henan	Jiaozuo	Qinyang
YRFIR1693-23	co202453	co202453	co202453	co202453	BOLD:AEB5081	624	Chordata	Actinopterygii	Cypriniformes	Cyprinidae	Microphysogobio	Microphysogobio elongatus	Henan Normal University	Henan	Jiaozuo	Qinyang
YRFIR1694-23	co202454	co202454	co202454	co202454	BOLD:AEB5081	624	Chordata	Actinopterygii	Cypriniformes	Cyprinidae	Microphysogobio	Microphysogobio elongatus	Henan Normal University	Henan	Jiaozuo	Qinyang
YRFIR1695-23	co202455	co202455	co202455	co202455	BOLD:AEB5081	624	Chordata	Actinopterygii	Cypriniformes	Cyprinidae	Microphysogobio	Microphysogobio elongatus	Henan Normal University	Henan	Jiaozuo	Qinyang
YRFIR1696-23	co202456	co202456	co202456	co202456	BOLD:AEB5081	624	Chordata	Actinopterygii	Cypriniformes	Cyprinidae	Microphysogobio	Microphysogobio elongatus	Henan Normal University	Henan	Jiaozuo	Qinyang
YRFIR424-23	co202520	co202520	co202520	co202520	BOLD:AFA1519	624	Chordata	Actinopterygii	Cypriniformes	Cyprinidae	Rhynchocypris	Rhynchocypris oxycephalus	Henan Normal University	Henan	Jiaozuo	Qinyang
YRFIR425-23	co202523	co202523	co202523	co202523	BOLD:AFA1519	624	Chordata	Actinopterygii	Cypriniformes	Cyprinidae	Rhynchocypris	Rhynchocypris oxycephalus	Henan Normal University	Henan	Jiaozuo	Qinyang
YRFIR2881-23	co202604	co202604	co202604	co202604	BOLD:AAJ6728	624	Chordata	Actinopterygii	Cypriniformes	Cyprinidae	Acheilognathus	Acheilognathus chankaensis	Henan Normal University	Henan	Jiaozuo	Qinyang
YRFIR1303-23	co202648	co202648	co202648	co202648	BOLD:ADC7506	624	Chordata	Actinopterygii	Cypriniformes	Cyprinidae	Rhodeus	Rhodeus ocellatus	Henan Normal University	Henan	Jiaozuo	Qinyang
YRFIR1304-23	co202649	co202649	co202649	co202649	BOLD:ADC7506	624	Chordata	Actinopterygii	Cypriniformes	Cyprinidae	Rhodeus	Rhodeus ocellatus	Henan Normal University	Henan	Jiaozuo	Qinyang
YRFIR1305-23	co202650	co202650	co202650	co202650	BOLD:ADC7506	624	Chordata	Actinopterygii	Cypriniformes	Cyprinidae	Rhodeus	Rhodeus ocellatus	Henan Normal University	Henan	Jiaozuo	Qinyang
YRFIR1321-23	co202842	co202842	co202842	co202842	BOLD:ACP4548	624	Chordata	Actinopterygii	Cypriniformes	Cyprinidae	Rhodeus	Rhodeus ocellatus	Henan Normal University	Henan		Jiyuan
YRFIR1322-23	co202843	co202843	co202843	co202843	BOLD:ACP4548	624	Chordata	Actinopterygii	Cypriniformes	Cyprinidae	Rhodeus	Rhodeus ocellatus	Henan Normal University	Henan		Jiyuan
YRFIR1780-23	co202870	co202870	co202870	co202870	BOLD:ACM0837	624	Chordata	Actinopterygii	Cypriniformes	Cyprinidae	Squalidus	Squalidus wolterstorffi	Henan Normal University	Henan		Jiyuan
YRFIR1781-23	co202871	co202871	co202871	co202871	BOLD:ACM0837	624	Chordata	Actinopterygii	Cypriniformes	Cyprinidae	Squalidus	Squalidus wolterstorffi	Henan Normal University	Henan		Jiyuan
YRFIR508-23	co202875	co202875	co202875	co202875	BOLD:ACH2695	624	Chordata	Actinopterygii	Cypriniformes	Cyprinidae	Gnathopogon	Gnathopogon polytaenia	Henan Normal University	Henan		Jiyuan
YRFIR509-23	co202876	co202876	co202876	co202876	BOLD:ACH2695	624	Chordata	Actinopterygii	Cypriniformes	Cyprinidae	Gnathopogon	Gnathopogon polytaenia	Henan Normal University	Henan		Jiyuan
YRFIR426-23	co202888	co202888	co202888	co202888	BOLD:ACV7607	624	Chordata	Actinopterygii	Cypriniformes	Cyprinidae	Rhynchocypris	Rhynchocypris oxycephalus	Henan Normal University	Henan		Jiyuan
YRFIR427-23	co202889	co202889	co202889	co202889	BOLD:ACV7607	624	Chordata	Actinopterygii	Cypriniformes	Cyprinidae	Rhynchocypris	Rhynchocypris oxycephalus	Henan Normal University	Henan		Jiyuan
YRFIR1017-23	co202892	co202892	co202892	co202892	BOLD:ACB4145	624	Chordata	Actinopterygii	Gobiiformes	Oxudercidae	Rhinogobius	Rhinogobius brunneus	Henan Normal University	Henan		Jiyuan
YRFIR096-23	co202893	co202893	co202893	co202893	BOLD:ACV7847	624	Chordata	Actinopterygii	Gobiiformes	Oxudercidae	Rhinogobius	Rhinogobius cliffordpopei	Henan Normal University	Henan		Jiyuan
YRFIR223-23	co202912	co202912	co202912	co202912	BOLD:AEG5638	624	Chordata	Actinopterygii	Cypriniformes	Nemacheilidae	Triplophysa	Triplophysa robusta	Henan Normal University	Henan		Jiyuan
YRFIR224-23	co202934	co202934	co202934	co202934	BOLD:AEG5638	624	Chordata	Actinopterygii	Cypriniformes	Nemacheilidae	Triplophysa	Triplophysa robusta	Henan Normal University	Henan		Jiyuan
YRFIR225-23	co202938	co202938	co202938	co202938	BOLD:AEG5638	624	Chordata	Actinopterygii	Cypriniformes	Nemacheilidae	Triplophysa	Triplophysa robusta	Henan Normal University	Henan		Jiyuan
YRFIR872-23	co202956	co202956	co202956	co202956	BOLD:ADC7038	624	Chordata	Actinopterygii	Cypriniformes	Nemacheilidae	Triplophysa	Triplophysa robusta	Henan Normal University	Henan		Jiyuan
YRFIR1846-23	co202957	co202957	co202957	co202957	BOLD:AAC7738	624	Chordata	Actinopterygii	Cypriniformes	Cobitidae	Cobitis	Cobitis melanoleuca	Henan Normal University	Henan		Jiyuan
YRFIR428-23	co202972	co202972	co202972	co202972	BOLD:ACV7607	624	Chordata	Actinopterygii	Cypriniformes	Cyprinidae	Rhynchocypris	Rhynchocypris oxycephalus	Henan Normal University	Henan		Jiyuan
YRFIR429-23	co202973	co202973	co202973	co202973	BOLD:ACV7607	624	Chordata	Actinopterygii	Cypriniformes	Cyprinidae	Rhynchocypris	Rhynchocypris oxycephalus	Henan Normal University	Henan		Jiyuan
YRFIR430-23	co202996	co202996	co202996	co202996	BOLD:ACV7607	624	Chordata	Actinopterygii	Cypriniformes	Cyprinidae	Rhynchocypris	Rhynchocypris oxycephalus	Henan Normal University	Henan		Jiyuan
YRFIR431-23	co202997	co202997	co202997	co202997	BOLD:ACV7607	624	Chordata	Actinopterygii	Cypriniformes	Cyprinidae	Rhynchocypris	Rhynchocypris oxycephalus	Henan Normal University	Henan		Jiyuan
YRFIR510-23	co203050	co203050	co203050	co203050	BOLD:ACH2695	624	Chordata	Actinopterygii	Cypriniformes	Cyprinidae	Gnathopogon	Gnathopogon polytaenia	Henan Normal University	Henan		Jiyuan
YRFIR511-23	co203051	co203051	co203051	co203051	BOLD:ACH2695	624	Chordata	Actinopterygii	Cypriniformes	Cyprinidae	Gnathopogon	Gnathopogon polytaenia	Henan Normal University	Henan		Jiyuan
YRFIR543-23	co203075	co203075	co203075	co203075	BOLD:AAX9368	624	Chordata	Actinopterygii	Cypriniformes	Cyprinidae	Sarcocheilichthys	Sarcocheilichthys sciistius	Henan Normal University	Henan		Jiyuan
YRFIR544-23	co203076	co203076	co203076	co203076	BOLD:AAX9368	624	Chordata	Actinopterygii	Cypriniformes	Cyprinidae	Sarcocheilichthys	Sarcocheilichthys sciistius	Henan Normal University	Henan		Jiyuan
YRFIR1407-23	co203087	co203087	co203087	co203087	BOLD:ACH4018	624	Chordata	Actinopterygii	Cypriniformes	Cyprinidae	Gobio	Gobio coriparoides	Henan Normal University	Henan		Jiyuan
YRFIR1445-23	co203091	co203091	co203091	co203091	BOLD:ACH3510	624	Chordata	Actinopterygii	Cypriniformes	Cyprinidae	Gobio	Gobio soldatovi	Henan Normal University	Henan		Jiyuan
YRFIR1446-23	co203092	co203092	co203092	co203092	BOLD:ACH3510	624	Chordata	Actinopterygii	Cypriniformes	Cyprinidae	Gobio	Gobio soldatovi	Henan Normal University	Henan		Jiyuan
YRFIR2883-23	co203094	co203094	co203094	co203094	BOLD:ACH2695	624	Chordata	Actinopterygii	Cypriniformes	Cyprinidae	Gnathopogon	Gnathopogon polytaenia	Henan Normal University	Henan		Jiyuan
YRFIR2884-23	co203096	co203096	co203096	co203096	BOLD:ACH2695	624	Chordata	Actinopterygii	Cypriniformes	Cyprinidae	Gnathopogon	Gnathopogon polytaenia	Henan Normal University	Henan		Jiyuan
YRFIR2885-23	co203099	co203099	co203099	co203099	BOLD:ACH2695	624	Chordata	Actinopterygii	Cypriniformes	Cyprinidae	Gnathopogon	Gnathopogon polytaenia	Henan Normal University	Henan		Jiyuan
YRFIR226-23	co203120	co203120	co203120	co203120	BOLD:AEG5638	624	Chordata	Actinopterygii	Cypriniformes	Nemacheilidae	Triplophysa	Triplophysa robusta	Henan Normal University	Henan		Jiyuan
YRFIR1138-23	co203171	co203171	co203171	co203171	BOLD:AAD0138	624	Chordata	Actinopterygii	Cypriniformes	Cyprinidae	Pseudorasbora	Pseudorasbora parva	Henan Normal University	Henan		Jiyuan
YRFIR1139-23	co203172	co203172	co203172	co203172	BOLD:AAD0138	624	Chordata	Actinopterygii	Cypriniformes	Cyprinidae	Pseudorasbora	Pseudorasbora parva	Henan Normal University	Henan		Jiyuan
YRFIR1033-23	co203186	co203186	co203186	co203186	BOLD:AEZ9774	624	Chordata	Actinopterygii	Cypriniformes	Cyprinidae	Zacco	Zacco SP1	Henan Normal University	Henan		Jiyuan
YRFIR1034-23	co203187	co203187	co203187	co203187	BOLD:AEZ9774	624	Chordata	Actinopterygii	Cypriniformes	Cyprinidae	Zacco	Zacco SP1	Henan Normal University	Henan		Jiyuan
YRFIR1722-23	co203242	co203242	co203242	co203242	BOLD:AFA0151	624	Chordata	Actinopterygii	Cypriniformes	Cyprinidae	Microphysogobio	Microphysogobio chinssuensis	Henan Normal University	Henan		Jiyuan
YRFIR1723-23	co203243	co203243	co203243	co203243	BOLD:AFA0151	624	Chordata	Actinopterygii	Cypriniformes	Cyprinidae	Microphysogobio	Microphysogobio chinssuensis	Henan Normal University	Henan		Jiyuan
YRFIR1724-23	co203248	co203248	co203248	co203248	BOLD:AFA0151	624	Chordata	Actinopterygii	Cypriniformes	Cyprinidae	Microphysogobio	Microphysogobio chinssuensis	Henan Normal University	Henan		Jiyuan
YRFIR1725-23	co203249	co203249	co203249	co203249	BOLD:AFA0151	624	Chordata	Actinopterygii	Cypriniformes	Cyprinidae	Microphysogobio	Microphysogobio chinssuensis	Henan Normal University	Henan		Jiyuan
YRFIR432-23	co203323	co203323	co203323	co203323	BOLD:AFA1519	624	Chordata	Actinopterygii	Cypriniformes	Cyprinidae	Rhynchocypris	Rhynchocypris oxycephalus	Henan Normal University	Henan		Jiyuan
YRFIR433-23	co203332	co203332	co203332	co203332	BOLD:AFA1519	624	Chordata	Actinopterygii	Cypriniformes	Cyprinidae	Rhynchocypris	Rhynchocypris oxycephalus	Henan Normal University	Henan		Jiyuan
YRFIR1086-23	co203333	co203333	co203333	co203333	BOLD:ADX8581	624	Chordata	Actinopterygii	Cypriniformes	Cyprinidae	Opsariichthys	Opsariichthys bidens	Henan Normal University	Henan		Jiyuan
YRFIR1323-23	co203399	co203399	co203399	co203399	BOLD:ACA0658	624	Chordata	Actinopterygii	Cypriniformes	Cyprinidae	Rhodeus	Rhodeus notatus	Henan Normal University	Henan		Jiyuan
YRFIR1324-23	co203400	co203400	co203400	co203400	BOLD:AAX9011	624	Chordata	Actinopterygii	Cypriniformes	Cyprinidae	Rhodeus	Rhodeus sinensis	Henan Normal University	Henan		Jiyuan
YRFIR1188-23	co203401	co203401	co203401	co203401	BOLD:ACB4634	624	Chordata	Actinopterygii	Cypriniformes	Cobitidae	Misgurnus	Misgurnus anguillicaudatus	Henan Normal University	Henan		Jiyuan
YRFIR1189-23	co203402	co203402	co203402	co203402	BOLD:ACB4634	624	Chordata	Actinopterygii	Cypriniformes	Cobitidae	Misgurnus	Misgurnus anguillicaudatus	Henan Normal University	Henan		Jiyuan
YRFIR066-23	co203465	co203465	co203465	co203465	BOLD:ACU2344	624	Chordata	Actinopterygii	Cypriniformes	Cyprinidae	Hemiculter	Hemiculter bleekeri	Henan Normal University	Henan		Jiyuan
YRFIR798-23	co203533	co203533	co203533	co203533	BOLD:AEG5638	624	Chordata	Actinopterygii	Cypriniformes	Nemacheilidae	Triplophysa	Triplophysa robusta	Henan Normal University	Henan		Jiyuan
YRFIR1408-23	co203544	co203544	co203544	co203544	BOLD:ACH4018	624	Chordata	Actinopterygii	Cypriniformes	Cyprinidae	Gobio	Gobio coriparoides	Henan Normal University	Henan		Jiyuan
YRDB061-22	co203571	co203571	co203571	co203571	BOLD:ADC6858	624	Chordata	Actinopterygii	Cypriniformes	Nemacheilidae	Triplophysa	Triplophysa stolickai	Henan Normal University	Henan		Jiyuan
YRFIR799-23	co203573	co203573	co203573	co203573	BOLD:AEG5638	624	Chordata	Actinopterygii	Cypriniformes	Nemacheilidae	Triplophysa	Triplophysa robusta	Henan Normal University	Henan		Jiyuan
YRDB062-22	co203576	co203576	co203576	co203576	BOLD:ADC6858	624	Chordata	Actinopterygii	Cypriniformes	Nemacheilidae	Triplophysa	Triplophysa stolickai	Henan Normal University	Henan		Jiyuan
YRFIR512-23	co203583	co203583	co203583	co203583	BOLD:ACH2695	624	Chordata	Actinopterygii	Cypriniformes	Cyprinidae	Gnathopogon	Gnathopogon polytaenia	Henan Normal University	Henan		Jiyuan
YRFIR1447-23	co203584	co203584	co203584	co203584	BOLD:ACH4018	624	Chordata	Actinopterygii	Cypriniformes	Cyprinidae	Gobio	Gobio coriparoides	Henan Normal University	Henan		Jiyuan
YRFIR1409-23	co203587	co203587	co203587	co203587	BOLD:ACH4018	624	Chordata	Actinopterygii	Cypriniformes	Cyprinidae	Gobio	Gobio coriparoides	Henan Normal University	Henan		Jiyuan
YRFIR1410-23	co203588	co203588	co203588	co203588	BOLD:ACH4018	624	Chordata	Actinopterygii	Cypriniformes	Cyprinidae	Gobio	Gobio coriparoides	Henan Normal University	Henan		Jiyuan
YRFIR1411-23	co203589	co203589	co203589	co203589	BOLD:ACH4018	624	Chordata	Actinopterygii	Cypriniformes	Cyprinidae	Gobio	Gobio coriparoides	Henan Normal University	Henan		Jiyuan
YRFIR1318-23	co203632	co203632	co203632	co203632	BOLD:AAJ6728	624	Chordata	Actinopterygii	Cypriniformes	Cyprinidae	Acheilognathus	Acheilognathus chankaensis	Henan Normal University	Henan		Jiyuan
YRFIR605-23	co203663	co203663	co203663	co203663	BOLD:AAC7738	624	Chordata	Actinopterygii	Cypriniformes	Cobitidae	Cobitis	Cobitis melanoleuca	Henan Normal University	Henan		Jiyuan
YRFIR606-23	co203664	co203664	co203664	co203664	BOLD:AAC7738	624	Chordata	Actinopterygii	Cypriniformes	Cobitidae	Cobitis	Cobitis melanoleuca	Henan Normal University	Henan		Jiyuan
YRFIR607-23	co203665	co203665	co203665	co203665	BOLD:AAC7738	624	Chordata	Actinopterygii	Cypriniformes	Cobitidae	Cobitis	Cobitis melanoleuca	Henan Normal University	Henan		Jiyuan
YRFIR608-23	co203666	co203666	co203666	co203666	BOLD:AAC7738	624	Chordata	Actinopterygii	Cypriniformes	Cobitidae	Cobitis	Cobitis melanoleuca	Henan Normal University	Henan		Jiyuan
YRFIR609-23	co203667	co203667	co203667	co203667	BOLD:AAC7738	624	Chordata	Actinopterygii	Cypriniformes	Cobitidae	Cobitis	Cobitis melanoleuca	Henan Normal University	Henan		Jiyuan
YRFIR610-23	co203668	co203668	co203668	co203668	BOLD:AAC7738	624	Chordata	Actinopterygii	Cypriniformes	Cobitidae	Cobitis	Cobitis melanoleuca	Henan Normal University	Henan		Jiyuan
YRFIR611-23	co203669	co203669	co203669	co203669	BOLD:AAC7738	624	Chordata	Actinopterygii	Cypriniformes	Cobitidae	Cobitis	Cobitis melanoleuca	Henan Normal University	Henan		Jiyuan
YRFIR613-23	co203671	co203671	co203671	co203671	BOLD:AAC7738	624	Chordata	Actinopterygii	Cypriniformes	Cobitidae	Cobitis	Cobitis melanoleuca	Henan Normal University	Henan		Jiyuan
YRFIR614-23	co203672	co203672	co203672	co203672	BOLD:AAC7738	624	Chordata	Actinopterygii	Cypriniformes	Cobitidae	Cobitis	Cobitis melanoleuca	Henan Normal University	Henan		Jiyuan
YRFIR616-23	co203674	co203674	co203674	co203674	BOLD:AAC7738	624	Chordata	Actinopterygii	Cypriniformes	Cobitidae	Cobitis	Cobitis melanoleuca	Henan Normal University	Henan		Jiyuan
YRFIR617-23	co203675	co203675	co203675	co203675	BOLD:AAC7738	624	Chordata	Actinopterygii	Cypriniformes	Cobitidae	Cobitis	Cobitis melanoleuca	Henan Normal University	Henan		Jiyuan
YRFIR618-23	co203676	co203676	co203676	co203676	BOLD:AAC7738	624	Chordata	Actinopterygii	Cypriniformes	Cobitidae	Cobitis	Cobitis sibirica	Henan Normal University	Henan		Jiyuan
YRFIR620-23	co203679	co203679	co203679	co203679	BOLD:AAC7738	624	Chordata	Actinopterygii	Cypriniformes	Cobitidae	Cobitis	Cobitis melanoleuca	Henan Normal University	Henan		Jiyuan
YRFIR621-23	co203680	co203680	co203680	co203680	BOLD:AAC7738	624	Chordata	Actinopterygii	Cypriniformes	Cobitidae	Cobitis	Cobitis melanoleuca	Henan Normal University	Henan		Jiyuan
YRFIR622-23	co203681	co203681	co203681	co203681	BOLD:AAC7738	624	Chordata	Actinopterygii	Cypriniformes	Cobitidae	Cobitis	Cobitis melanoleuca	Henan Normal University	Henan		Jiyuan
YRFIR623-23	co203682	co203682	co203682	co203682	BOLD:AAC7738	624	Chordata	Actinopterygii	Cypriniformes	Cobitidae	Cobitis	Cobitis melanoleuca	Henan Normal University	Henan		Jiyuan
YRFIR624-23	co203683	co203683	co203683	co203683	BOLD:AAC7738	624	Chordata	Actinopterygii	Cypriniformes	Cobitidae	Cobitis	Cobitis melanoleuca	Henan Normal University	Henan		Jiyuan
YRFIR625-23	co203684	co203684	co203684	co203684	BOLD:AAC7738	624	Chordata	Actinopterygii	Cypriniformes	Cobitidae	Cobitis	Cobitis melanoleuca	Henan Normal University	Henan		Jiyuan
YRFIR626-23	co203685	co203685	co203685	co203685	BOLD:AAC7738	624	Chordata	Actinopterygii	Cypriniformes	Cobitidae	Cobitis	Cobitis melanoleuca	Henan Normal University	Henan		Jiyuan
YRFIR796-23	co203692	co203692	co203692	co203692	BOLD:ADC7038	624	Chordata	Actinopterygii	Cypriniformes	Nemacheilidae	Triplophysa	Triplophysa robusta	Henan Normal University	Henan		Jiyuan
YRFIR800-23	co203695	co203695	co203695	co203695	BOLD:AEG5638	624	Chordata	Actinopterygii	Cypriniformes	Nemacheilidae	Triplophysa	Triplophysa robusta	Henan Normal University	Henan		Jiyuan
YRFIR1412-23	co203777	co203777	co203777	co203777	BOLD:ACH4018	624	Chordata	Actinopterygii	Cypriniformes	Cyprinidae	Gobio	Gobio coriparoides	Henan Normal University	Henan		Jiyuan
YRFIR1413-23	co203782	co203782	co203782	co203782	BOLD:ACH4018	624	Chordata	Actinopterygii	Cypriniformes	Cyprinidae	Gobio	Gobio coriparoides	Henan Normal University	Henan		Jiyuan
YRFIR801-23	co203791	co203791	co203791	co203791	BOLD:AEG5638	624	Chordata	Actinopterygii	Cypriniformes	Nemacheilidae	Triplophysa	Triplophysa robusta	Henan Normal University	Henan		Jiyuan
YRFIR802-23	co203793	co203793	co203793	co203793	BOLD:AEG5638	624	Chordata	Actinopterygii	Cypriniformes	Nemacheilidae	Triplophysa	Triplophysa robusta	Henan Normal University	Henan		Jiyuan
YRFIR343-23	co203927	co203927	co203927	co203927	BOLD:ADG5570	624	Chordata	Actinopterygii	Cypriniformes	Cyprinidae	Onychostoma	Onychostoma macrolepis	Henan Normal University	Henan		Jiyuan
YRFIR344-23	co203928	co203928	co203928	co203928	BOLD:ADG5570	624	Chordata	Actinopterygii	Cypriniformes	Cyprinidae	Onychostoma	Onychostoma macrolepis	Henan Normal University	Henan		Jiyuan
YRFIR627-23	co204397	co204397	co204397	co204397	BOLD:AAC7738	624	Chordata	Actinopterygii	Cypriniformes	Cobitidae	Cobitis	Cobitis melanoleuca	Henan Normal University	Henan	Luoyang	Ruyang
YRFIR628-23	co204405	co204405	co204405	co204405	BOLD:AAC7738	624	Chordata	Actinopterygii	Cypriniformes	Cobitidae	Cobitis	Cobitis melanoleuca	Henan Normal University	Henan	Luoyang	Ruyang
YRFIR629-23	co204407	co204407	co204407	co204407	BOLD:AAC7738	624	Chordata	Actinopterygii	Cypriniformes	Cobitidae	Cobitis	Cobitis melanoleuca	Henan Normal University	Henan	Luoyang	Ruyang
YRFIR1664-23	co204410	co204410	co204410	co204410	BOLD:ADG6477	624	Chordata	Actinopterygii	Cypriniformes	Cobitidae	Cobitis	Cobitis rara	Henan Normal University	Henan	Luoyang	Ruyang
YRFIR1018-23	co204496	co204496	co204496	co204496	BOLD:ACB4145	624	Chordata	Actinopterygii	Gobiiformes	Oxudercidae	Rhinogobius	Rhinogobius brunneus	Henan Normal University	Henan	Luoyang	Ruyang
YRFIR630-23	co204612	co204612	co204612	co204612	BOLD:AAC7738	624	Chordata	Actinopterygii	Cypriniformes	Cobitidae	Cobitis	Cobitis melanoleuca	Henan Normal University	Henan	Luoyang	Ruyang
YRFIR631-23	co204614	co204614	co204614	co204614	BOLD:AAC7738	624	Chordata	Actinopterygii	Cypriniformes	Cobitidae	Cobitis	Cobitis melanoleuca	Henan Normal University	Henan	Luoyang	Ruyang
YRFIR1665-23	co204925	co204925	co204925	co204925	BOLD:ADG6477	624	Chordata	Actinopterygii	Cypriniformes	Cobitidae	Cobitis	Cobitis rara	Henan Normal University	Henan	Luoyang	Ruyang
YRFIR632-23	co204928	co204928	co204928	co204928	BOLD:AAC7738	624	Chordata	Actinopterygii	Cypriniformes	Cobitidae	Cobitis	Cobitis melanoleuca	Henan Normal University	Henan	Luoyang	Song
YRFIR101-23	co204938	co204938	co204938	co204938	BOLD:ACV7847	624	Chordata	Actinopterygii	Gobiiformes	Oxudercidae	Rhinogobius	Rhinogobius cliffordpopei	Henan Normal University	Henan	Luoyang	Ruyang
YRFIR993-23	co204939	co204939	co204939	co204939	BOLD:ACB4145	624	Chordata	Actinopterygii	Gobiiformes	Oxudercidae	Rhinogobius	Rhinogobius brunneus	Henan Normal University	Henan	Luoyang	Ruyang
YRFIR994-23	co204943	co204943	co204943	co204943	BOLD:ACB4145	624	Chordata	Actinopterygii	Gobiiformes	Oxudercidae	Rhinogobius	Rhinogobius brunneus	Henan Normal University	Henan	Luoyang	Ruyang
YRFIR633-23	co205096	co205096	co205096	co205096	BOLD:AAC7738	624	Chordata	Actinopterygii	Cypriniformes	Cobitidae	Cobitis	Cobitis melanoleuca	Henan Normal University	Henan	Luoyang	Song
YRFIR634-23	co205187	co205187	co205187	co205187	BOLD:AAC7738	624	Chordata	Actinopterygii	Cypriniformes	Cobitidae	Cobitis	Cobitis melanoleuca	Henan Normal University	Henan	Luoyang	Song
YRFIR1087-23	co205234	co205234	co205234	co205234	BOLD:ADX8581	624	Chordata	Actinopterygii	Cypriniformes	Cyprinidae	Opsariichthys	Opsariichthys bidens	Henan Normal University	Henan	Luoyang	Song
YRFIR635-23	co205236	co205236	co205236	co205236	BOLD:AAC7738	624	Chordata	Actinopterygii	Cypriniformes	Cobitidae	Cobitis	Cobitis melanoleuca	Henan Normal University	Henan	Luoyang	Song
YRFIR1667-23	co205237	co205237	co205237	co205237	BOLD:ADG6477	624	Chordata	Actinopterygii	Cypriniformes	Cobitidae	Cobitis	Cobitis rara	Henan Normal University	Henan	Luoyang	Song
YRFIR1325-23	co205272	co205272	co205272	co205272	BOLD:ADC7506	624	Chordata	Actinopterygii	Cypriniformes	Cyprinidae	Rhodeus	Rhodeus ocellatus	Henan Normal University	Henan	Luoyang	Song
YRFIR995-23	co205286	co205286	co205286	co205286	BOLD:ACB4145	624	Chordata	Actinopterygii	Gobiiformes	Oxudercidae	Rhinogobius	Rhinogobius brunneus	Henan Normal University	Henan	Luoyang	Song
YRFIR102-23	co205287	co205287	co205287	co205287	BOLD:ACV7847	624	Chordata	Actinopterygii	Gobiiformes	Oxudercidae	Rhinogobius	Rhinogobius cliffordpopei	Henan Normal University	Henan	Luoyang	Song
YRFIR997-23	co205289	co205289	co205289	co205289	BOLD:ACB4145	624	Chordata	Actinopterygii	Gobiiformes	Oxudercidae	Rhinogobius	Rhinogobius brunneus	Henan Normal University	Henan	Luoyang	Song
YRFIR998-23	co205290	co205290	co205290	co205290	BOLD:ACB4145	624	Chordata	Actinopterygii	Gobiiformes	Oxudercidae	Rhinogobius	Rhinogobius brunneus	Henan Normal University	Henan	Luoyang	Song
YRFIR1726-23	co205351	co205351	co205351	co205351	BOLD:AEB5081	624	Chordata	Actinopterygii	Cypriniformes	Cyprinidae	Microphysogobio	Microphysogobio elongatus	Henan Normal University	Henan	Luoyang	Song
YRFIR434-23	co205579	co205579	co205579	co205579	BOLD:AFA1519	624	Chordata	Actinopterygii	Cypriniformes	Cyprinidae	Rhynchocypris	Rhynchocypris oxycephalus	Henan Normal University	Henan	Luoyang	Luanchuan
YRFIR435-23	co205580	co205580	co205580	co205580	BOLD:AFA1519	624	Chordata	Actinopterygii	Cypriniformes	Cyprinidae	Rhynchocypris	Rhynchocypris oxycephalus	Henan Normal University	Henan	Luoyang	Luanchuan
YRFIR436-23	co205582	co205582	co205582	co205582	BOLD:AFA1519	624	Chordata	Actinopterygii	Cypriniformes	Cyprinidae	Rhynchocypris	Rhynchocypris oxycephalus	Henan Normal University	Henan	Luoyang	Luanchuan
YRFIR437-23	co205583	co205583	co205583	co205583	BOLD:AFA1519	624	Chordata	Actinopterygii	Cypriniformes	Cyprinidae	Rhynchocypris	Rhynchocypris oxycephalus	Henan Normal University	Henan	Luoyang	Luanchuan
YRFIR636-23	co205592	co205592	co205592	co205592	BOLD:AAC7738	624	Chordata	Actinopterygii	Cypriniformes	Cobitidae	Cobitis	Cobitis melanoleuca	Henan Normal University	Henan	Luoyang	Luanchuan
YRFIR637-23	co205593	co205593	co205593	co205593	BOLD:AAC7738	624	Chordata	Actinopterygii	Cypriniformes	Cobitidae	Cobitis	Cobitis melanoleuca	Henan Normal University	Henan	Luoyang	Luanchuan
YRFIR638-23	co205594	co205594	co205594	co205594	BOLD:AAC7738	624	Chordata	Actinopterygii	Cypriniformes	Cobitidae	Cobitis	Cobitis melanoleuca	Henan Normal University	Henan	Luoyang	Luanchuan
YRFIR639-23	co205596	co205596	co205596	co205596	BOLD:AAC7738	624	Chordata	Actinopterygii	Cypriniformes	Cobitidae	Cobitis	Cobitis melanoleuca	Henan Normal University	Henan	Luoyang	Luanchuan
YRFIR640-23	co205597	co205597	co205597	co205597	BOLD:AAC7738	624	Chordata	Actinopterygii	Cypriniformes	Cobitidae	Cobitis	Cobitis melanoleuca	Henan Normal University	Henan	Luoyang	Luanchuan
YRFIR641-23	co205598	co205598	co205598	co205598	BOLD:AAC7738	624	Chordata	Actinopterygii	Cypriniformes	Cobitidae	Cobitis	Cobitis melanoleuca	Henan Normal University	Henan	Luoyang	Luanchuan
YRFIR642-23	co205599	co205599	co205599	co205599	BOLD:AAC7738	624	Chordata	Actinopterygii	Cypriniformes	Cobitidae	Cobitis	Cobitis melanoleuca	Henan Normal University	Henan	Luoyang	Luanchuan
YRFIR643-23	co205600	co205600	co205600	co205600	BOLD:AAC7738	624	Chordata	Actinopterygii	Cypriniformes	Cobitidae	Cobitis	Cobitis melanoleuca	Henan Normal University	Henan	Luoyang	Luanchuan
YRFIR227-23	co205612	co205612	co205612	co205612	BOLD:AEG5638	624	Chordata	Actinopterygii	Cypriniformes	Nemacheilidae	Triplophysa	Triplophysa robusta	Henan Normal University	Henan	Luoyang	Luanchuan
YRFIR228-23	co205613	co205613	co205613	co205613	BOLD:AEG5638	624	Chordata	Actinopterygii	Cypriniformes	Nemacheilidae	Triplophysa	Triplophysa robusta	Henan Normal University	Henan	Luoyang	Luanchuan
YRFIR229-23	co205614	co205614	co205614	co205614	BOLD:AEG5638	624	Chordata	Actinopterygii	Cypriniformes	Nemacheilidae	Triplophysa	Triplophysa robusta	Henan Normal University	Henan	Luoyang	Luanchuan
YRFIR230-23	co205616	co205616	co205616	co205616	BOLD:AEG5638	624	Chordata	Actinopterygii	Cypriniformes	Nemacheilidae	Triplophysa	Triplophysa robusta	Henan Normal University	Henan	Luoyang	Luanchuan
YRFIR1391-23	co205619	co205619	co205619	co205619	BOLD:ACH4018	624	Chordata	Actinopterygii	Cypriniformes	Cyprinidae	Gobio	Gobio coriparoides	Henan Normal University	Henan	Luoyang	Luanchuan
YRFIR1392-23	co205620	co205620	co205620	co205620	BOLD:ACH4018	624	Chordata	Actinopterygii	Cypriniformes	Cyprinidae	Gobio	Gobio coriparoides	Henan Normal University	Henan	Luoyang	Luanchuan
YRFIR1393-23	co205621	co205621	co205621	co205621	BOLD:ACH4018	624	Chordata	Actinopterygii	Cypriniformes	Cyprinidae	Gobio	Gobio coriparoides	Henan Normal University	Henan	Luoyang	Luanchuan
YRFIR1674-23	co205622	co205622	co205622	co205622	BOLD:ACB5380	624	Chordata	Actinopterygii	Cypriniformes	Cobitidae	Misgurnus	Misgurnus mohoity	Henan Normal University	Henan	Luoyang	Luanchuan
YRFIR1847-23	co205623	co205623	co205623	co205623	BOLD:AAC7738	624	Chordata	Actinopterygii	Cypriniformes	Cobitidae	Cobitis	Cobitis melanoleuca	Henan Normal University	Henan	Luoyang	Luanchuan
YRFIR1848-23	co205624	co205624	co205624	co205624	BOLD:AAC7738	624	Chordata	Actinopterygii	Cypriniformes	Cobitidae	Cobitis	Cobitis melanoleuca	Henan Normal University	Henan	Luoyang	Luanchuan
YRFIR1140-23	co205633	co205633	co205633	co205633	BOLD:AAD0138	624	Chordata	Actinopterygii	Cypriniformes	Cyprinidae	Pseudorasbora	Pseudorasbora parva	Henan Normal University	Henan	Luoyang	Luanchuan
YRFIR545-23	co205634	co205634	co205634	co205634	BOLD:AAX9368	624	Chordata	Actinopterygii	Cypriniformes	Cyprinidae	Sarcocheilichthys	Sarcocheilichthys sciistius	Henan Normal University	Henan	Luoyang	Luanchuan
YRFIR546-23	co205635	co205635	co205635	co205635	BOLD:AAX9368	624	Chordata	Actinopterygii	Cypriniformes	Cyprinidae	Sarcocheilichthys	Sarcocheilichthys sciistius	Henan Normal University	Henan	Luoyang	Luanchuan
YRFIR547-23	co205636	co205636	co205636	co205636	BOLD:AAX9368	624	Chordata	Actinopterygii	Cypriniformes	Cyprinidae	Sarcocheilichthys	Sarcocheilichthys sciistius	Henan Normal University	Henan	Luoyang	Luanchuan
YRFIR548-23	co205637	co205637	co205637	co205637	BOLD:AAX9368	624	Chordata	Actinopterygii	Cypriniformes	Cyprinidae	Sarcocheilichthys	Sarcocheilichthys sciistius	Henan Normal University	Henan	Luoyang	Luanchuan
YRFIR549-23	co205640	co205640	co205640	co205640	BOLD:AAX9368	624	Chordata	Actinopterygii	Cypriniformes	Cyprinidae	Sarcocheilichthys	Sarcocheilichthys sciistius	Henan Normal University	Henan	Luoyang	Luanchuan
YRFIR1727-23	co205641	co205641	co205641	co205641	BOLD:AEB5081	624	Chordata	Actinopterygii	Cypriniformes	Cyprinidae	Microphysogobio	Microphysogobio elongatus	Henan Normal University	Henan	Luoyang	Luanchuan
YRFIR1728-23	co205642	co205642	co205642	co205642	BOLD:AEB5081	624	Chordata	Actinopterygii	Cypriniformes	Cyprinidae	Microphysogobio	Microphysogobio elongatus	Henan Normal University	Henan	Luoyang	Luanchuan
YRFIR513-23	co205643	co205643	co205643	co205643	BOLD:ACH2695	624	Chordata	Actinopterygii	Cypriniformes	Cyprinidae	Gnathopogon	Gnathopogon polytaenia	Henan Normal University	Henan	Luoyang	Luanchuan
YRFIR514-23	co205644	co205644	co205644	co205644	BOLD:ACH2695	624	Chordata	Actinopterygii	Cypriniformes	Cyprinidae	Gnathopogon	Gnathopogon polytaenia	Henan Normal University	Henan	Luoyang	Luanchuan
YRFIR515-23	co205645	co205645	co205645	co205645	BOLD:ACH2695	624	Chordata	Actinopterygii	Cypriniformes	Cyprinidae	Gnathopogon	Gnathopogon polytaenia	Henan Normal University	Henan	Luoyang	Luanchuan
YRFIR2892-23	co205667	co205667	co205667	co205667	BOLD:AEG8175	624	Chordata	Actinopterygii	Cypriniformes	Nemacheilidae	Triplophysa	Triplophysa bleekeri	Henan Normal University	Henan	Luoyang	Luanchuan
YRFIR1729-23	co205668	co205668	co205668	co205668	BOLD:AEB5081	624	Chordata	Actinopterygii	Cypriniformes	Cyprinidae	Microphysogobio	Microphysogobio elongatus	Henan Normal University	Henan	Luoyang	Luanchuan
YRFIR1730-23	co205669	co205669	co205669	co205669	BOLD:AEB5081	624	Chordata	Actinopterygii	Cypriniformes	Cyprinidae	Microphysogobio	Microphysogobio elongatus	Henan Normal University	Henan	Luoyang	Luanchuan
YRFIR1731-23	co205670	co205670	co205670	co205670	BOLD:AEB5081	624	Chordata	Actinopterygii	Cypriniformes	Cyprinidae	Microphysogobio	Microphysogobio elongatus	Henan Normal University	Henan	Luoyang	Luanchuan
YRFIR1732-23	co205671	co205671	co205671	co205671	BOLD:AEB5081	624	Chordata	Actinopterygii	Cypriniformes	Cyprinidae	Microphysogobio	Microphysogobio elongatus	Henan Normal University	Henan	Luoyang	Luanchuan
YRFIR1733-23	co205672	co205672	co205672	co205672	BOLD:AEB5081	624	Chordata	Actinopterygii	Cypriniformes	Cyprinidae	Microphysogobio	Microphysogobio elongatus	Henan Normal University	Henan	Luoyang	Luanchuan
YRFIR645-23	co205679	co205679	co205679	co205679	BOLD:AAC7738	624	Chordata	Actinopterygii	Cypriniformes	Cobitidae	Cobitis	Cobitis melanoleuca	Henan Normal University	Henan	Luoyang	Luanchuan
YRFIR646-23	co205680	co205680	co205680	co205680	BOLD:AAC7738	624	Chordata	Actinopterygii	Cypriniformes	Cobitidae	Cobitis	Cobitis melanoleuca	Henan Normal University	Henan	Luoyang	Luanchuan
YRFIR647-23	co205681	co205681	co205681	co205681	BOLD:AAC7738	624	Chordata	Actinopterygii	Cypriniformes	Cobitidae	Cobitis	Cobitis melanoleuca	Henan Normal University	Henan	Luoyang	Luanchuan
YRFIR1675-23	co205719	co205719	co205719	co205719	BOLD:ACB5380	624	Chordata	Actinopterygii	Cypriniformes	Cobitidae	Misgurnus	Misgurnus mohoity	Henan Normal University	Henan	Luoyang	Luanchuan
YRFIR648-23	co205741	co205741	co205741	co205741	BOLD:AAC7738	624	Chordata	Actinopterygii	Cypriniformes	Cobitidae	Cobitis	Cobitis melanoleuca	Henan Normal University	Henan	Luoyang	Luanchuan
YRFIR649-23	co205743	co205743	co205743	co205743	BOLD:AAC7738	624	Chordata	Actinopterygii	Cypriniformes	Cobitidae	Cobitis	Cobitis melanoleuca	Henan Normal University	Henan	Luoyang	Luanchuan
YRFIR651-23	co205745	co205745	co205745	co205745	BOLD:AAC7738	624	Chordata	Actinopterygii	Cypriniformes	Cobitidae	Cobitis	Cobitis melanoleuca	Henan Normal University	Henan	Luoyang	Luanchuan
YRFIR652-23	co205746	co205746	co205746	co205746	BOLD:AAC7738	624	Chordata	Actinopterygii	Cypriniformes	Cobitidae	Cobitis	Cobitis melanoleuca	Henan Normal University	Henan	Luoyang	Luanchuan
YRFIR653-23	co205747	co205747	co205747	co205747	BOLD:AAC7738	624	Chordata	Actinopterygii	Cypriniformes	Cobitidae	Cobitis	Cobitis melanoleuca	Henan Normal University	Henan	Luoyang	Luanchuan
YRFIR655-23	co205749	co205749	co205749	co205749	BOLD:AAC7738	624	Chordata	Actinopterygii	Cypriniformes	Cobitidae	Cobitis	Cobitis melanoleuca	Henan Normal University	Henan	Luoyang	Luanchuan
YRFIR656-23	co205750	co205750	co205750	co205750	BOLD:AAC7738	624	Chordata	Actinopterygii	Cypriniformes	Cobitidae	Cobitis	Cobitis melanoleuca	Henan Normal University	Henan	Luoyang	Luanchuan
YRFIR657-23	co205751	co205751	co205751	co205751	BOLD:AAC7738	624	Chordata	Actinopterygii	Cypriniformes	Cobitidae	Cobitis	Cobitis melanoleuca	Henan Normal University	Henan	Luoyang	Luanchuan
YRFIR659-23	co205753	co205753	co205753	co205753	BOLD:AAC7738	624	Chordata	Actinopterygii	Cypriniformes	Cobitidae	Cobitis	Cobitis melanoleuca	Henan Normal University	Henan	Luoyang	Luanchuan
YRFIR661-23	co205755	co205755	co205755	co205755	BOLD:AAC7738	624	Chordata	Actinopterygii	Cypriniformes	Cobitidae	Cobitis	Cobitis melanoleuca	Henan Normal University	Henan	Luoyang	Luanchuan
YRFIR662-23	co205758	co205758	co205758	co205758	BOLD:AAC7738	624	Chordata	Actinopterygii	Cypriniformes	Cobitidae	Cobitis	Cobitis melanoleuca	Henan Normal University	Henan	Luoyang	Luanchuan
YRFIR663-23	co205759	co205759	co205759	co205759	BOLD:AAC7738	624	Chordata	Actinopterygii	Cypriniformes	Cobitidae	Cobitis	Cobitis melanoleuca	Henan Normal University	Henan	Luoyang	Luanchuan
YRFIR438-23	co205760	co205760	co205760	co205760	BOLD:AFA1519	624	Chordata	Actinopterygii	Cypriniformes	Cyprinidae	Rhynchocypris	Rhynchocypris oxycephalus	Henan Normal University	Henan	Luoyang	Luanchuan
YRFIR439-23	co205761	co205761	co205761	co205761	BOLD:AFA1519	624	Chordata	Actinopterygii	Cypriniformes	Cyprinidae	Rhynchocypris	Rhynchocypris oxycephalus	Henan Normal University	Henan	Luoyang	Luanchuan
YRFIR440-23	co205763	co205763	co205763	co205763	BOLD:AFA1519	624	Chordata	Actinopterygii	Cypriniformes	Cyprinidae	Rhynchocypris	Rhynchocypris oxycephalus	Henan Normal University	Henan	Luoyang	Luanchuan
YRFIR516-23	co205788	co205788	co205788	co205788	BOLD:ACH2695	624	Chordata	Actinopterygii	Cypriniformes	Cyprinidae	Gnathopogon	Gnathopogon polytaenia	Henan Normal University	Henan	Luoyang	Luanchuan
YRFIR441-23	co205810	co205810	co205810	co205810	BOLD:AFA1519	624	Chordata	Actinopterygii	Cypriniformes	Cyprinidae	Rhynchocypris	Rhynchocypris oxycephalus	Henan Normal University	Henan	Luoyang	Luanchuan
YRFIR442-23	co205811	co205811	co205811	co205811	BOLD:AFA1519	624	Chordata	Actinopterygii	Cypriniformes	Cyprinidae	Rhynchocypris	Rhynchocypris oxycephalus	Henan Normal University	Henan	Luoyang	Luanchuan
YRFIR443-23	co205812	co205812	co205812	co205812	BOLD:AFA1519	624	Chordata	Actinopterygii	Cypriniformes	Cyprinidae	Rhynchocypris	Rhynchocypris oxycephalus	Henan Normal University	Henan	Luoyang	Luanchuan
YRFIR027-23	co205829	co205829	co205829	co205829	BOLD:ACM1972	624	Chordata	Actinopterygii	Cypriniformes	Cyprinidae	Abbottina	Abbottina rivularis	Henan Normal University	Henan	Luoyang	Luanchuan
YRFIR028-23	co205830	co205830	co205830	co205830	BOLD:ACM1972	624	Chordata	Actinopterygii	Cypriniformes	Cyprinidae	Abbottina	Abbottina rivularis	Henan Normal University	Henan	Luoyang	Luanchuan
YRFIR1394-23	co205831	co205831	co205831	co205831	BOLD:ACH4018	624	Chordata	Actinopterygii	Cypriniformes	Cyprinidae	Gobio	Gobio coriparoides	Henan Normal University	Henan	Luoyang	Luanchuan
YRFIR1395-23	co205832	co205832	co205832	co205832	BOLD:ACH4018	624	Chordata	Actinopterygii	Cypriniformes	Cyprinidae	Gobio	Gobio coriparoides	Henan Normal University	Henan	Luoyang	Luanchuan
YRFIR1396-23	co205834	co205834	co205834	co205834	BOLD:ACH4018	624	Chordata	Actinopterygii	Cypriniformes	Cyprinidae	Gobio	Gobio coriparoides	Henan Normal University	Henan	Luoyang	Luanchuan
YRFIR1398-23	co205836	co205836	co205836	co205836	BOLD:ACH4018	624	Chordata	Actinopterygii	Cypriniformes	Cyprinidae	Gobio	Gobio coriparoides	Henan Normal University	Henan	Luoyang	Luanchuan
YRFIR1697-23	co205837	co205837	co205837	co205837	BOLD:AEB5081	624	Chordata	Actinopterygii	Cypriniformes	Cyprinidae	Microphysogobio	Microphysogobio elongatus	Henan Normal University	Henan	Luoyang	Luanchuan
YRFIR1423-23	co205838	co205838	co205838	co205838	BOLD:ACH4018	624	Chordata	Actinopterygii	Cypriniformes	Cyprinidae	Gobio	Gobio coriparoides	Henan Normal University	Henan	Luoyang	Luanchuan
YRFIR1782-23	co205956	co205956	co205956	co205956	BOLD:ACM0837	624	Chordata	Actinopterygii	Cypriniformes	Cyprinidae	Squalidus	Squalidus wolterstorffi	Henan Normal University	Henan	Luoyang	Luanchuan
YRFIR1448-23	co205959	co205959	co205959	co205959	BOLD:ACH4018	624	Chordata	Actinopterygii	Cypriniformes	Cyprinidae	Gobio	Gobio coriparoides	Henan Normal University	Henan	Luoyang	Luanchuan
YRFIR1019-23	co205960	co205960	co205960	co205960	BOLD:ACB4145	624	Chordata	Actinopterygii	Gobiiformes	Oxudercidae	Rhinogobius	Rhinogobius brunneus	Henan Normal University	Henan	Luoyang	Luanchuan
YRFIR1414-23	co206031	co206031	co206031	co206031	BOLD:ACH4018	624	Chordata	Actinopterygii	Cypriniformes	Cyprinidae	Gobio	Gobio coriparoides	Henan Normal University	Henan	Luoyang	Luanchuan
YRFIR1698-23	co206032	co206032	co206032	co206032	BOLD:AEB5081	624	Chordata	Actinopterygii	Cypriniformes	Cyprinidae	Microphysogobio	Microphysogobio elongatus	Henan Normal University	Henan	Luoyang	Luanchuan
YRFIR1399-23	co206033	co206033	co206033	co206033	BOLD:ACH4018	624	Chordata	Actinopterygii	Cypriniformes	Cyprinidae	Gobio	Gobio coriparoides	Henan Normal University	Henan	Luoyang	Luanchuan
YRFIR1779-23	co206034	co206034	co206034	co206034	BOLD:ACH2736	624	Chordata	Actinopterygii	Cypriniformes	Cyprinidae	Squalidus	Squalidus argentatus	Henan Normal University	Henan	Luoyang	Luanchuan
YRFIR1699-23	co206035	co206035	co206035	co206035	BOLD:AEB5081	624	Chordata	Actinopterygii	Cypriniformes	Cyprinidae	Microphysogobio	Microphysogobio elongatus	Henan Normal University	Henan	Luoyang	Luanchuan
YRFIR1415-23	co206036	co206036	co206036	co206036	BOLD:ACH4018	624	Chordata	Actinopterygii	Cypriniformes	Cyprinidae	Gobio	Gobio coriparoides	Henan Normal University	Henan	Luoyang	Luanchuan
YRFIR1400-23	co206059	co206059	co206059	co206059	BOLD:ACH4018	624	Chordata	Actinopterygii	Cypriniformes	Cyprinidae	Gobio	Gobio coriparoides	Henan Normal University	Henan	Luoyang	Luanchuan
YRFIR1401-23	co206060	co206060	co206060	co206060	BOLD:ACH4018	624	Chordata	Actinopterygii	Cypriniformes	Cyprinidae	Gobio	Gobio coriparoides	Henan Normal University	Henan	Luoyang	Luanchuan
YRFIR1402-23	co206062	co206062	co206062	co206062	BOLD:ACH4018	624	Chordata	Actinopterygii	Cypriniformes	Cyprinidae	Gobio	Gobio coriparoides	Henan Normal University	Henan	Luoyang	Luanchuan
YRFIR1404-23	co206064	co206064	co206064	co206064	BOLD:ACH4018	624	Chordata	Actinopterygii	Cypriniformes	Cyprinidae	Gobio	Gobio coriparoides	Henan Normal University	Henan	Luoyang	Luanchuan
YRFIR664-23	co206151	co206151	co206151	co206151	BOLD:AAC7738	624	Chordata	Actinopterygii	Cypriniformes	Cobitidae	Cobitis	Cobitis melanoleuca	Henan Normal University	Henan	Luoyang	Luanchuan
YRFIR665-23	co206182	co206182	co206182	co206182	BOLD:AAC7738	624	Chordata	Actinopterygii	Cypriniformes	Cobitidae	Cobitis	Cobitis melanoleuca	Henan Normal University	Henan	Luoyang	Luanchuan
YRFIR666-23	co206183	co206183	co206183	co206183	BOLD:AAC7738	624	Chordata	Actinopterygii	Cypriniformes	Cobitidae	Cobitis	Cobitis melanoleuca	Henan Normal University	Henan	Luoyang	Luanchuan
YRFIR667-23	co206184	co206184	co206184	co206184	BOLD:AAC7738	624	Chordata	Actinopterygii	Cypriniformes	Cobitidae	Cobitis	Cobitis melanoleuca	Henan Normal University	Henan	Luoyang	Luanchuan
YRFIR668-23	co206185	co206185	co206185	co206185	BOLD:AAC7738	624	Chordata	Actinopterygii	Cypriniformes	Cobitidae	Cobitis	Cobitis melanoleuca	Henan Normal University	Henan	Luoyang	Luanchuan
YRFIR669-23	co206186	co206186	co206186	co206186	BOLD:AAC7738	624	Chordata	Actinopterygii	Cypriniformes	Cobitidae	Cobitis	Cobitis melanoleuca	Henan Normal University	Henan	Luoyang	Luanchuan
YRFIR670-23	co206187	co206187	co206187	co206187	BOLD:AAC7738	624	Chordata	Actinopterygii	Cypriniformes	Cobitidae	Cobitis	Cobitis melanoleuca	Henan Normal University	Henan	Luoyang	Luanchuan
YRFIR1676-23	co206219	co206219	co206219	co206219	BOLD:ACB5380	624	Chordata	Actinopterygii	Cypriniformes	Cobitidae	Misgurnus	Misgurnus mohoity	Henan Normal University	Henan	Luoyang	Luanchuan
YRFIR1190-23	co206220	co206220	co206220	co206220	BOLD:ACB4634	624	Chordata	Actinopterygii	Cypriniformes	Cobitidae	Misgurnus	Misgurnus anguillicaudatus	Henan Normal University	Henan	Luoyang	Luanchuan
YRFIR1191-23	co206221	co206221	co206221	co206221	BOLD:ACB4634	624	Chordata	Actinopterygii	Cypriniformes	Cobitidae	Misgurnus	Misgurnus anguillicaudatus	Henan Normal University	Henan	Luoyang	Luanchuan
YRFIR1405-23	co206338	co206338	co206338	co206338	BOLD:ACH4018	624	Chordata	Actinopterygii	Cypriniformes	Cyprinidae	Gobio	Gobio coriparoides	Henan Normal University	Henan	Luoyang	Luanchuan
YRFIR1406-23	co206339	co206339	co206339	co206339	BOLD:ACH4018	624	Chordata	Actinopterygii	Cypriniformes	Cyprinidae	Gobio	Gobio coriparoides	Henan Normal University	Henan	Luoyang	Luanchuan
YRFIR1416-23	co206341	co206341	co206341	co206341	BOLD:ACH4018	624	Chordata	Actinopterygii	Cypriniformes	Cyprinidae	Gobio	Gobio coriparoides	Henan Normal University	Henan	Luoyang	Luanchuan
YRFIR1417-23	co206342	co206342	co206342	co206342	BOLD:ACH4018	624	Chordata	Actinopterygii	Cypriniformes	Cyprinidae	Gobio	Gobio coriparoides	Henan Normal University	Henan	Luoyang	Luanchuan
YRFIR1449-23	co206345	co206345	co206345	co206345	BOLD:ACH4018	624	Chordata	Actinopterygii	Cypriniformes	Cyprinidae	Gobio	Gobio coriparoides	Henan Normal University	Henan	Luoyang	Luanchuan
YRFIR1450-23	co206346	co206346	co206346	co206346	BOLD:ACH4018	624	Chordata	Actinopterygii	Cypriniformes	Cyprinidae	Gobio	Gobio coriparoides	Henan Normal University	Henan	Luoyang	Luanchuan
YRFIR1451-23	co206347	co206347	co206347	co206347	BOLD:ACH4018	624	Chordata	Actinopterygii	Cypriniformes	Cyprinidae	Gobio	Gobio coriparoides	Henan Normal University	Henan	Luoyang	Luanchuan
YRFIR671-23	co206482	co206482	co206482	co206482	BOLD:AAC7738	624	Chordata	Actinopterygii	Cypriniformes	Cobitidae	Cobitis	Cobitis melanoleuca	Henan Normal University	Henan	Luoyang	Luanchuan
YRFIR672-23	co206483	co206483	co206483	co206483	BOLD:AAC7738	624	Chordata	Actinopterygii	Cypriniformes	Cobitidae	Cobitis	Cobitis melanoleuca	Henan Normal University	Henan	Luoyang	Luanchuan
YRFIR673-23	co206484	co206484	co206484	co206484	BOLD:AAC7738	624	Chordata	Actinopterygii	Cypriniformes	Cobitidae	Cobitis	Cobitis melanoleuca	Henan Normal University	Henan	Luoyang	Luanchuan
YRFIR1783-23	co206570	co206570	co206570	co206570	BOLD:ACM0837	624	Chordata	Actinopterygii	Cypriniformes	Cyprinidae	Squalidus	Squalidus wolterstorffi	Henan Normal University	Henan	Luoyang	Yichuan
YRFIR128-23	co206601	co206601	co206601	co206601	BOLD:ACB5189	624	Chordata	Actinopterygii	Cypriniformes	Cyprinidae	Hemiculter	Hemiculter leucisculus	Henan Normal University	Henan	Luoyang	Yichuan
YRFIR674-23	co206632	co206632	co206632	co206632	BOLD:AAC7738	624	Chordata	Actinopterygii	Cypriniformes	Cobitidae	Cobitis	Cobitis melanoleuca	Henan Normal University	Henan	Luoyang	Yichuan
YRFIR1511-23	co206772	co206772	co206772	co206772	BOLD:ACC0623	624	Chordata	Actinopterygii	Cypriniformes	Cyprinidae	Pseudobrama	Pseudobrama simoni	Henan Normal University	Henan	Luoyang	Yichuan
YRFIR517-23	co206778	co206778	co206778	co206778	BOLD:ACH2695	624	Chordata	Actinopterygii	Cypriniformes	Cyprinidae	Gnathopogon	Gnathopogon polytaenia	Henan Normal University	Henan	Luoyang	Yichuan
YRFIR518-23	co206779	co206779	co206779	co206779	BOLD:ACH2695	624	Chordata	Actinopterygii	Cypriniformes	Cyprinidae	Gnathopogon	Gnathopogon polytaenia	Henan Normal University	Henan	Luoyang	Yichuan
YRFIR941-23	co206792	co206792	co206792	co206792	BOLD:AAA7176	624	Chordata	Actinopterygii	Cypriniformes	Cyprinidae	Carassius	Carassius auratus	Henan Normal University	Henan	Luoyang	Yichuan
YRFIR1326-23	co206797	co206797	co206797	co206797	BOLD:ADC7506	624	Chordata	Actinopterygii	Cypriniformes	Cyprinidae	Rhodeus	Rhodeus ocellatus	Henan Normal University	Henan	Luoyang	Yichuan
YRFIR1327-23	co206798	co206798	co206798	co206798	BOLD:AFA0169	624	Chordata	Actinopterygii	Cypriniformes	Cyprinidae	Rhodeus	Rhodeus ocellatus	Henan Normal University	Henan	Luoyang	Yichuan
YRFIR1328-23	co206800	co206800	co206800	co206800	BOLD:AFA0169	624	Chordata	Actinopterygii	Cypriniformes	Cyprinidae	Rhodeus	Rhodeus ocellatus	Henan Normal University	Henan	Luoyang	Yichuan
YRFIR1250-23	co206801	co206801	co206801	co206801	BOLD:ADC7506	624	Chordata	Actinopterygii	Cypriniformes	Cyprinidae	Rhodeus	Rhodeus ocellatus	Henan Normal University	Henan	Luoyang	Yichuan
YRFIR1329-23	co206802	co206802	co206802	co206802	BOLD:AFA0169	624	Chordata	Actinopterygii	Cypriniformes	Cyprinidae	Rhodeus	Rhodeus ocellatus	Henan Normal University	Henan	Luoyang	Yichuan
YRFIR1330-23	co206812	co206812	co206812	co206812	BOLD:AFA0169	624	Chordata	Actinopterygii	Cypriniformes	Cyprinidae	Rhodeus	Rhodeus ocellatus	Henan Normal University	Henan	Luoyang	Yichuan
YRFIR1331-23	co206813	co206813	co206813	co206813	BOLD:AFA0169	624	Chordata	Actinopterygii	Cypriniformes	Cyprinidae	Rhodeus	Rhodeus ocellatus	Henan Normal University	Henan	Luoyang	Yichuan
YRFIR1332-23	co206814	co206814	co206814	co206814	BOLD:AFA0169	624	Chordata	Actinopterygii	Cypriniformes	Cyprinidae	Rhodeus	Rhodeus ocellatus	Henan Normal University	Henan	Luoyang	Yichuan
YRFIR1333-23	co206815	co206815	co206815	co206815	BOLD:AFA0169	624	Chordata	Actinopterygii	Cypriniformes	Cyprinidae	Rhodeus	Rhodeus ocellatus	Henan Normal University	Henan	Luoyang	Yichuan
YRFIR519-23	co206826	co206826	co206826	co206826	BOLD:ACH2695	624	Chordata	Actinopterygii	Cypriniformes	Cyprinidae	Gnathopogon	Gnathopogon polytaenia	Henan Normal University	Henan	Luoyang	Yichuan
YRFIR1320-23	co206968	co206968	co206968	co206968	BOLD:AEZ9114	624	Chordata	Actinopterygii	Cypriniformes	Cyprinidae	Acheilognathus	Acheilognathus tonkinensis	Henan Normal University	Henan	Luoyang	Yichuan
YRFIR1334-23	co206970	co206970	co206970	co206970	BOLD:AEZ9114	624	Chordata	Actinopterygii	Cypriniformes	Cyprinidae	Acheilognathus	Acheilognathus tonkinensis	Henan Normal University	Henan	Luoyang	Yichuan
YRFIR1335-23	co206971	co206971	co206971	co206971	BOLD:ADR9342	624	Chordata	Actinopterygii	Cypriniformes	Cyprinidae	Acheilognathus	Acheilognathus rhombeus	Henan Normal University	Henan	Luoyang	Yichuan
YRFIR029-23	co207008	co207008	co207008	co207008	BOLD:ACM1972	624	Chordata	Actinopterygii	Cypriniformes	Cyprinidae	Abbottina	Abbottina rivularis	Henan Normal University	Henan	Luoyang	Yichuan
YRFIR030-23	co207009	co207009	co207009	co207009	BOLD:ACM1972	624	Chordata	Actinopterygii	Cypriniformes	Cyprinidae	Abbottina	Abbottina rivularis	Henan Normal University	Henan	Luoyang	Yichuan
YRFIR031-23	co207010	co207010	co207010	co207010	BOLD:ACM1972	624	Chordata	Actinopterygii	Cypriniformes	Cyprinidae	Abbottina	Abbottina rivularis	Henan Normal University	Henan	Luoyang	Yichuan
YRFIR1214-23	co207011	co207011	co207011	co207011	BOLD:AAF8879	624	Chordata	Actinopterygii	Siluriformes	Siluridae	Silurus	Silurus asotus	Henan Normal University	Henan	Luoyang	Yichuan
YRFIR1032-23	co207035	co207035	co207035	co207035	BOLD:ACV5500	624	Chordata	Actinopterygii	Cypriniformes	Cyprinidae	Zacco	Zacco platypus	Henan Normal University	Henan	Luoyang	Yichuan
YRFIR067-23	co207036	co207036	co207036	co207036	BOLD:ACU2344	624	Chordata	Actinopterygii	Cypriniformes	Cyprinidae	Hemiculter	Hemiculter bleekeri	Henan Normal University	Henan	Luoyang	Yichuan
YRFIR103-23	co207087	co207087	co207087	co207087	BOLD:ACV7847	624	Chordata	Actinopterygii	Gobiiformes	Oxudercidae	Rhinogobius	Rhinogobius cliffordpopei	Henan Normal University	Henan	Luoyang	Yichuan
YRFIR999-23	co207088	co207088	co207088	co207088	BOLD:ACB4145	624	Chordata	Actinopterygii	Gobiiformes	Oxudercidae	Rhinogobius	Rhinogobius brunneus	Henan Normal University	Henan	Luoyang	Yichuan
YRFIR097-23	co207089	co207089	co207089	co207089	BOLD:ACV7847	624	Chordata	Actinopterygii	Gobiiformes	Oxudercidae	Rhinogobius	Rhinogobius cliffordpopei	Henan Normal University	Henan	Luoyang	Yichuan
YRFIR104-23	co207090	co207090	co207090	co207090	BOLD:ACV7847	624	Chordata	Actinopterygii	Gobiiformes	Oxudercidae	Rhinogobius	Rhinogobius cliffordpopei	Henan Normal University	Henan	Luoyang	Yichuan
YRFIR1000-23	co207091	co207091	co207091	co207091	BOLD:ACB4145	624	Chordata	Actinopterygii	Gobiiformes	Oxudercidae	Rhinogobius	Rhinogobius brunneus	Henan Normal University	Henan	Luoyang	Yichuan
YRFIR520-23	co207109	co207109	co207109	co207109	BOLD:ACH2695	624	Chordata	Actinopterygii	Cypriniformes	Cyprinidae	Gnathopogon	Gnathopogon polytaenia	Henan Normal University	Henan	Luoyang	Yichuan
YRFIR521-23	co207110	co207110	co207110	co207110	BOLD:ACH2695	624	Chordata	Actinopterygii	Cypriniformes	Cyprinidae	Gnathopogon	Gnathopogon polytaenia	Henan Normal University	Henan	Luoyang	Yichuan
YRFIR1088-23	co207233	co207233	co207233	co207233	BOLD:ADX8581	624	Chordata	Actinopterygii	Cypriniformes	Cyprinidae	Opsariichthys	Opsariichthys bidens	Henan Normal University	Henan	Luoyang	Yichuan
YRFIR1089-23	co207234	co207234	co207234	co207234	BOLD:ADX8581	624	Chordata	Actinopterygii	Cypriniformes	Cyprinidae	Opsariichthys	Opsariichthys bidens	Henan Normal University	Henan	Luoyang	Yichuan
YRFIR1141-23	co207267	co207267	co207267	co207267	BOLD:AAD0138	624	Chordata	Actinopterygii	Cypriniformes	Cyprinidae	Pseudorasbora	Pseudorasbora parva	Henan Normal University	Henan	Luoyang	Yichuan
YRFIR1142-23	co207268	co207268	co207268	co207268	BOLD:AAD0138	624	Chordata	Actinopterygii	Cypriniformes	Cyprinidae	Pseudorasbora	Pseudorasbora parva	Henan Normal University	Henan	Luoyang	Yichuan
YRFIR2918-23	co207272	co207272	co207272	co207272	BOLD:ADC7506	624	Chordata	Actinopterygii	Cypriniformes	Cyprinidae	Rhodeus	Rhodeus ocellatus	Henan Normal University	Henan	Luoyang	Yichuan
YRFIR1251-23	co207273	co207273	co207273	co207273	BOLD:ADC7506	624	Chordata	Actinopterygii	Cypriniformes	Cyprinidae	Rhodeus	Rhodeus ocellatus	Henan Normal University	Henan	Luoyang	Yichuan
YRFIR1252-23	co207279	co207279	co207279	co207279	BOLD:ADC7506	624	Chordata	Actinopterygii	Cypriniformes	Cyprinidae	Rhodeus	Rhodeus ocellatus	Henan Normal University	Henan	Luoyang	Yichuan
YRFIR1253-23	co207280	co207280	co207280	co207280	BOLD:ADC7506	624	Chordata	Actinopterygii	Cypriniformes	Cyprinidae	Rhodeus	Rhodeus ocellatus	Henan Normal University	Henan	Luoyang	Yichuan
YRFIR1254-23	co207282	co207282	co207282	co207282	BOLD:ADC7506	624	Chordata	Actinopterygii	Cypriniformes	Cyprinidae	Rhodeus	Rhodeus ocellatus	Henan Normal University	Henan	Luoyang	Yichuan
YRFIR1255-23	co207283	co207283	co207283	co207283	BOLD:ADC7506	624	Chordata	Actinopterygii	Cypriniformes	Cyprinidae	Rhodeus	Rhodeus ocellatus	Henan Normal University	Henan	Luoyang	Yichuan
YRFIR1677-23	co207305	co207305	co207305	co207305	BOLD:ACB5380	624	Chordata	Actinopterygii	Cypriniformes	Cobitidae	Misgurnus	Misgurnus mohoity	Henan Normal University	Henan	Luoyang	Yichuan
YRFIR1839-23	co207307	co207307	co207307	co207307	BOLD:ACQ7290	624	Chordata	Actinopterygii	Synbranchiformes	Mastacembelidae	Sinobdella	Sinobdella sinensis	Henan Normal University	Henan	Luoyang	Yichuan
YRFIR1840-23	co207308	co207308	co207308	co207308	BOLD:ACQ7290	624	Chordata	Actinopterygii	Synbranchiformes	Mastacembelidae	Sinobdella	Sinobdella sinensis	Henan Normal University	Henan	Luoyang	Yichuan
YRFIR1841-23	co207309	co207309	co207309	co207309	BOLD:ACQ7290	624	Chordata	Actinopterygii	Synbranchiformes	Mastacembelidae	Sinobdella	Sinobdella sinensis	Henan Normal University	Henan	Luoyang	Yichuan
YRFIR880-23	co207347	co207347	co207347	co207347	BOLD:AAH3279	624	Chordata	Actinopterygii	Synbranchiformes	Synbranchidae	Monopterus	Monopterus albus	Henan Normal University	Henan	Luoyang	Yichuan
YRFIR1850-23	co207348	co207348	co207348	co207348	BOLD:ACB5783	624	Chordata	Actinopterygii	Beloniformes	Adrianichthyidae	Oryzias	Oryzias latipes	Henan Normal University	Henan	Luoyang	Yichuan
YRFIR1851-23	co207349	co207349	co207349	co207349	BOLD:ACB5783	624	Chordata	Actinopterygii	Beloniformes	Adrianichthyidae	Oryzias	Oryzias latipes	Henan Normal University	Henan	Luoyang	Yichuan
YRFIR1852-23	co207350	co207350	co207350	co207350	BOLD:ACB5783	624	Chordata	Actinopterygii	Beloniformes	Adrianichthyidae	Oryzias	Oryzias latipes	Henan Normal University	Henan	Luoyang	Yichuan
YRFIR1853-23	co207351	co207351	co207351	co207351	BOLD:ACB5783	624	Chordata	Actinopterygii	Beloniformes	Adrianichthyidae	Oryzias	Oryzias latipes	Henan Normal University	Henan	Luoyang	Yichuan
YRFIR1001-23	co207485	co207485	co207485	co207485	BOLD:ACB4145	624	Chordata	Actinopterygii	Gobiiformes	Oxudercidae	Rhinogobius	Rhinogobius brunneus	Henan Normal University	Henan	Luoyang	Yichuan
YRFIR1002-23	co207486	co207486	co207486	co207486	BOLD:ACB4145	624	Chordata	Actinopterygii	Gobiiformes	Oxudercidae	Rhinogobius	Rhinogobius brunneus	Henan Normal University	Henan	Luoyang	Yichuan
YRFIR1003-23	co207487	co207487	co207487	co207487	BOLD:ACB4145	624	Chordata	Actinopterygii	Gobiiformes	Oxudercidae	Rhinogobius	Rhinogobius brunneus	Henan Normal University	Henan	Luoyang	Yichuan
YRFIR105-23	co207488	co207488	co207488	co207488	BOLD:ACV7847	624	Chordata	Actinopterygii	Gobiiformes	Oxudercidae	Rhinogobius	Rhinogobius cliffordpopei	Henan Normal University	Henan	Luoyang	Yichuan
YRFIR1004-23	co207489	co207489	co207489	co207489	BOLD:ACB4145	624	Chordata	Actinopterygii	Gobiiformes	Oxudercidae	Rhinogobius	Rhinogobius brunneus	Henan Normal University	Henan	Luoyang	Yichuan
YRFIR1651-23	co207503	co207503	co207503	co207503	BOLD:AAX8306	624	Chordata	Actinopterygii	Siluriformes	Bagridae	Tachysurus	Tachysurus ussuriensis	Henan Normal University	Henan	Zhenzhou	Gongyi
YRFIR1652-23	co207505	co207505	co207505	co207505	BOLD:AAX8306	624	Chordata	Actinopterygii	Siluriformes	Bagridae	Tachysurus	Tachysurus ussuriensis	Henan Normal University	Henan	Zhenzhou	Gongyi
YRFIR1653-23	co207506	co207506	co207506	co207506	BOLD:AAX8306	624	Chordata	Actinopterygii	Siluriformes	Bagridae	Tachysurus	Tachysurus ussuriensis	Henan Normal University	Henan	Zhenzhou	Gongyi
YRFIR560-23	co207642	co207642	co207642	co207642	BOLD:ACU0863	624	Chordata	Actinopterygii	Cypriniformes	Cyprinidae	Chanodichthys	Chanodichthys erythropterus	Henan Normal University	Henan	Luoyang	Yanshi
YRFIR561-23	co207681	co207681	co207681	co207681	BOLD:ACU0863	624	Chordata	Actinopterygii	Cypriniformes	Cyprinidae	Chanodichthys	Chanodichthys erythropterus	Henan Normal University	Henan	Luoyang	Yanshi
YRFIR2919-23	co207750	co207750	co207750	co207750	BOLD:ACC0623	624	Chordata	Actinopterygii	Cypriniformes	Cyprinidae	Pseudobrama	Pseudobrama simoni	Henan Normal University	Henan	Luoyang	Yanshi
YRFIR2920-23	co207751	co207751	co207751	co207751	BOLD:ACC0623	624	Chordata	Actinopterygii	Cypriniformes	Cyprinidae	Pseudobrama	Pseudobrama simoni	Henan Normal University	Henan	Luoyang	Yanshi
YRFIR1337-23	co207806	co207806	co207806	co207806	BOLD:ADC7506	624	Chordata	Actinopterygii	Cypriniformes	Cyprinidae	Rhodeus	Rhodeus ocellatus	Henan Normal University	Henan	Luoyang	Yanshi
YRFIR1005-23	co207810	co207810	co207810	co207810	BOLD:ACB4145	624	Chordata	Actinopterygii	Gobiiformes	Oxudercidae	Rhinogobius	Rhinogobius brunneus	Henan Normal University	Henan	Luoyang	Yanshi
YRFIR1006-23	co207811	co207811	co207811	co207811	BOLD:ACB4145	624	Chordata	Actinopterygii	Gobiiformes	Oxudercidae	Rhinogobius	Rhinogobius brunneus	Henan Normal University	Henan	Luoyang	Yanshi
YRFIR1007-23	co207812	co207812	co207812	co207812	BOLD:ACB4145	624	Chordata	Actinopterygii	Gobiiformes	Oxudercidae	Rhinogobius	Rhinogobius brunneus	Henan Normal University	Henan	Luoyang	Yanshi
YRFIR1419-23	co208037	co208037	co208037	co208037	BOLD:ACH4018	624	Chordata	Actinopterygii	Cypriniformes	Cyprinidae	Gobio	Gobio coriparoides	Henan Normal University	Henan	Luoyang	Xinan
YRFIR1859-23	co208050	co208050	co208050	co208050	BOLD:AAI0449	624	Chordata	Actinopterygii	Gobiiformes	Oxudercidae	Rhinogobius	Rhinogobius giurinus	Henan Normal University	Henan	Luoyang	Menjing
YRFIR1860-23	co208051	co208051	co208051	co208051	BOLD:AAI0449	624	Chordata	Actinopterygii	Gobiiformes	Oxudercidae	Rhinogobius	Rhinogobius giurinus	Henan Normal University	Henan	Luoyang	Menjing
YRFIR1861-23	co208052	co208052	co208052	co208052	BOLD:AAI0449	624	Chordata	Actinopterygii	Gobiiformes	Oxudercidae	Rhinogobius	Rhinogobius giurinus	Henan Normal University	Henan	Luoyang	Menjing
YRFIR1862-23	co208053	co208053	co208053	co208053	BOLD:AAI0449	624	Chordata	Actinopterygii	Gobiiformes	Oxudercidae	Rhinogobius	Rhinogobius giurinus	Henan Normal University	Henan	Luoyang	Menjing
YRFIR1863-23	co208054	co208054	co208054	co208054	BOLD:AAI0449	624	Chordata	Actinopterygii	Gobiiformes	Oxudercidae	Rhinogobius	Rhinogobius giurinus	Henan Normal University	Henan	Luoyang	Menjing
YRFIR331-23	co208072	co208072	co208072	co208072	BOLD:AAD9487	624	Chordata	Actinopterygii	Osmeriformes	Salangidae	Protosalanx	Protosalanx chinensis	Henan Normal University	Henan	Luoyang	Menjing
YRFIR153-23	co208107	co208107	co208107	co208107	BOLD:AAF4607	624	Chordata	Actinopterygii	Osmeriformes	Osmeridae	Hypomesus	Hypomesus olidus	Henan Normal University	Henan	Luoyang	Menjing
YRFIR154-23	co208108	co208108	co208108	co208108	BOLD:AAF4607	624	Chordata	Actinopterygii	Osmeriformes	Osmeridae	Hypomesus	Hypomesus olidus	Henan Normal University	Henan	Luoyang	Menjing
YRFIR155-23	co208109	co208109	co208109	co208109	BOLD:AAF4607	624	Chordata	Actinopterygii	Osmeriformes	Osmeridae	Hypomesus	Hypomesus olidus	Henan Normal University	Henan	Luoyang	Menjing
YRFIR1630-23	co208111	co208111	co208111	co208111	BOLD:AAE1119	624	Chordata	Actinopterygii	Osmeriformes	Salangidae	Neosalanx	Neosalanx taihuensis	Henan Normal University	Henan	Luoyang	Menjing
YRFIR068-23	co208221	co208221	co208221	co208221	BOLD:ACU2344	624	Chordata	Actinopterygii	Cypriniformes	Cyprinidae	Hemiculter	Hemiculter bleekeri	Henan Normal University	Henan	Luoyang	Menjing
YRFIR069-23	co208222	co208222	co208222	co208222	BOLD:ACU2344	624	Chordata	Actinopterygii	Cypriniformes	Cyprinidae	Hemiculter	Hemiculter bleekeri	Henan Normal University	Henan	Luoyang	Menjing
YRFIR106-23	co208279	co208279	co208279	co208279	BOLD:ACV7847	624	Chordata	Actinopterygii	Gobiiformes	Oxudercidae	Rhinogobius	Rhinogobius cliffordpopei	Henan Normal University	Henan	Luoyang	Menjing
YRFIR107-23	co208280	co208280	co208280	co208280	BOLD:ACV7847	624	Chordata	Actinopterygii	Gobiiformes	Oxudercidae	Rhinogobius	Rhinogobius cliffordpopei	Henan Normal University	Henan	Luoyang	Menjing
YRFIR108-23	co208281	co208281	co208281	co208281	BOLD:ACV7847	624	Chordata	Actinopterygii	Gobiiformes	Oxudercidae	Rhinogobius	Rhinogobius cliffordpopei	Henan Normal University	Henan	Luoyang	Menjing
YRFIR109-23	co208282	co208282	co208282	co208282	BOLD:ACV7847	624	Chordata	Actinopterygii	Gobiiformes	Oxudercidae	Rhinogobius	Rhinogobius cliffordpopei	Henan Normal University	Henan	Luoyang	Menjing
YRFIR110-23	co208283	co208283	co208283	co208283	BOLD:ACV7847	624	Chordata	Actinopterygii	Gobiiformes	Oxudercidae	Rhinogobius	Rhinogobius cliffordpopei	Henan Normal University	Henan	Luoyang	Menjing
YRFIR070-23	co208626	co208626	co208626	co208626	BOLD:ACU2344	624	Chordata	Actinopterygii	Cypriniformes	Cyprinidae	Hemiculter	Hemiculter bleekeri	Henan Normal University	Henan	Luoyang	Xinan
YRFIR071-23	co208627	co208627	co208627	co208627	BOLD:ACU2344	624	Chordata	Actinopterygii	Cypriniformes	Cyprinidae	Hemiculter	Hemiculter bleekeri	Henan Normal University	Henan	Luoyang	Xinan
YRFIR072-23	co208628	co208628	co208628	co208628	BOLD:ACU2344	624	Chordata	Actinopterygii	Cypriniformes	Cyprinidae	Hemiculter	Hemiculter bleekeri	Henan Normal University	Henan	Luoyang	Xinan
YRFIR1864-23	co208692	co208692	co208692	co208692	BOLD:AAI0449	624	Chordata	Actinopterygii	Gobiiformes	Oxudercidae	Rhinogobius	Rhinogobius giurinus	Henan Normal University	Henan	Luoyang	Xinan
YRFIR1865-23	co208693	co208693	co208693	co208693	BOLD:AAI0449	624	Chordata	Actinopterygii	Gobiiformes	Oxudercidae	Rhinogobius	Rhinogobius giurinus	Henan Normal University	Henan	Luoyang	Xinan
YRFIR1866-23	co208694	co208694	co208694	co208694	BOLD:AAI0449	624	Chordata	Actinopterygii	Gobiiformes	Oxudercidae	Rhinogobius	Rhinogobius giurinus	Henan Normal University	Henan	Luoyang	Xinan
YRFIR1868-23	co208696	co208696	co208696	co208696	BOLD:AAI0449	624	Chordata	Actinopterygii	Gobiiformes	Oxudercidae	Rhinogobius	Rhinogobius giurinus	Henan Normal University	Henan	Luoyang	Xinan
YRFIR156-23	co208703	co208703	co208703	co208703	BOLD:AAF4607	624	Chordata	Actinopterygii	Osmeriformes	Osmeridae	Hypomesus	Hypomesus olidus	Henan Normal University	Henan	Luoyang	Xinan
YRFIR675-23	co209060	co209060	co209060	co209060	BOLD:AAC7738	624	Chordata	Actinopterygii	Cypriniformes	Cobitidae	Cobitis	Cobitis melanoleuca	Henan Normal University	Henan	Luoyang	Yiyang
YRFIR676-23	co209061	co209061	co209061	co209061	BOLD:AAC7738	624	Chordata	Actinopterygii	Cypriniformes	Cobitidae	Cobitis	Cobitis melanoleuca	Henan Normal University	Henan	Luoyang	Yiyang
YRFIR677-23	co209062	co209062	co209062	co209062	BOLD:AAC7738	624	Chordata	Actinopterygii	Cypriniformes	Cobitidae	Cobitis	Cobitis melanoleuca	Henan Normal University	Henan	Luoyang	Yiyang
YRFIR1452-23	co209105	co209105	co209105	co209105	BOLD:AAC7738	624	Chordata	Actinopterygii	Cypriniformes	Cobitidae	Cobitis	Cobitis melanoleuca	Henan Normal University	Henan	Luoyang	Yiyang
YRFIR3150-23	co209106	co209106	co209106	co209106	BOLD:AAC7738	624	Chordata	Actinopterygii	Cypriniformes	Cobitidae	Cobitis	Cobitis melanoleuca	Henan Normal University	Henan	Luoyang	Yiyang
YRFIR3151-23	co209107	co209107	co209107	co209107	BOLD:AAC7738	624	Chordata	Actinopterygii	Cypriniformes	Cobitidae	Cobitis	Cobitis melanoleuca	Henan Normal University	Henan	Luoyang	Yiyang
YRFIR3152-23	co209108	co209108	co209108	co209108	BOLD:AAC7738	624	Chordata	Actinopterygii	Cypriniformes	Cobitidae	Cobitis	Cobitis melanoleuca	Henan Normal University	Henan	Luoyang	Yiyang
YRFIR1453-23	co209155	co209155	co209155	co209155	BOLD:ACH4018	624	Chordata	Actinopterygii	Cypriniformes	Cyprinidae	Gobio	Gobio coriparoides	Henan Normal University	Henan	Luoyang	Yiyang
YRFIR1454-23	co209156	co209156	co209156	co209156	BOLD:ACH4018	624	Chordata	Actinopterygii	Cypriniformes	Cyprinidae	Gobio	Gobio coriparoides	Henan Normal University	Henan	Luoyang	Yiyang
YRFIR1455-23	co209157	co209157	co209157	co209157	BOLD:ACH4018	624	Chordata	Actinopterygii	Cypriniformes	Cyprinidae	Gobio	Gobio coriparoides	Henan Normal University	Henan	Luoyang	Yiyang
YRFIR1456-23	co209158	co209158	co209158	co209158	BOLD:ACH4018	624	Chordata	Actinopterygii	Cypriniformes	Cyprinidae	Gobio	Gobio coriparoides	Henan Normal University	Henan	Luoyang	Yiyang
YRFIR111-23	co209218	co209218	co209218	co209218	BOLD:ACV7847	624	Chordata	Actinopterygii	Gobiiformes	Oxudercidae	Rhinogobius	Rhinogobius cliffordpopei	Henan Normal University	Henan	Luoyang	Yiyang
YRFIR1008-23	co209220	co209220	co209220	co209220	BOLD:ACB4145	624	Chordata	Actinopterygii	Gobiiformes	Oxudercidae	Rhinogobius	Rhinogobius brunneus	Henan Normal University	Henan	Luoyang	Yiyang
YRFIR1010-23	co209222	co209222	co209222	co209222	BOLD:ACB4145	624	Chordata	Actinopterygii	Gobiiformes	Oxudercidae	Rhinogobius	Rhinogobius brunneus	Henan Normal University	Henan	Luoyang	Yiyang
YRFIR113-23	co209381	co209381	co209381	co209381	BOLD:ACV7847	624	Chordata	Actinopterygii	Gobiiformes	Oxudercidae	Rhinogobius	Rhinogobius cliffordpopei	Henan Normal University	Henan	Luoyang	Yiyang
YRFIR114-23	co209382	co209382	co209382	co209382	BOLD:ACV7847	624	Chordata	Actinopterygii	Gobiiformes	Oxudercidae	Rhinogobius	Rhinogobius cliffordpopei	Henan Normal University	Henan	Luoyang	Yiyang
YRFIR115-23	co209384	co209384	co209384	co209384	BOLD:ACV7847	624	Chordata	Actinopterygii	Gobiiformes	Oxudercidae	Rhinogobius	Rhinogobius cliffordpopei	Henan Normal University	Henan	Luoyang	Yiyang
YRFIR116-23	co209385	co209385	co209385	co209385	BOLD:ACV7847	624	Chordata	Actinopterygii	Gobiiformes	Oxudercidae	Rhinogobius	Rhinogobius cliffordpopei	Henan Normal University	Henan	Luoyang	Yiyang
YRFIR678-23	co209583	co209583	co209583	co209583	BOLD:AAC7738	624	Chordata	Actinopterygii	Cypriniformes	Cobitidae	Cobitis	Cobitis melanoleuca	Henan Normal University	Henan	Luoyang	Yiyang
YRFIR680-23	co209851	co209851	co209851	co209851	BOLD:AAC7738	624	Chordata	Actinopterygii	Cypriniformes	Cobitidae	Cobitis	Cobitis melanoleuca	Henan Normal University	Henan	Luoyang	Luoning
YRFIR583-23	co209897	co209897	co209897	co209897	BOLD:ACH7990	624	Chordata	Actinopterygii	Cypriniformes	Nemacheilidae	Homatula	Homatula variegata	Henan Normal University	Henan	Luoyang	Luoning
YRFIR584-23	co209898	co209898	co209898	co209898	BOLD:ACH7990	624	Chordata	Actinopterygii	Cypriniformes	Nemacheilidae	Homatula	Homatula variegata	Henan Normal University	Henan	Luoyang	Luoning
YRFIR585-23	co209899	co209899	co209899	co209899	BOLD:ACH7990	624	Chordata	Actinopterygii	Cypriniformes	Nemacheilidae	Homatula	Homatula variegata	Henan Normal University	Henan	Luoyang	Luoning
YRFIR586-23	co209900	co209900	co209900	co209900	BOLD:ACH7990	624	Chordata	Actinopterygii	Cypriniformes	Nemacheilidae	Homatula	Homatula variegata	Henan Normal University	Henan	Luoyang	Luoning
YRFIR587-23	co209901	co209901	co209901	co209901	BOLD:ACH7990	624	Chordata	Actinopterygii	Cypriniformes	Nemacheilidae	Homatula	Homatula variegata	Henan Normal University	Henan	Luoyang	Luoning
YRFIR588-23	co209902	co209902	co209902	co209902	BOLD:ACH7990	624	Chordata	Actinopterygii	Cypriniformes	Nemacheilidae	Homatula	Homatula variegata	Henan Normal University	Henan	Luoyang	Luoning
YRFIR589-23	co209903	co209903	co209903	co209903	BOLD:ACH7990	624	Chordata	Actinopterygii	Cypriniformes	Nemacheilidae	Homatula	Homatula variegata	Henan Normal University	Henan	Luoyang	Luoning
YRFIR590-23	co209904	co209904	co209904	co209904	BOLD:ACH7990	624	Chordata	Actinopterygii	Cypriniformes	Nemacheilidae	Homatula	Homatula variegata	Henan Normal University	Henan	Luoyang	Luoning
YRFIR591-23	co209905	co209905	co209905	co209905	BOLD:ACH7990	624	Chordata	Actinopterygii	Cypriniformes	Nemacheilidae	Homatula	Homatula variegata	Henan Normal University	Henan	Luoyang	Luoning
YRFIR592-23	co209906	co209906	co209906	co209906	BOLD:ACH7990	624	Chordata	Actinopterygii	Cypriniformes	Nemacheilidae	Homatula	Homatula variegata	Henan Normal University	Henan	Luoyang	Luoning
YRFIR593-23	co209907	co209907	co209907	co209907	BOLD:ACH7990	624	Chordata	Actinopterygii	Cypriniformes	Nemacheilidae	Homatula	Homatula variegata	Henan Normal University	Henan	Luoyang	Luoning
YRFIR594-23	co209908	co209908	co209908	co209908	BOLD:ACH7990	624	Chordata	Actinopterygii	Cypriniformes	Nemacheilidae	Homatula	Homatula variegata	Henan Normal University	Henan	Luoyang	Luoning
YRFIR595-23	co209909	co209909	co209909	co209909	BOLD:ACH7990	624	Chordata	Actinopterygii	Cypriniformes	Nemacheilidae	Homatula	Homatula variegata	Henan Normal University	Henan	Luoyang	Luoning
YRFIR596-23	co209910	co209910	co209910	co209910	BOLD:ACH7990	624	Chordata	Actinopterygii	Cypriniformes	Nemacheilidae	Homatula	Homatula variegata	Henan Normal University	Henan	Luoyang	Luoning
YRFIR597-23	co209911	co209911	co209911	co209911	BOLD:ACH7990	624	Chordata	Actinopterygii	Cypriniformes	Nemacheilidae	Homatula	Homatula variegata	Henan Normal University	Henan	Luoyang	Luoning
YRFIR1457-23	co209916	co209916	co209916	co209916	BOLD:ACH4018	624	Chordata	Actinopterygii	Cypriniformes	Cyprinidae	Gobio	Gobio coriparoides	Henan Normal University	Henan	Luoyang	Luoning
YRFIR117-23	co209930	co209930	co209930	co209930	BOLD:ACV7847	624	Chordata	Actinopterygii	Gobiiformes	Oxudercidae	Rhinogobius	Rhinogobius cliffordpopei	Henan Normal University	Henan	Luoyang	Luoning
YRFIR118-23	co209931	co209931	co209931	co209931	BOLD:AEY5019	624	Chordata	Actinopterygii	Gobiiformes	Oxudercidae	Rhinogobius	Rhinogobius SP1	Henan Normal University	Henan	Luoyang	Luoning
YRFIR119-23	co209932	co209932	co209932	co209932	BOLD:ACV7847	624	Chordata	Actinopterygii	Gobiiformes	Oxudercidae	Rhinogobius	Rhinogobius cliffordpopei	Henan Normal University	Henan	Luoyang	Luoning
YRFIR120-23	co209933	co209933	co209933	co209933	BOLD:ACV7847	624	Chordata	Actinopterygii	Gobiiformes	Oxudercidae	Rhinogobius	Rhinogobius cliffordpopei	Henan Normal University	Henan	Luoyang	Luoning
YRFIR121-23	co209934	co209934	co209934	co209934	BOLD:ACV7847	624	Chordata	Actinopterygii	Gobiiformes	Oxudercidae	Rhinogobius	Rhinogobius cliffordpopei	Henan Normal University	Henan	Luoyang	Luoning
YRFIR681-23	co209948	co209948	co209948	co209948	BOLD:AAC7738	624	Chordata	Actinopterygii	Cypriniformes	Cobitidae	Cobitis	Cobitis melanoleuca	Henan Normal University	Henan	Luoyang	Luoning
YRFIR682-23	co209950	co209950	co209950	co209950	BOLD:AAC7738	624	Chordata	Actinopterygii	Cypriniformes	Cobitidae	Cobitis	Cobitis melanoleuca	Henan Normal University	Henan	Luoyang	Luoning
YRFIR1784-23	co209955	co209955	co209955	co209955	BOLD:ACM0837	624	Chordata	Actinopterygii	Cypriniformes	Cyprinidae	Squalidus	Squalidus wolterstorffi	Henan Normal University	Henan	Luoyang	Luoning
YRFIR1647-23	co209958	co209958	co209958	co209958	BOLD:AAX8306	624	Chordata	Actinopterygii	Siluriformes	Bagridae	Tachysurus	Tachysurus ussuriensis	Henan Normal University	Henan	Luoyang	Luoning
YRFIR1090-23	co210006	co210006	co210006	co210006	BOLD:ADX8581	624	Chordata	Actinopterygii	Cypriniformes	Cyprinidae	Opsariichthys	Opsariichthys bidens	Henan Normal University	Henan	Luoyang	Luoning
YRFIR1091-23	co210007	co210007	co210007	co210007	BOLD:ADX8581	624	Chordata	Actinopterygii	Cypriniformes	Cyprinidae	Opsariichthys	Opsariichthys bidens	Henan Normal University	Henan	Luoyang	Luoning
YRFIR1092-23	co210008	co210008	co210008	co210008	BOLD:ADX8581	624	Chordata	Actinopterygii	Cypriniformes	Cyprinidae	Opsariichthys	Opsariichthys bidens	Henan Normal University	Henan	Luoyang	Luoning
YRFIR1421-23	co210024	co210024	co210024	co210024	BOLD:ACH4018	624	Chordata	Actinopterygii	Cypriniformes	Cyprinidae	Gobio	Gobio coriparoides	Henan Normal University	Henan	Luoyang	Luoning
YRFIR1785-23	co210107	co210107	co210107	co210107	BOLD:ACM0837	624	Chordata	Actinopterygii	Cypriniformes	Cyprinidae	Squalidus	Squalidus wolterstorffi	Henan Normal University	Henan	Luoyang	Luoning
YRFIR1786-23	co210108	co210108	co210108	co210108	BOLD:ACM0837	624	Chordata	Actinopterygii	Cypriniformes	Cyprinidae	Squalidus	Squalidus wolterstorffi	Henan Normal University	Henan	Luoyang	Luoning
YRFIR794-23	co210153	co210153	co210153	co210153	BOLD:ADC6858	624	Chordata	Actinopterygii	Cypriniformes	Nemacheilidae	Triplophysa	Triplophysa stolickai	Henan Normal University	Henan	Luoyang	Luoning
YRFIR231-23	co210154	co210154	co210154	co210154	BOLD:AEG5638	624	Chordata	Actinopterygii	Cypriniformes	Nemacheilidae	Triplophysa	Triplophysa robusta	Henan Normal University	Henan	Luoyang	Luoning
YRFIR684-23	co210293	co210293	co210293	co210293	BOLD:AAC7738	624	Chordata	Actinopterygii	Cypriniformes	Cobitidae	Cobitis	Cobitis melanoleuca	Henan Normal University	Henan	Luoyang	Luoning
YRFIR685-23	co210403	co210403	co210403	co210403	BOLD:AAC7738	624	Chordata	Actinopterygii	Cypriniformes	Cobitidae	Cobitis	Cobitis melanoleuca	Henan Normal University	Henan	Luoyang	Luoning
YRFIR686-23	co210404	co210404	co210404	co210404	BOLD:AAC7738	624	Chordata	Actinopterygii	Cypriniformes	Cobitidae	Cobitis	Cobitis melanoleuca	Henan Normal University	Henan	Luoyang	Luoning
YRFIR687-23	co210411	co210411	co210411	co210411	BOLD:AAC7738	624	Chordata	Actinopterygii	Cypriniformes	Cobitidae	Cobitis	Cobitis melanoleuca	Henan Normal University	Henan	Luoyang	Luoning
YRFIR598-23	co210538	co210538	co210538	co210538	BOLD:ACH7990	624	Chordata	Actinopterygii	Cypriniformes	Nemacheilidae	Homatula	Homatula variegata	Henan Normal University	Henan	Luoyang	Luoning
YRFIR599-23	co210539	co210539	co210539	co210539	BOLD:ACH7990	624	Chordata	Actinopterygii	Cypriniformes	Nemacheilidae	Homatula	Homatula variegata	Henan Normal University	Henan	Luoyang	Luoning
YRFIR600-23	co210540	co210540	co210540	co210540	BOLD:ACH7990	624	Chordata	Actinopterygii	Cypriniformes	Nemacheilidae	Homatula	Homatula variegata	Henan Normal University	Henan	Luoyang	Luoning
YRFIR601-23	co210541	co210541	co210541	co210541	BOLD:ACL8530	624	Chordata	Actinopterygii	Cypriniformes	Nemacheilidae	Homatula	Homatula variegata	Henan Normal University	Henan	Luoyang	Luoning
YRFIR602-23	co210542	co210542	co210542	co210542	BOLD:ACH7990	624	Chordata	Actinopterygii	Cypriniformes	Nemacheilidae	Homatula	Homatula variegata	Henan Normal University	Henan	Luoyang	Luoning
YRFIR603-23	co210544	co210544	co210544	co210544	BOLD:ACH7990	624	Chordata	Actinopterygii	Cypriniformes	Nemacheilidae	Homatula	Homatula variegata	Henan Normal University	Henan	Luoyang	Luoning
YRFIR688-23	co210671	co210671	co210671	co210671	BOLD:AAC7738	624	Chordata	Actinopterygii	Cypriniformes	Cobitidae	Cobitis	Cobitis melanoleuca	Henan Normal University	Henan	Luoyang	Luoning
YRFIR073-23	co210790	co210790	co210790	co210790	BOLD:ACU2344	624	Chordata	Actinopterygii	Cypriniformes	Cyprinidae	Hemiculter	Hemiculter bleekeri	Henan Normal University	Henan	Sanmenxia	Lushi
YRFIR074-23	co210791	co210791	co210791	co210791	BOLD:ACU2344	624	Chordata	Actinopterygii	Cypriniformes	Cyprinidae	Hemiculter	Hemiculter bleekeri	Henan Normal University	Henan	Sanmenxia	Lushi
YRFIR232-23	co210940	co210940	co210940	co210940	BOLD:AEG5638	624	Chordata	Actinopterygii	Cypriniformes	Nemacheilidae	Triplophysa	Triplophysa robusta	Henan Normal University	Henan	Sanmenxia	Lushi
YRFIR233-23	co210941	co210941	co210941	co210941	BOLD:AEG5638	624	Chordata	Actinopterygii	Cypriniformes	Nemacheilidae	Triplophysa	Triplophysa robusta	Henan Normal University	Henan	Sanmenxia	Lushi
YRFIR234-23	co210943	co210943	co210943	co210943	BOLD:AEG5638	624	Chordata	Actinopterygii	Cypriniformes	Nemacheilidae	Triplophysa	Triplophysa robusta	Henan Normal University	Henan	Sanmenxia	Lushi
YRFIR235-23	co210944	co210944	co210944	co210944	BOLD:AEG5638	624	Chordata	Actinopterygii	Cypriniformes	Nemacheilidae	Triplophysa	Triplophysa robusta	Henan Normal University	Henan	Sanmenxia	Lushi
YRFIR444-23	co210948	co210948	co210948	co210948	BOLD:AFA0008	624	Chordata	Actinopterygii	Cypriniformes	Cyprinidae	Rhynchocypris	Rhynchocypris oxycephalus	Henan Normal University	Henan	Sanmenxia	Lushi
YRFIR445-23	co210950	co210950	co210950	co210950	BOLD:AFA0008	624	Chordata	Actinopterygii	Cypriniformes	Cyprinidae	Rhynchocypris	Rhynchocypris oxycephalus	Henan Normal University	Henan	Sanmenxia	Lushi
YRFIR446-23	co210951	co210951	co210951	co210951	BOLD:ADC8005	624	Chordata	Actinopterygii	Cypriniformes	Cyprinidae	Rhynchocypris	Rhynchocypris oxycephalus	Henan Normal University	Henan	Sanmenxia	Lushi
YRFIR447-23	co210952	co210952	co210952	co210952	BOLD:AFA0008	624	Chordata	Actinopterygii	Cypriniformes	Cyprinidae	Rhynchocypris	Rhynchocypris oxycephalus	Henan Normal University	Henan	Sanmenxia	Lushi
YRFIR1869-23	co210962	co210962	co210962	co210962	BOLD:AAI0449	624	Chordata	Actinopterygii	Gobiiformes	Oxudercidae	Rhinogobius	Rhinogobius giurinus	Henan Normal University	Henan	Sanmenxia	Lushi
YRFIR1870-23	co210963	co210963	co210963	co210963	BOLD:AAI0449	624	Chordata	Actinopterygii	Gobiiformes	Oxudercidae	Rhinogobius	Rhinogobius giurinus	Henan Normal University	Henan	Sanmenxia	Lushi
YRFIR1871-23	co210964	co210964	co210964	co210964	BOLD:AAI0449	624	Chordata	Actinopterygii	Gobiiformes	Oxudercidae	Rhinogobius	Rhinogobius giurinus	Henan Normal University	Henan	Sanmenxia	Lushi
YRFIR1872-23	co210965	co210965	co210965	co210965	BOLD:AAI0449	624	Chordata	Actinopterygii	Gobiiformes	Oxudercidae	Rhinogobius	Rhinogobius giurinus	Henan Normal University	Henan	Sanmenxia	Lushi
YRFIR1873-23	co210966	co210966	co210966	co210966	BOLD:AAI0449	624	Chordata	Actinopterygii	Gobiiformes	Oxudercidae	Rhinogobius	Rhinogobius giurinus	Henan Normal University	Henan	Sanmenxia	Lushi
YRFIR1635-23	co210977	co210977	co210977	co210977	BOLD:AAC3476	624	Chordata	Actinopterygii	Cypriniformes	Cyprinidae	Leuciscus	Leuciscus waleckii	Henan Normal University	Henan	Sanmenxia	Lushi
YRFIR1636-23	co210978	co210978	co210978	co210978	BOLD:AAC3476	624	Chordata	Actinopterygii	Cypriniformes	Cyprinidae	Leuciscus	Leuciscus waleckii	Henan Normal University	Henan	Sanmenxia	Lushi
YRFIR1637-23	co210979	co210979	co210979	co210979	BOLD:AAC3476	624	Chordata	Actinopterygii	Cypriniformes	Cyprinidae	Leuciscus	Leuciscus waleckii	Henan Normal University	Henan	Sanmenxia	Lushi
YRFIR1734-23	co210992	co210992	co210992	co210992	BOLD:AEB5081	624	Chordata	Actinopterygii	Cypriniformes	Cyprinidae	Microphysogobio	Microphysogobio elongatus	Henan Normal University	Henan	Sanmenxia	Lushi
YRFIR1735-23	co210993	co210993	co210993	co210993	BOLD:AEB5081	624	Chordata	Actinopterygii	Cypriniformes	Cyprinidae	Microphysogobio	Microphysogobio elongatus	Henan Normal University	Henan	Sanmenxia	Lushi
YRFIR1736-23	co210994	co210994	co210994	co210994	BOLD:AEB5081	624	Chordata	Actinopterygii	Cypriniformes	Cyprinidae	Microphysogobio	Microphysogobio elongatus	Henan Normal University	Henan	Sanmenxia	Lushi
YRFIR1737-23	co210995	co210995	co210995	co210995	BOLD:AEB5081	624	Chordata	Actinopterygii	Cypriniformes	Cyprinidae	Microphysogobio	Microphysogobio elongatus	Henan Normal University	Henan	Sanmenxia	Lushi
YRFIR1738-23	co210996	co210996	co210996	co210996	BOLD:AEB5081	624	Chordata	Actinopterygii	Cypriniformes	Cyprinidae	Microphysogobio	Microphysogobio elongatus	Henan Normal University	Henan	Sanmenxia	Lushi
YRFIR1458-23	co211009	co211009	co211009	co211009	BOLD:ACH4018	624	Chordata	Actinopterygii	Cypriniformes	Cyprinidae	Gobio	Gobio coriparoides	Henan Normal University	Henan	Sanmenxia	Lushi
YRFIR2923-23	co211010	co211010	co211010	co211010	BOLD:ACH3510	624	Chordata	Actinopterygii	Cypriniformes	Cyprinidae	Gobio	Gobio soldatovi	Henan Normal University	Henan	Sanmenxia	Lushi
YRFIR2924-23	co211011	co211011	co211011	co211011	BOLD:ACH3510	624	Chordata	Actinopterygii	Cypriniformes	Cyprinidae	Gobio	Gobio soldatovi	Henan Normal University	Henan	Sanmenxia	Lushi
YRFIR2925-23	co211016	co211016	co211016	co211016	BOLD:ACH4018	624	Chordata	Actinopterygii	Cypriniformes	Cyprinidae	Gobio	Gobio coriparoides	Henan Normal University	Henan	Sanmenxia	Lushi
YRFIR1338-23	co211074	co211074	co211074	co211074	BOLD:ADC7506	624	Chordata	Actinopterygii	Cypriniformes	Cyprinidae	Rhodeus	Rhodeus ocellatus	Henan Normal University	Henan	Sanmenxia	Lushi
YRFIR1339-23	co211079	co211079	co211079	co211079	BOLD:AFA0169	624	Chordata	Actinopterygii	Cypriniformes	Cyprinidae	Rhodeus	Rhodeus ocellatus	Henan Normal University	Henan	Sanmenxia	Lushi
YRFIR1093-23	co211080	co211080	co211080	co211080	BOLD:ADX8581	624	Chordata	Actinopterygii	Cypriniformes	Cyprinidae	Opsariichthys	Opsariichthys bidens	Henan Normal University	Henan	Sanmenxia	Lushi
YRFIR1340-23	co211081	co211081	co211081	co211081	BOLD:ACP4548	624	Chordata	Actinopterygii	Cypriniformes	Cyprinidae	Rhodeus	Rhodeus ocellatus	Henan Normal University	Henan	Sanmenxia	Lushi
YRFIR1341-23	co211082	co211082	co211082	co211082	BOLD:ACP4548	624	Chordata	Actinopterygii	Cypriniformes	Cyprinidae	Rhodeus	Rhodeus ocellatus	Henan Normal University	Henan	Sanmenxia	Lushi
YRFIR1094-23	co211084	co211084	co211084	co211084	BOLD:ADX8581	624	Chordata	Actinopterygii	Cypriniformes	Cyprinidae	Opsariichthys	Opsariichthys bidens	Henan Normal University	Henan	Sanmenxia	Lushi
YRFIR1095-23	co211085	co211085	co211085	co211085	BOLD:ADX8581	624	Chordata	Actinopterygii	Cypriniformes	Cyprinidae	Opsariichthys	Opsariichthys bidens	Henan Normal University	Henan	Sanmenxia	Lushi
YRFIR1096-23	co211086	co211086	co211086	co211086	BOLD:ACB5312	624	Chordata	Actinopterygii	Cypriniformes	Cyprinidae	Opsariichthys	Opsariichthys bidens	Henan Normal University	Henan	Sanmenxia	Lushi
YRFIR1097-23	co211087	co211087	co211087	co211087	BOLD:ADX8581	624	Chordata	Actinopterygii	Cypriniformes	Cyprinidae	Opsariichthys	Opsariichthys bidens	Henan Normal University	Henan	Sanmenxia	Lushi
YRFIR1098-23	co211088	co211088	co211088	co211088	BOLD:ADX8581	624	Chordata	Actinopterygii	Cypriniformes	Cyprinidae	Opsariichthys	Opsariichthys bidens	Henan Normal University	Henan	Sanmenxia	Lushi
YRFIR2926-23	co211099	co211099	co211099	co211099	BOLD:ACH4018	624	Chordata	Actinopterygii	Cypriniformes	Cyprinidae	Gobio	Gobio coriparoides	Henan Normal University	Henan	Sanmenxia	Lushi
YRFIR550-23	co211100	co211100	co211100	co211100	BOLD:AAX9368	624	Chordata	Actinopterygii	Cypriniformes	Cyprinidae	Sarcocheilichthys	Sarcocheilichthys sciistius	Henan Normal University	Henan	Sanmenxia	Lushi
YRFIR551-23	co211101	co211101	co211101	co211101	BOLD:AAX9368	624	Chordata	Actinopterygii	Cypriniformes	Cyprinidae	Sarcocheilichthys	Sarcocheilichthys sciistius	Henan Normal University	Henan	Sanmenxia	Lushi
YRFIR552-23	co211102	co211102	co211102	co211102	BOLD:AAX9368	624	Chordata	Actinopterygii	Cypriniformes	Cyprinidae	Sarcocheilichthys	Sarcocheilichthys sciistius	Henan Normal University	Henan	Sanmenxia	Lushi
YRFIR553-23	co211103	co211103	co211103	co211103	BOLD:AAX9368	624	Chordata	Actinopterygii	Cypriniformes	Cyprinidae	Sarcocheilichthys	Sarcocheilichthys sciistius	Henan Normal University	Henan	Sanmenxia	Lushi
YRFIR1678-23	co211114	co211114	co211114	co211114	BOLD:ACB5380	624	Chordata	Actinopterygii	Cypriniformes	Cobitidae	Misgurnus	Misgurnus mohoity	Henan Normal University	Henan	Sanmenxia	Lushi
YRFIR1679-23	co211115	co211115	co211115	co211115	BOLD:ACB5380	624	Chordata	Actinopterygii	Cypriniformes	Cobitidae	Misgurnus	Misgurnus mohoity	Henan Normal University	Henan	Sanmenxia	Lushi
YRFIR522-23	co211122	co211122	co211122	co211122	BOLD:ACH2695	624	Chordata	Actinopterygii	Cypriniformes	Cyprinidae	Gnathopogon	Gnathopogon polytaenia	Henan Normal University	Henan	Sanmenxia	Lushi
YRFIR689-23	co211134	co211134	co211134	co211134	BOLD:AAC7738	624	Chordata	Actinopterygii	Cypriniformes	Cobitidae	Cobitis	Cobitis melanoleuca	Henan Normal University	Henan	Sanmenxia	Lushi
YRFIR3153-23	co211138	co211138	co211138	co211138	BOLD:AFG2711	624	Chordata	Actinopterygii	Cypriniformes	Cobitidae	Cobitis	Cobitis sinensis	Henan Normal University	Henan	Sanmenxia	Lushi
YRFIR3154-23	co211139	co211139	co211139	co211139	BOLD:AFG2711	624	Chordata	Actinopterygii	Cypriniformes	Cobitidae	Cobitis	Cobitis sinensis	Henan Normal University	Henan	Sanmenxia	Lushi
YRFIR690-23	co211140	co211140	co211140	co211140	BOLD:AAC7738	624	Chordata	Actinopterygii	Cypriniformes	Cobitidae	Cobitis	Cobitis melanoleuca	Henan Normal University	Henan	Sanmenxia	Lushi
YRFIR691-23	co211141	co211141	co211141	co211141	BOLD:AAC7738	624	Chordata	Actinopterygii	Cypriniformes	Cobitidae	Cobitis	Cobitis melanoleuca	Henan Normal University	Henan	Sanmenxia	Lushi
YRFIR692-23	co211142	co211142	co211142	co211142	BOLD:AAC7738	624	Chordata	Actinopterygii	Cypriniformes	Cobitidae	Cobitis	Cobitis melanoleuca	Henan Normal University	Henan	Sanmenxia	Lushi
YRFIR1787-23	co211148	co211148	co211148	co211148	BOLD:ACM0837	624	Chordata	Actinopterygii	Cypriniformes	Cyprinidae	Squalidus	Squalidus wolterstorffi	Henan Normal University	Henan	Sanmenxia	Lushi
YRFIR1788-23	co211150	co211150	co211150	co211150	BOLD:ACM0837	624	Chordata	Actinopterygii	Cypriniformes	Cyprinidae	Squalidus	Squalidus wolterstorffi	Henan Normal University	Henan	Sanmenxia	Lushi
YRFIR1789-23	co211151	co211151	co211151	co211151	BOLD:ACM0837	624	Chordata	Actinopterygii	Cypriniformes	Cyprinidae	Squalidus	Squalidus wolterstorffi	Henan Normal University	Henan	Sanmenxia	Lushi
YRFIR1790-23	co211152	co211152	co211152	co211152	BOLD:ACM0837	624	Chordata	Actinopterygii	Cypriniformes	Cyprinidae	Squalidus	Squalidus wolterstorffi	Henan Normal University	Henan	Sanmenxia	Lushi
YRFIR1143-23	co211183	co211183	co211183	co211183	BOLD:AAD0138	624	Chordata	Actinopterygii	Cypriniformes	Cyprinidae	Pseudorasbora	Pseudorasbora parva	Henan Normal University	Henan	Sanmenxia	Lushi
YRFIR1144-23	co211184	co211184	co211184	co211184	BOLD:AAD0138	624	Chordata	Actinopterygii	Cypriniformes	Cyprinidae	Pseudorasbora	Pseudorasbora parva	Henan Normal University	Henan	Sanmenxia	Lushi
YRFIR1145-23	co211186	co211186	co211186	co211186	BOLD:AAD0138	624	Chordata	Actinopterygii	Cypriniformes	Cyprinidae	Pseudorasbora	Pseudorasbora parva	Henan Normal University	Henan	Sanmenxia	Lushi
YRFIR236-23	co211199	co211199	co211199	co211199	BOLD:AEG5638	624	Chordata	Actinopterygii	Cypriniformes	Nemacheilidae	Triplophysa	Triplophysa robusta	Henan Normal University	Henan	Sanmenxia	Lushi
YRFIR032-23	co211214	co211214	co211214	co211214	BOLD:ACM1972	624	Chordata	Actinopterygii	Cypriniformes	Cyprinidae	Abbottina	Abbottina rivularis	Henan Normal University	Henan	Sanmenxia	Lushi
YRFIR033-23	co211215	co211215	co211215	co211215	BOLD:ACM1972	624	Chordata	Actinopterygii	Cypriniformes	Cyprinidae	Abbottina	Abbottina rivularis	Henan Normal University	Henan	Sanmenxia	Lushi
YRFIR034-23	co211221	co211221	co211221	co211221	BOLD:ACM1972	624	Chordata	Actinopterygii	Cypriniformes	Cyprinidae	Abbottina	Abbottina rivularis	Henan Normal University	Henan	Sanmenxia	Lushi
YRFIR2928-23	co211235	co211235	co211235	co211235	BOLD:AAC7738	624	Chordata	Actinopterygii	Cypriniformes	Cobitidae	Cobitis	Cobitis melanoleuca	Henan Normal University	Henan	Sanmenxia	Lushi
YRFIR694-23	co211237	co211237	co211237	co211237	BOLD:AAC7738	624	Chordata	Actinopterygii	Cypriniformes	Cobitidae	Cobitis	Cobitis melanoleuca	Henan Normal University	Henan	Sanmenxia	Lushi
YRFIR695-23	co211238	co211238	co211238	co211238	BOLD:AAC7738	624	Chordata	Actinopterygii	Cypriniformes	Cobitidae	Cobitis	Cobitis melanoleuca	Henan Normal University	Henan	Sanmenxia	Lushi
YRFIR696-23	co211239	co211239	co211239	co211239	BOLD:AAC7738	624	Chordata	Actinopterygii	Cypriniformes	Cobitidae	Cobitis	Cobitis melanoleuca	Henan Normal University	Henan	Sanmenxia	Lushi
YRFIR697-23	co211240	co211240	co211240	co211240	BOLD:AAC7738	624	Chordata	Actinopterygii	Cypriniformes	Cobitidae	Cobitis	Cobitis melanoleuca	Henan Normal University	Henan	Sanmenxia	Lushi
YRFIR358-23	co211335	co211335	co211335	co211335	BOLD:ADC8212	624	Chordata	Actinopterygii	Siluriformes	Bagridae	Tachysurus	Tachysurus ondon	Henan Normal University	Henan	Sanmenxia	Lushi
YRFIR1856-23	co211336	co211336	co211336	co211336	BOLD:ADC8212	624	Chordata	Actinopterygii	Siluriformes	Bagridae	Tachysurus	Tachysurus ondon	Henan Normal University	Henan	Sanmenxia	Lushi
YRFIR1215-23	co211337	co211337	co211337	co211337	BOLD:AAF8879	624	Chordata	Actinopterygii	Siluriformes	Siluridae	Silurus	Silurus asotus	Henan Normal University	Henan	Sanmenxia	Lushi
YRFIR698-23	co211364	co211364	co211364	co211364	BOLD:AAC7738	624	Chordata	Actinopterygii	Cypriniformes	Cobitidae	Cobitis	Cobitis melanoleuca	Henan Normal University	Henan	Sanmenxia	Lushi
YRFIR699-23	co211370	co211370	co211370	co211370	BOLD:AAC7738	624	Chordata	Actinopterygii	Cypriniformes	Cobitidae	Cobitis	Cobitis melanoleuca	Henan Normal University	Henan	Sanmenxia	Lushi
YRFIR700-23	co211371	co211371	co211371	co211371	BOLD:AAC7738	624	Chordata	Actinopterygii	Cypriniformes	Cobitidae	Cobitis	Cobitis melanoleuca	Henan Normal University	Henan	Sanmenxia	Lushi
YRFIR701-23	co211373	co211373	co211373	co211373	BOLD:AAC7738	624	Chordata	Actinopterygii	Cypriniformes	Cobitidae	Cobitis	Cobitis melanoleuca	Henan Normal University	Henan	Sanmenxia	Lushi
YRFIR129-23	co211446	co211446	co211446	co211446	BOLD:ACB5189	624	Chordata	Actinopterygii	Cypriniformes	Cyprinidae	Hemiculter	Hemiculter leucisculus	Henan Normal University	Henan	Sanmenxia	Lushi
YRFIR130-23	co211447	co211447	co211447	co211447	BOLD:ACB5189	624	Chordata	Actinopterygii	Cypriniformes	Cyprinidae	Hemiculter	Hemiculter leucisculus	Henan Normal University	Henan	Sanmenxia	Lushi
YRFIR131-23	co211449	co211449	co211449	co211449	BOLD:ACB5189	624	Chordata	Actinopterygii	Cypriniformes	Cyprinidae	Hemiculter	Hemiculter leucisculus	Henan Normal University	Henan	Sanmenxia	Lushi
YRFIR132-23	co211450	co211450	co211450	co211450	BOLD:ACB5189	624	Chordata	Actinopterygii	Cypriniformes	Cyprinidae	Hemiculter	Hemiculter leucisculus	Henan Normal University	Henan	Sanmenxia	Lushi
YRFIR133-23	co211451	co211451	co211451	co211451	BOLD:ACB5189	624	Chordata	Actinopterygii	Cypriniformes	Cyprinidae	Hemiculter	Hemiculter leucisculus	Henan Normal University	Henan	Sanmenxia	Lushi
YRFIR702-23	co211472	co211472	co211472	co211472	BOLD:AAC7738	624	Chordata	Actinopterygii	Cypriniformes	Cobitidae	Cobitis	Cobitis melanoleuca	Henan Normal University	Henan	Sanmenxia	Lushi
YRFIR703-23	co211476	co211476	co211476	co211476	BOLD:AAC7738	624	Chordata	Actinopterygii	Cypriniformes	Cobitidae	Cobitis	Cobitis melanoleuca	Henan Normal University	Henan	Sanmenxia	Lushi
YRFIR704-23	co211479	co211479	co211479	co211479	BOLD:AAC7738	624	Chordata	Actinopterygii	Cypriniformes	Cobitidae	Cobitis	Cobitis melanoleuca	Henan Normal University	Henan	Sanmenxia	Lushi
YRFIR705-23	co211564	co211564	co211564	co211564	BOLD:AAC7738	624	Chordata	Actinopterygii	Cypriniformes	Cobitidae	Cobitis	Cobitis melanoleuca	Henan Normal University	Henan	Sanmenxia	Lushi
YRFIR706-23	co211565	co211565	co211565	co211565	BOLD:AAC7738	624	Chordata	Actinopterygii	Cypriniformes	Cobitidae	Cobitis	Cobitis melanoleuca	Henan Normal University	Henan	Sanmenxia	Lushi
YRFIR359-23	co211582	co211582	co211582	co211582	BOLD:ACX9327	624	Chordata	Actinopterygii	Siluriformes	Bagridae	Tachysurus	Tachysurus vachellii	Henan Normal University	Henan	Sanmenxia	Lushi
YRFIR707-23	co211669	co211669	co211669	co211669	BOLD:AAC7738	624	Chordata	Actinopterygii	Cypriniformes	Cobitidae	Cobitis	Cobitis melanoleuca	Henan Normal University	Henan	Sanmenxia	Lushi
YRFIR708-23	co211676	co211676	co211676	co211676	BOLD:AAC7738	624	Chordata	Actinopterygii	Cypriniformes	Cobitidae	Cobitis	Cobitis melanoleuca	Henan Normal University	Henan	Sanmenxia	Lushi
YRFIR1668-23	co211757	co211757	co211757	co211757	BOLD:ADG6477	624	Chordata	Actinopterygii	Cypriniformes	Cobitidae	Cobitis	Cobitis rara	Henan Normal University	Henan	Sanmenxia	Lushi
YRFIR1669-23	co211758	co211758	co211758	co211758	BOLD:ADG6477	624	Chordata	Actinopterygii	Cypriniformes	Cobitidae	Cobitis	Cobitis rara	Henan Normal University	Henan	Sanmenxia	Lushi
YRFIR1670-23	co211759	co211759	co211759	co211759	BOLD:ADG6477	624	Chordata	Actinopterygii	Cypriniformes	Cobitidae	Cobitis	Cobitis rara	Henan Normal University	Henan	Sanmenxia	Lushi
YRFIR1671-23	co211760	co211760	co211760	co211760	BOLD:ADG6477	624	Chordata	Actinopterygii	Cypriniformes	Cobitidae	Cobitis	Cobitis rara	Henan Normal University	Henan	Sanmenxia	Lushi
YRFIR075-23	co211780	co211780	co211780	co211780	BOLD:ACU2344	624	Chordata	Actinopterygii	Cypriniformes	Cyprinidae	Hemiculter	Hemiculter bleekeri	Henan Normal University	Henan	Sanmenxia	Lushi
YRFIR076-23	co211781	co211781	co211781	co211781	BOLD:ACU2344	624	Chordata	Actinopterygii	Cypriniformes	Cyprinidae	Hemiculter	Hemiculter bleekeri	Henan Normal University	Henan	Sanmenxia	Lushi
YRFIR1680-23	co211819	co211819	co211819	co211819	BOLD:ACB5380	624	Chordata	Actinopterygii	Cypriniformes	Cobitidae	Misgurnus	Misgurnus mohoity	Henan Normal University	Henan	Sanmenxia	Lushi
YRFIR1681-23	co211821	co211821	co211821	co211821	BOLD:ACB5380	624	Chordata	Actinopterygii	Cypriniformes	Cobitidae	Misgurnus	Misgurnus mohoity	Henan Normal University	Henan	Sanmenxia	Lushi
YRFIR1479-23	co211830	co211830	co211830	co211830	BOLD:ACH2557	624	Chordata	Actinopterygii	Cypriniformes	Cyprinidae	Saurogobio	Saurogobio dabryi	Henan Normal University	Henan	Sanmenxia	Lingbao
YRFIR1480-23	co211831	co211831	co211831	co211831	BOLD:ACH2557	624	Chordata	Actinopterygii	Cypriniformes	Cyprinidae	Saurogobio	Saurogobio dabryi	Henan Normal University	Henan	Sanmenxia	Lingbao
YRFIR1481-23	co211832	co211832	co211832	co211832	BOLD:ACH2557	624	Chordata	Actinopterygii	Cypriniformes	Cyprinidae	Saurogobio	Saurogobio dabryi	Henan Normal University	Henan	Sanmenxia	Lingbao
YRFIR1482-23	co211833	co211833	co211833	co211833	BOLD:ACH2557	624	Chordata	Actinopterygii	Cypriniformes	Cyprinidae	Saurogobio	Saurogobio dabryi	Henan Normal University	Henan	Sanmenxia	Lingbao
YRFIR1459-23	co211834	co211834	co211834	co211834	BOLD:ACH3510	624	Chordata	Actinopterygii	Cypriniformes	Cyprinidae	Gobio	Gobio meridionalis	Henan Normal University	Henan	Sanmenxia	Lingbao
YRFIR1460-23	co211835	co211835	co211835	co211835	BOLD:ACH3510	624	Chordata	Actinopterygii	Cypriniformes	Cyprinidae	Gobio	Gobio meridionalis	Henan Normal University	Henan	Sanmenxia	Lingbao
YRFIR1461-23	co211836	co211836	co211836	co211836	BOLD:ACH3510	624	Chordata	Actinopterygii	Cypriniformes	Cyprinidae	Gobio	Gobio soldatovi	Henan Normal University	Henan	Sanmenxia	Lingbao
YRFIR1462-23	co211837	co211837	co211837	co211837	BOLD:ACH3510	624	Chordata	Actinopterygii	Cypriniformes	Cyprinidae	Gobio	Gobio meridionalis	Henan Normal University	Henan	Sanmenxia	Lingbao
YRFIR1463-23	co211838	co211838	co211838	co211838	BOLD:ACH3510	624	Chordata	Actinopterygii	Cypriniformes	Cyprinidae	Gobio	Gobio meridionalis	Henan Normal University	Henan	Sanmenxia	Lingbao
YRFIR328-23	co211926	co211926	co211926	co211926	BOLD:AAD9487	624	Chordata	Actinopterygii	Osmeriformes	Salangidae	Protosalanx	Protosalanx chinensis	Henan Normal University	Henan	Sanmenxia	Lingbao
YRFIR329-23	co211927	co211927	co211927	co211927	BOLD:AAD9487	624	Chordata	Actinopterygii	Osmeriformes	Salangidae	Protosalanx	Protosalanx chinensis	Henan Normal University	Henan	Sanmenxia	Lingbao
YRFIR330-23	co211928	co211928	co211928	co211928	BOLD:AAD9487	624	Chordata	Actinopterygii	Osmeriformes	Salangidae	Protosalanx	Protosalanx chinensis	Henan Normal University	Henan	Sanmenxia	Lingbao
YRFIR1767-23	co212023	co212023	co212023	co212023	BOLD:ACC0338	624	Chordata	Actinopterygii	Gobiiformes	Odontobutidae	Micropercops	Micropercops swinhonis	Henan Normal University	Henan	Sanmenxia	Lingbao
YRFIR077-23	co212046	co212046	co212046	co212046	BOLD:ACU2344	624	Chordata	Actinopterygii	Cypriniformes	Cyprinidae	Hemiculter	Hemiculter bleekeri	Henan Normal University	Henan	Sanmenxia	Lingbao
YRFIR078-23	co212047	co212047	co212047	co212047	BOLD:ACU2344	624	Chordata	Actinopterygii	Cypriniformes	Cyprinidae	Hemiculter	Hemiculter bleekeri	Henan Normal University	Henan	Sanmenxia	Lingbao
YRFIR448-23	co212050	co212050	co212050	co212050	BOLD:AFA1519	624	Chordata	Actinopterygii	Cypriniformes	Cyprinidae	Rhynchocypris	Rhynchocypris oxycephalus	Henan Normal University	Henan	Sanmenxia	Lingbao
YRFIR360-23	co212154	co212154	co212154	co212154	BOLD:ACX9327	624	Chordata	Actinopterygii	Siluriformes	Bagridae	Tachysurus	Tachysurus vachellii	Henan Normal University	Henan	Sanmenxia	Lingbao
YRFIR361-23	co212158	co212158	co212158	co212158	BOLD:ACX9327	624	Chordata	Actinopterygii	Siluriformes	Bagridae	Tachysurus	Tachysurus vachellii	Henan Normal University	Henan	Sanmenxia	Lingbao
YRFIR035-23	co212447	co212447	co212447	co212447	BOLD:ACM1972	624	Chordata	Actinopterygii	Cypriniformes	Cyprinidae	Abbottina	Abbottina rivularis	Henan Normal University	Henan	Sanmenxia	Lingbao
YRFIR1229-23	co212448	co212448	co212448	co212448	BOLD:AAH9008	624	Chordata	Actinopterygii	Cypriniformes	Cyprinidae	Acheilognathus	Acheilognathus macropterus	Henan Normal University	Henan	Sanmenxia	Lingbao
YRFIR877-23	co212579	co212579	co212579	co212579	BOLD:ACA0349	624	Chordata	Actinopterygii	Siluriformes	Bagridae	Tachysurus	Tachysurus sinensis	Henan Normal University	Henan	Sanmenxia	Mianchi
YRFIR362-23	co212580	co212580	co212580	co212580	BOLD:ACX9327	624	Chordata	Actinopterygii	Siluriformes	Bagridae	Tachysurus	Tachysurus vachellii	Henan Normal University	Henan	Sanmenxia	Mianchi
YRFIR079-23	co212620	co212620	co212620	co212620	BOLD:ACU2344	624	Chordata	Actinopterygii	Cypriniformes	Cyprinidae	Hemiculter	Hemiculter bleekeri	Henan Normal University	Henan	Sanmenxia	Shanzhou
YRFIR080-23	co212621	co212621	co212621	co212621	BOLD:ACU2344	624	Chordata	Actinopterygii	Cypriniformes	Cyprinidae	Hemiculter	Hemiculter bleekeri	Henan Normal University	Henan	Sanmenxia	Shanzhou
YRFIR081-23	co212623	co212623	co212623	co212623	BOLD:ACU2344	624	Chordata	Actinopterygii	Cypriniformes	Cyprinidae	Hemiculter	Hemiculter bleekeri	Henan Normal University	Henan	Sanmenxia	Shanzhou
YRFIR082-23	co212624	co212624	co212624	co212624	BOLD:ACU2344	624	Chordata	Actinopterygii	Cypriniformes	Cyprinidae	Hemiculter	Hemiculter bleekeri	Henan Normal University	Henan	Sanmenxia	Shanzhou
YRFIR709-23	co212805	co212805	co212805	co212805	BOLD:AAC7738	624	Chordata	Actinopterygii	Cypriniformes	Cobitidae	Cobitis	Cobitis melanoleuca	Henan Normal University	Henan	Sanmenxia	Shanzhou
YRFIR710-23	co212806	co212806	co212806	co212806	BOLD:AAC7738	624	Chordata	Actinopterygii	Cypriniformes	Cobitidae	Cobitis	Cobitis melanoleuca	Henan Normal University	Henan	Sanmenxia	Shanzhou
YRFIR711-23	co212807	co212807	co212807	co212807	BOLD:AAC7738	624	Chordata	Actinopterygii	Cypriniformes	Cobitidae	Cobitis	Cobitis melanoleuca	Henan Normal University	Henan	Sanmenxia	Shanzhou
YRFIR712-23	co212808	co212808	co212808	co212808	BOLD:AAC7738	624	Chordata	Actinopterygii	Cypriniformes	Cobitidae	Cobitis	Cobitis melanoleuca	Henan Normal University	Henan	Sanmenxia	Shanzhou
YRFIR713-23	co212809	co212809	co212809	co212809	BOLD:AAC7738	624	Chordata	Actinopterygii	Cypriniformes	Cobitidae	Cobitis	Cobitis melanoleuca	Henan Normal University	Henan	Sanmenxia	Shanzhou
YRFIR714-23	co212810	co212810	co212810	co212810	BOLD:AAC7738	624	Chordata	Actinopterygii	Cypriniformes	Cobitidae	Cobitis	Cobitis melanoleuca	Henan Normal University	Henan	Sanmenxia	Shanzhou
YRFIR715-23	co212811	co212811	co212811	co212811	BOLD:AAC7738	624	Chordata	Actinopterygii	Cypriniformes	Cobitidae	Cobitis	Cobitis melanoleuca	Henan Normal University	Henan	Sanmenxia	Shanzhou
YRFIR716-23	co212812	co212812	co212812	co212812	BOLD:AAC7738	624	Chordata	Actinopterygii	Cypriniformes	Cobitidae	Cobitis	Cobitis melanoleuca	Henan Normal University	Henan	Sanmenxia	Shanzhou
YRFIR717-23	co212813	co212813	co212813	co212813	BOLD:AAC7738	624	Chordata	Actinopterygii	Cypriniformes	Cobitidae	Cobitis	Cobitis melanoleuca	Henan Normal University	Henan	Sanmenxia	Shanzhou
YRFIR718-23	co212814	co212814	co212814	co212814	BOLD:AAC7738	624	Chordata	Actinopterygii	Cypriniformes	Cobitidae	Cobitis	Cobitis melanoleuca	Henan Normal University	Henan	Sanmenxia	Shanzhou
YRFIR719-23	co212815	co212815	co212815	co212815	BOLD:AAC7738	624	Chordata	Actinopterygii	Cypriniformes	Cobitidae	Cobitis	Cobitis melanoleuca	Henan Normal University	Henan	Sanmenxia	Shanzhou
YRFIR720-23	co212816	co212816	co212816	co212816	BOLD:AAC7738	624	Chordata	Actinopterygii	Cypriniformes	Cobitidae	Cobitis	Cobitis melanoleuca	Henan Normal University	Henan	Sanmenxia	Shanzhou
YRFIR721-23	co212817	co212817	co212817	co212817	BOLD:AAC7738	624	Chordata	Actinopterygii	Cypriniformes	Cobitidae	Cobitis	Cobitis melanoleuca	Henan Normal University	Henan	Sanmenxia	Shanzhou
YRFIR722-23	co212818	co212818	co212818	co212818	BOLD:AAC7738	624	Chordata	Actinopterygii	Cypriniformes	Cobitidae	Cobitis	Cobitis melanoleuca	Henan Normal University	Henan	Sanmenxia	Shanzhou
YRFIR1684-23	co212819	co212819	co212819	co212819	BOLD:AFA2009	624	Chordata	Actinopterygii	Cypriniformes	Cobitidae	Cobitis	Cobitis SP1	Henan Normal University	Henan	Sanmenxia	Shanzhou
YRFIR1514-23	co212981	co212981	co212981	co212981	BOLD:ACC0623	624	Chordata	Actinopterygii	Cypriniformes	Cyprinidae	Pseudobrama	Pseudobrama simoni	Henan Normal University	Henan	Sanmenxia	Mianchi
YRFIR1515-23	co212982	co212982	co212982	co212982	BOLD:ACC0623	624	Chordata	Actinopterygii	Cypriniformes	Cyprinidae	Pseudobrama	Pseudobrama simoni	Henan Normal University	Henan	Sanmenxia	Mianchi
YRFIR1516-23	co212983	co212983	co212983	co212983	BOLD:ACC0623	624	Chordata	Actinopterygii	Cypriniformes	Cyprinidae	Pseudobrama	Pseudobrama simoni	Henan Normal University	Henan	Sanmenxia	Mianchi
YRFIR1517-23	co212984	co212984	co212984	co212984	BOLD:ACC0623	624	Chordata	Actinopterygii	Cypriniformes	Cyprinidae	Pseudobrama	Pseudobrama simoni	Henan Normal University	Henan	Sanmenxia	Mianchi
YRFIR1518-23	co212985	co212985	co212985	co212985	BOLD:ACC0623	624	Chordata	Actinopterygii	Cypriniformes	Cyprinidae	Pseudobrama	Pseudobrama simoni	Henan Normal University	Henan	Sanmenxia	Mianchi
YRFIR1099-23	co213045	co213045	co213045	co213045	BOLD:ADX8581	624	Chordata	Actinopterygii	Cypriniformes	Cyprinidae	Opsariichthys	Opsariichthys bidens	Henan Normal University	Henan	Jiaozuo	Menzhou
YRFIR1100-23	co213046	co213046	co213046	co213046	BOLD:ACB5312	624	Chordata	Actinopterygii	Cypriniformes	Cyprinidae	Opsariichthys	Opsariichthys bidens	Henan Normal University	Henan	Jiaozuo	Menzhou
YRFIR185-23	co213049	co213049	co213049	co213049	BOLD:AAI6708	624	Chordata	Actinopterygii	Cypriniformes	Cyprinidae	Hemibarbus	Hemibarbus maculatus	Henan Normal University	Henan	Jiaozuo	Menzhou
YRFIR1464-23	co213052	co213052	co213052	co213052	BOLD:ACH3510	624	Chordata	Actinopterygii	Cypriniformes	Cyprinidae	Gobio	Gobio meridionalis	Henan Normal University	Henan	Jiaozuo	Menzhou
YRFIR1739-23	co213053	co213053	co213053	co213053	BOLD:ACB5680	624	Chordata	Actinopterygii	Cypriniformes	Cyprinidae	Microphysogobio	Microphysogobio amurensis	Henan Normal University	Henan	Jiaozuo	Menzhou
YRFIR1874-23	co213061	co213061	co213061	co213061	BOLD:AAI0449	624	Chordata	Actinopterygii	Gobiiformes	Oxudercidae	Rhinogobius	Rhinogobius giurinus	Henan Normal University	Henan	Jiaozuo	Menzhou
YRFIR1773-23	co213067	co213067	co213067	co213067	BOLD:AFA0154	624	Chordata	Actinopterygii	Cypriniformes	Cyprinidae	Gobiobotia	Gobiobotia SP1	Henan Normal University	Henan	Jiaozuo	Menzhou
YRFIR554-23	co213084	co213084	co213084	co213084	BOLD:AAX9368	624	Chordata	Actinopterygii	Cypriniformes	Cyprinidae	Sarcocheilichthys	Sarcocheilichthys sciistius	Henan Normal University	Henan	Jiaozuo	Menzhou
YRFIR1465-23	co213086	co213086	co213086	co213086	BOLD:ACH3510	624	Chordata	Actinopterygii	Cypriniformes	Cyprinidae	Gobio	Gobio meridionalis	Henan Normal University	Henan	Jiaozuo	Menzhou
YRFIR1466-23	co213087	co213087	co213087	co213087	BOLD:ACH3510	624	Chordata	Actinopterygii	Cypriniformes	Cyprinidae	Gobio	Gobio meridionalis	Henan Normal University	Henan	Jiaozuo	Menzhou
YRFIR1875-23	co213115	co213115	co213115	co213115	BOLD:AAI0449	624	Chordata	Actinopterygii	Gobiiformes	Oxudercidae	Rhinogobius	Rhinogobius giurinus	Henan Normal University	Henan	Jiaozuo	Wen
YRFIR1876-23	co213116	co213116	co213116	co213116	BOLD:AAI0449	624	Chordata	Actinopterygii	Gobiiformes	Oxudercidae	Rhinogobius	Rhinogobius giurinus	Henan Normal University	Henan	Jiaozuo	Wen
YRFIR562-23	co213125	co213125	co213125	co213125	BOLD:ACU0863	624	Chordata	Actinopterygii	Cypriniformes	Cyprinidae	Chanodichthys	Chanodichthys erythropterus	Henan Normal University	Henan	Jiaozuo	Wen
YRFIR563-23	co213126	co213126	co213126	co213126	BOLD:ACU0863	624	Chordata	Actinopterygii	Cypriniformes	Cyprinidae	Chanodichthys	Chanodichthys erythropterus	Henan Normal University	Henan	Jiaozuo	Wen
YRFIR1020-23	co213130	co213130	co213130	co213130	BOLD:ACB4145	624	Chordata	Actinopterygii	Gobiiformes	Oxudercidae	Rhinogobius	Rhinogobius brunneus	Henan Normal University	Henan	Jiaozuo	Wen
YRFIR1021-23	co213131	co213131	co213131	co213131	BOLD:ACB4145	624	Chordata	Actinopterygii	Gobiiformes	Oxudercidae	Rhinogobius	Rhinogobius brunneus	Henan Normal University	Henan	Jiaozuo	Wen
YRFIR523-23	co213141	co213141	co213141	co213141	BOLD:ACH2695	624	Chordata	Actinopterygii	Cypriniformes	Cyprinidae	Gnathopogon	Gnathopogon polytaenia	Henan Normal University	Henan	Jiaozuo	Wen
YRFIR524-23	co213142	co213142	co213142	co213142	BOLD:ACH2695	624	Chordata	Actinopterygii	Cypriniformes	Cyprinidae	Gnathopogon	Gnathopogon polytaenia	Henan Normal University	Henan	Jiaozuo	Wen
YRFIR1740-23	co213156	co213156	co213156	co213156	BOLD:AEB5081	624	Chordata	Actinopterygii	Cypriniformes	Cyprinidae	Microphysogobio	Microphysogobio elongatus	Henan Normal University	Henan	Jiaozuo	Wen
YRFIR1741-23	co213157	co213157	co213157	co213157	BOLD:AEB5081	624	Chordata	Actinopterygii	Cypriniformes	Cyprinidae	Microphysogobio	Microphysogobio elongatus	Henan Normal University	Henan	Jiaozuo	Wen
YRFIR1791-23	co213189	co213189	co213189	co213189	BOLD:ACM0837	624	Chordata	Actinopterygii	Cypriniformes	Cyprinidae	Squalidus	Squalidus wolterstorffi	Henan Normal University	Henan	Jiaozuo	Wen
YRFIR134-23	co213196	co213196	co213196	co213196	BOLD:ACB5189	624	Chordata	Actinopterygii	Cypriniformes	Cyprinidae	Hemiculter	Hemiculter leucisculus	Henan Normal University	Henan	Jiaozuo	Wen
YRFIR083-23	co213197	co213197	co213197	co213197	BOLD:ACU2344	624	Chordata	Actinopterygii	Cypriniformes	Cyprinidae	Hemiculter	Hemiculter bleekeri	Henan Normal University	Henan	Jiaozuo	Wen
YRFIR1793-23	co213200	co213200	co213200	co213200	BOLD:ACM0837	624	Chordata	Actinopterygii	Cypriniformes	Cyprinidae	Squalidus	Squalidus wolterstorffi	Henan Normal University	Henan	Jiaozuo	Wen
YRFIR1792-23	co213282	co213282	co213282	co213282	BOLD:ACM0837	624	Chordata	Actinopterygii	Cypriniformes	Cyprinidae	Squalidus	Squalidus wolterstorffi	Henan Normal University	Henan	Jiaozuo	Wuzhi
YRFIR1794-23	co213283	co213283	co213283	co213283	BOLD:AAJ3468	624	Chordata	Actinopterygii	Cypriniformes	Cyprinidae	Squalidus	Squalidus SP1	Henan Normal University	Henan	Jiaozuo	Wuzhi
YRFIR036-23	co213297	co213297	co213297	co213297	BOLD:ACM1972	624	Chordata	Actinopterygii	Cypriniformes	Cyprinidae	Abbottina	Abbottina rivularis	Henan Normal University	Henan	Jiaozuo	Wuzhi
YRFIR2930-23	co213298	co213298	co213298	co213298	BOLD:ACM1972	624	Chordata	Actinopterygii	Cypriniformes	Cyprinidae	Abbottina	Abbottina rivularis	Henan Normal University	Henan	Jiaozuo	Wuzhi
YRFIR1193-23	co213315	co213315	co213315	co213315	BOLD:ACB4634	624	Chordata	Actinopterygii	Cypriniformes	Cobitidae	Misgurnus	Misgurnus anguillicaudatus	Henan Normal University	Henan	Jiaozuo	Wuzhi
YRFIR2931-23	co213324	co213324	co213324	co213324	BOLD:ACB4634	624	Chordata	Actinopterygii	Cypriniformes	Cobitidae	Misgurnus	Misgurnus anguillicaudatus	Henan Normal University	Henan	Jiaozuo	Wuzhi
YRFIR1742-23	co213342	co213342	co213342	co213342	BOLD:ACB5680	624	Chordata	Actinopterygii	Cypriniformes	Cyprinidae	Microphysogobio	Microphysogobio amurensis	Henan Normal University	Henan	Jiaozuo	Wuzhi
YRFIR1743-23	co213343	co213343	co213343	co213343	BOLD:ACB5680	624	Chordata	Actinopterygii	Cypriniformes	Cyprinidae	Microphysogobio	Microphysogobio amurensis	Henan Normal University	Henan	Jiaozuo	Wuzhi
YRFIR135-23	co213367	co213367	co213367	co213367	BOLD:ACB5189	624	Chordata	Actinopterygii	Cypriniformes	Cyprinidae	Hemiculter	Hemiculter leucisculus	Henan Normal University	Henan	Jiaozuo	Wuzhi
YRFIR136-23	co213368	co213368	co213368	co213368	BOLD:ACB5189	624	Chordata	Actinopterygii	Cypriniformes	Cyprinidae	Hemiculter	Hemiculter leucisculus	Henan Normal University	Henan	Jiaozuo	Wuzhi
YRFIR525-23	co213387	co213387	co213387	co213387	BOLD:ACH2695	624	Chordata	Actinopterygii	Cypriniformes	Cyprinidae	Gnathopogon	Gnathopogon polytaenia	Henan Normal University	Henan	Jiaozuo	Wen
YRFIR555-23	co213388	co213388	co213388	co213388	BOLD:AAX9368	624	Chordata	Actinopterygii	Cypriniformes	Cyprinidae	Sarcocheilichthys	Sarcocheilichthys sciistius	Henan Normal University	Henan	Jiaozuo	Wen
YRFIR098-23	co213389	co213389	co213389	co213389	BOLD:AEY5019	624	Chordata	Actinopterygii	Gobiiformes	Oxudercidae	Rhinogobius	Rhinogobius SP1	Henan Normal University	Henan	Jiaozuo	Wen
YRFIR099-23	co213390	co213390	co213390	co213390	BOLD:ACV7847	624	Chordata	Actinopterygii	Gobiiformes	Oxudercidae	Rhinogobius	Rhinogobius cliffordpopei	Henan Normal University	Henan	Jiaozuo	Wen
YRFIR3157-23	co213413	co213413	co213413	co213413	BOLD:AFG2711	624	Chordata	Actinopterygii	Cypriniformes	Cobitidae	Cobitis	Cobitis sinensis	Henan Normal University	Henan	Jiaozuo	Wen
YRFIR3158-23	co213414	co213414	co213414	co213414	BOLD:AFG2711	624	Chordata	Actinopterygii	Cypriniformes	Cobitidae	Cobitis	Cobitis sinensis	Henan Normal University	Henan	Jiaozuo	Wen
YRFIR1519-23	co213423	co213423	co213423	co213423	BOLD:ACC0623	624	Chordata	Actinopterygii	Cypriniformes	Cyprinidae	Pseudobrama	Pseudobrama simoni	Henan Normal University	Henan	Jiaozuo	Wuzhi
YRFIR1022-23	co213500	co213500	co213500	co213500	BOLD:ACB4145	624	Chordata	Actinopterygii	Gobiiformes	Oxudercidae	Rhinogobius	Rhinogobius brunneus	Henan Normal University	Henan	Jiaozuo	Wuzhi
YRFIR1023-23	co213509	co213509	co213509	co213509	BOLD:ACB4145	624	Chordata	Actinopterygii	Gobiiformes	Oxudercidae	Rhinogobius	Rhinogobius brunneus	Henan Normal University	Henan	Jiaozuo	Wuzhi
YRFIR1520-23	co213538	co213538	co213538	co213538	BOLD:ACC0623	624	Chordata	Actinopterygii	Cypriniformes	Cyprinidae	Pseudobrama	Pseudobrama simoni	Henan Normal University	Henan	Zhenzhou	Xinyang
YRFIR1467-23	co213539	co213539	co213539	co213539	BOLD:ACH3510	624	Chordata	Actinopterygii	Cypriniformes	Cyprinidae	Gobio	Gobio meridionalis	Henan Normal University	Henan	Zhenzhou	Xinyang
YRFIR084-23	co213540	co213540	co213540	co213540	BOLD:ACU2344	624	Chordata	Actinopterygii	Cypriniformes	Cyprinidae	Hemiculter	Hemiculter bleekeri	Henan Normal University	Henan	Zhenzhou	Xinyang
YRFIR137-23	co213541	co213541	co213541	co213541	BOLD:ACB5189	624	Chordata	Actinopterygii	Cypriniformes	Cyprinidae	Hemiculter	Hemiculter leucisculus	Henan Normal University	Henan	Zhenzhou	Xinyang
YRFIR085-23	co213544	co213544	co213544	co213544	BOLD:ACU2344	624	Chordata	Actinopterygii	Cypriniformes	Cyprinidae	Hemiculter	Hemiculter bleekeri	Henan Normal University	Henan	Zhenzhou	Xinyang
YRFIR1521-23	co213545	co213545	co213545	co213545	BOLD:ACC0623	624	Chordata	Actinopterygii	Cypriniformes	Cyprinidae	Pseudobrama	Pseudobrama simoni	Henan Normal University	Henan	Zhenzhou	Xinyang
YRFIR1877-23	co213559	co213559	co213559	co213559	BOLD:AAI0449	624	Chordata	Actinopterygii	Gobiiformes	Oxudercidae	Rhinogobius	Rhinogobius giurinus	Henan Normal University	Henan	Zhenzhou	Xinyang
YRFIR038-23	co213561	co213561	co213561	co213561	BOLD:ACM1972	624	Chordata	Actinopterygii	Cypriniformes	Cyprinidae	Abbottina	Abbottina rivularis	Henan Normal University	Henan	Zhenzhou	Xinyang
YRFIR363-23	co213570	co213570	co213570	co213570	BOLD:ACX9327	624	Chordata	Actinopterygii	Siluriformes	Bagridae	Tachysurus	Tachysurus vachellii	Henan Normal University	Henan	Zhenzhou	Xinyang
YRFIR364-23	co213571	co213571	co213571	co213571	BOLD:ACX9327	624	Chordata	Actinopterygii	Siluriformes	Bagridae	Tachysurus	Tachysurus vachellii	Henan Normal University	Henan	Zhenzhou	Xinyang
YRFIR1654-23	co213590	co213590	co213590	co213590	BOLD:AAX8306	624	Chordata	Actinopterygii	Siluriformes	Bagridae	Tachysurus	Tachysurus ussuriensis	Henan Normal University	Henan	Zhenzhou	Xinyang
YRFIR1655-23	co213591	co213591	co213591	co213591	BOLD:AAX8306	624	Chordata	Actinopterygii	Siluriformes	Bagridae	Tachysurus	Tachysurus ussuriensis	Henan Normal University	Henan	Zhenzhou	Xinyang
YRFIR1878-23	co213601	co213601	co213601	co213601	BOLD:AAI0449	624	Chordata	Actinopterygii	Gobiiformes	Oxudercidae	Rhinogobius	Rhinogobius giurinus	Henan Normal University	Henan	Zhenzhou	Xinyang
YRFIR1774-23	co213602	co213602	co213602	co213602	BOLD:AFA0154	624	Chordata	Actinopterygii	Cypriniformes	Cyprinidae	Gobiobotia	Gobiobotia SP1	Henan Normal University	Henan	Zhenzhou	Xinyang
YRFIR1744-23	co213603	co213603	co213603	co213603	BOLD:AEB5081	624	Chordata	Actinopterygii	Cypriniformes	Cyprinidae	Microphysogobio	Microphysogobio elongatus	Henan Normal University	Henan	Zhenzhou	Xinyang
YRFIR1795-23	co213615	co213615	co213615	co213615	BOLD:ACM0837	624	Chordata	Actinopterygii	Cypriniformes	Cyprinidae	Squalidus	Squalidus wolterstorffi	Henan Normal University	Henan	Zhenzhou	Xinyang
YRFIR1796-23	co213616	co213616	co213616	co213616	BOLD:ACM0837	624	Chordata	Actinopterygii	Cypriniformes	Cyprinidae	Squalidus	Squalidus wolterstorffi	Henan Normal University	Henan	Zhenzhou	Xinyang
YRFIR1468-23	co213632	co213632	co213632	co213632	BOLD:ACH3510	624	Chordata	Actinopterygii	Cypriniformes	Cyprinidae	Gobio	Gobio meridionalis	Henan Normal University	Henan	Zhenzhou	Xinyang
YRFIR1146-23	co213635	co213635	co213635	co213635	BOLD:AAD0138	624	Chordata	Actinopterygii	Cypriniformes	Cyprinidae	Pseudorasbora	Pseudorasbora parva	Henan Normal University	Henan	Zhenzhou	Xinyang
YRFIR1147-23	co213636	co213636	co213636	co213636	BOLD:AAD0138	624	Chordata	Actinopterygii	Cypriniformes	Cyprinidae	Pseudorasbora	Pseudorasbora parva	Henan Normal University	Henan	Zhenzhou	Xinyang
YRFIR086-23	co213641	co213641	co213641	co213641	BOLD:ACU2344	624	Chordata	Actinopterygii	Cypriniformes	Cyprinidae	Hemiculter	Hemiculter bleekeri	Henan Normal University	Henan	Zhenzhou	Xinyang
YRFIR1101-23	co213642	co213642	co213642	co213642	BOLD:ADX8581	624	Chordata	Actinopterygii	Cypriniformes	Cyprinidae	Opsariichthys	Opsariichthys bidens	Henan Normal University	Henan	Zhenzhou	Xinyang
YRFIR087-23	co213668	co213668	co213668	co213668	BOLD:ACU2344	624	Chordata	Actinopterygii	Cypriniformes	Cyprinidae	Hemiculter	Hemiculter bleekeri	Henan Normal University	Henan	Zhenzhou	Xinyang
YRFIR1879-23	co213669	co213669	co213669	co213669	BOLD:AAI0449	624	Chordata	Actinopterygii	Gobiiformes	Oxudercidae	Rhinogobius	Rhinogobius giurinus	Henan Normal University	Henan	Zhenzhou	Xinyang
YRFIR878-23	co213683	co213683	co213683	co213683	BOLD:ACA0349	624	Chordata	Actinopterygii	Siluriformes	Bagridae	Tachysurus	Tachysurus sinensis	Henan Normal University	Henan	Zhenzhou	Xinyang
YRFIR326-23	co213685	co213685	co213685	co213685	BOLD:AAF8881	624	Chordata	Actinopterygii	Cypriniformes	Cobitidae	Paramisgurnus	Paramisgurnus dabryanus	Henan Normal University	Henan	Zhenzhou	Xinyang
YRFIR1194-23	co213686	co213686	co213686	co213686	BOLD:ACB4634	624	Chordata	Actinopterygii	Cypriniformes	Cobitidae	Misgurnus	Misgurnus anguillicaudatus	Henan Normal University	Henan	Zhenzhou	Xinyang
YRFIR1342-23	co213708	co213708	co213708	co213708	BOLD:ADC7506	624	Chordata	Actinopterygii	Cypriniformes	Cyprinidae	Rhodeus	Rhodeus ocellatus	Henan Normal University	Henan	Zhenzhou	Xinyang
YRFIR1024-23	co213730	co213730	co213730	co213730	BOLD:ACB4145	624	Chordata	Actinopterygii	Gobiiformes	Oxudercidae	Rhinogobius	Rhinogobius brunneus	Henan Normal University	Henan	Zhenzhou	Xinyang
YRFIR1025-23	co213731	co213731	co213731	co213731	BOLD:ACB4145	624	Chordata	Actinopterygii	Gobiiformes	Oxudercidae	Rhinogobius	Rhinogobius brunneus	Henan Normal University	Henan	Zhenzhou	Xinyang
YRFIR332-23	co213751	co213751	co213751	co213751	BOLD:AAD9487	624	Chordata	Actinopterygii	Osmeriformes	Salangidae	Protosalanx	Protosalanx chinensis	Henan Normal University	Henan	Zhenzhou	Xinyang
YRFIR333-23	co213752	co213752	co213752	co213752	BOLD:AAD9487	624	Chordata	Actinopterygii	Osmeriformes	Salangidae	Protosalanx	Protosalanx chinensis	Henan Normal University	Henan	Zhenzhou	Xinyang
YRFIR186-23	co213809	co213809	co213809	co213809	BOLD:AAI6708	624	Chordata	Actinopterygii	Cypriniformes	Cyprinidae	Hemibarbus	Hemibarbus maculatus	Henan Normal University	Henan	Zhenzhou	Xinyang
YRFIR187-23	co213810	co213810	co213810	co213810	BOLD:AAI6708	624	Chordata	Actinopterygii	Cypriniformes	Cyprinidae	Hemibarbus	Hemibarbus maculatus	Henan Normal University	Henan	Zhenzhou	Xinyang
YRFIR1797-23	co213814	co213814	co213814	co213814	BOLD:ACM0837	624	Chordata	Actinopterygii	Cypriniformes	Cyprinidae	Squalidus	Squalidus wolterstorffi	Henan Normal University	Henan	Zhenzhou	Xinyang
YRFIR1798-23	co213815	co213815	co213815	co213815	BOLD:ACM0837	624	Chordata	Actinopterygii	Cypriniformes	Cyprinidae	Squalidus	Squalidus wolterstorffi	Henan Normal University	Henan	Zhenzhou	Xinyang
YRFIR1483-23	co213850	co213850	co213850	co213850	BOLD:ACH2557	624	Chordata	Actinopterygii	Cypriniformes	Cyprinidae	Saurogobio	Saurogobio dabryi	Henan Normal University	Henan	Zhenzhou	Huiji
YRFIR2932-23	co213851	co213851	co213851	co213851	BOLD:ACH2557	624	Chordata	Actinopterygii	Cypriniformes	Cyprinidae	Saurogobio	Saurogobio dabryi	Henan Normal University	Henan	Zhenzhou	Huiji
YRFIR1745-23	co213852	co213852	co213852	co213852	BOLD:AEB5081	624	Chordata	Actinopterygii	Cypriniformes	Cyprinidae	Microphysogobio	Microphysogobio elongatus	Henan Normal University	Henan	Zhenzhou	Huiji
YRFIR1746-23	co213853	co213853	co213853	co213853	BOLD:ACB5680	624	Chordata	Actinopterygii	Cypriniformes	Cyprinidae	Microphysogobio	Microphysogobio amurensis	Henan Normal University	Henan	Zhenzhou	Huiji
YRFIR1484-23	co213872	co213872	co213872	co213872	BOLD:ACH2557	624	Chordata	Actinopterygii	Cypriniformes	Cyprinidae	Saurogobio	Saurogobio dabryi	Henan Normal University	Henan	Zhenzhou	Huiji
YRFIR356-23	co213873	co213873	co213873	co213873	BOLD:AEY1151	624	Chordata	Actinopterygii	Cypriniformes	Cyprinidae	Saurogobio	Saurogobio gymnocheilus	Henan Normal University	Henan	Zhenzhou	Huiji
YRFIR1469-23	co213896	co213896	co213896	co213896	BOLD:ACH3510	624	Chordata	Actinopterygii	Cypriniformes	Cyprinidae	Gobio	Gobio meridionalis	Henan Normal University	Henan	Zhenzhou	Huiji
YRFIR964-23	co214012	co214012	co214012	co214012	BOLD:AAA7176	624	Chordata	Actinopterygii	Cypriniformes	Cyprinidae	Carassius	Carassius auratus	Henan Normal University	Henan	Zhenzhou	Zhongmou
YRFIR039-23	co214038	co214038	co214038	co214038	BOLD:ACM1972	624	Chordata	Actinopterygii	Cypriniformes	Cyprinidae	Abbottina	Abbottina rivularis	Henan Normal University	Henan	Zhenzhou	Zhongmou
YRFIR965-23	co214061	co214061	co214061	co214061	BOLD:AAA7176	624	Chordata	Actinopterygii	Cypriniformes	Cyprinidae	Carassius	Carassius auratus	Henan Normal University	Henan	Zhenzhou	Zhongmou
YRFIR1485-23	co214089	co214089	co214089	co214089	BOLD:ACH2557	624	Chordata	Actinopterygii	Cypriniformes	Cyprinidae	Saurogobio	Saurogobio dabryi	Henan Normal University	Henan	Zhenzhou	Zhongmou
YRFIR2933-23	co214090	co214090	co214090	co214090	BOLD:ACH2557	624	Chordata	Actinopterygii	Cypriniformes	Cyprinidae	Saurogobio	Saurogobio dabryi	Henan Normal University	Henan	Zhenzhou	Zhongmou
YRFIR564-23	co214099	co214099	co214099	co214099	BOLD:ACU0863	624	Chordata	Actinopterygii	Cypriniformes	Cyprinidae	Chanodichthys	Chanodichthys erythropterus	Henan Normal University	Henan	Zhenzhou	Zhongmou
YRFIR1216-23	co214117	co214117	co214117	co214117	BOLD:AAF8879	624	Chordata	Actinopterygii	Siluriformes	Siluridae	Silurus	Silurus asotus	Henan Normal University	Henan	Zhenzhou	Zhongmou
YRFIR365-23	co214185	co214185	co214185	co214185	BOLD:ACX9327	624	Chordata	Actinopterygii	Siluriformes	Bagridae	Tachysurus	Tachysurus vachellii	Henan Normal University	Henan	Zhenzhou	Huiji
YRFIR366-23	co214186	co214186	co214186	co214186	BOLD:ACX9327	624	Chordata	Actinopterygii	Siluriformes	Bagridae	Tachysurus	Tachysurus vachellii	Henan Normal University	Henan	Zhenzhou	Huiji
YRFIR1747-23	co214332	co214332	co214332	co214332	BOLD:ACB5680	624	Chordata	Actinopterygii	Cypriniformes	Cyprinidae	Microphysogobio	Microphysogobio amurensis	Henan Normal University	Henan	Zhenzhou	Zhongmou
YRFIR357-23	co214333	co214333	co214333	co214333	BOLD:AEY1151	624	Chordata	Actinopterygii	Cypriniformes	Cyprinidae	Saurogobio	Saurogobio gymnocheilus	Henan Normal University	Henan	Zhenzhou	Zhongmou
YRFIR1748-23	co214352	co214352	co214352	co214352	BOLD:ACB5680	624	Chordata	Actinopterygii	Cypriniformes	Cyprinidae	Microphysogobio	Microphysogobio amurensis	Henan Normal University	Henan	Zhenzhou	Zhongmou
YRFIR1026-23	co214372	co214372	co214372	co214372	BOLD:ACB4145	624	Chordata	Actinopterygii	Gobiiformes	Oxudercidae	Rhinogobius	Rhinogobius brunneus	Henan Normal University	Henan	Zhenzhou	Zhongmou
YRFIR1522-23	co214373	co214373	co214373	co214373	BOLD:ACC0623	624	Chordata	Actinopterygii	Cypriniformes	Cyprinidae	Pseudobrama	Pseudobrama simoni	Henan Normal University	Henan	Zhenzhou	Zhongmou
YRFIR2934-23	co214402	co214402	co214402	co214402	BOLD:ACH2557	624	Chordata	Actinopterygii	Cypriniformes	Cyprinidae	Saurogobio	Saurogobio dabryi	Henan Normal University	Henan	Xinxiang	Changyuan
YRFIR1470-23	co214403	co214403	co214403	co214403	BOLD:ACH3510	624	Chordata	Actinopterygii	Cypriniformes	Cyprinidae	Gobio	Gobio meridionalis	Henan Normal University	Henan	Xinxiang	Changyuan
YRFIR1799-23	co214404	co214404	co214404	co214404	BOLD:AAJ3468	624	Chordata	Actinopterygii	Cypriniformes	Cyprinidae	Squalidus	Squalidus SP1	Henan Normal University	Henan	Xinxiang	Changyuan
YRFIR1656-23	co214406	co214406	co214406	co214406	BOLD:AAX8306	624	Chordata	Actinopterygii	Siluriformes	Bagridae	Tachysurus	Tachysurus ussuriensis	Henan Normal University	Henan	Xinxiang	Changyuan
YRFIR1657-23	co214407	co214407	co214407	co214407	BOLD:AAX8306	624	Chordata	Actinopterygii	Siluriformes	Bagridae	Tachysurus	Tachysurus ussuriensis	Henan Normal University	Henan	Xinxiang	Changyuan
YRFIR2935-23	co214408	co214408	co214408	co214408	BOLD:ACI0368	624	Chordata	Actinopterygii	Cypriniformes	Cyprinidae	Pseudolaubuca	Pseudolaubuca engraulis	Henan Normal University	Henan	Xinxiang	Changyuan
YRFIR088-23	co214409	co214409	co214409	co214409	BOLD:ACU2344	624	Chordata	Actinopterygii	Cypriniformes	Cyprinidae	Hemiculter	Hemiculter bleekeri	Henan Normal University	Henan	Xinxiang	Changyuan
YRFIR1343-23	co214410	co214410	co214410	co214410	BOLD:ADC7506	624	Chordata	Actinopterygii	Cypriniformes	Cyprinidae	Rhodeus	Rhodeus ocellatus	Henan Normal University	Henan	Xinxiang	Changyuan
YRFIR188-23	co214411	co214411	co214411	co214411	BOLD:AAI6708	624	Chordata	Actinopterygii	Cypriniformes	Cyprinidae	Hemibarbus	Hemibarbus maculatus	Henan Normal University	Henan	Xinxiang	Changyuan
YRFIR138-23	co214412	co214412	co214412	co214412	BOLD:ACB5189	624	Chordata	Actinopterygii	Cypriniformes	Cyprinidae	Hemiculter	Hemiculter leucisculus	Henan Normal University	Henan	Xinxiang	Changyuan
YRFIR139-23	co214413	co214413	co214413	co214413	BOLD:ACB5189	624	Chordata	Actinopterygii	Cypriniformes	Cyprinidae	Hemiculter	Hemiculter leucisculus	Henan Normal University	Henan	Xinxiang	Changyuan
YRFIR565-23	co214414	co214414	co214414	co214414	BOLD:ACU0863	624	Chordata	Actinopterygii	Cypriniformes	Cyprinidae	Chanodichthys	Chanodichthys erythropterus	Henan Normal University	Henan	Xinxiang	Changyuan
YRFIR566-23	co214415	co214415	co214415	co214415	BOLD:ACU0863	624	Chordata	Actinopterygii	Cypriniformes	Cyprinidae	Chanodichthys	Chanodichthys erythropterus	Henan Normal University	Henan	Xinxiang	Changyuan
YRFIR1306-23	co214416	co214416	co214416	co214416	BOLD:ADR9342	624	Chordata	Actinopterygii	Cypriniformes	Cyprinidae	Acheilognathus	Acheilognathus rhombeus	Henan Normal University	Henan	Xinxiang	Changyuan
YRFIR1344-23	co214417	co214417	co214417	co214417	BOLD:ADC7506	624	Chordata	Actinopterygii	Cypriniformes	Cyprinidae	Rhodeus	Rhodeus ocellatus	Henan Normal University	Henan	Xinxiang	Changyuan
YRFIR1345-23	co214419	co214419	co214419	co214419	BOLD:ADC7506	624	Chordata	Actinopterygii	Cypriniformes	Cyprinidae	Rhodeus	Rhodeus ocellatus	Henan Normal University	Henan	Xinxiang	Changyuan
YRFIR1346-23	co214420	co214420	co214420	co214420	BOLD:ADC7506	624	Chordata	Actinopterygii	Cypriniformes	Cyprinidae	Rhodeus	Rhodeus ocellatus	Henan Normal University	Henan	Xinxiang	Changyuan
YRFIR040-23	co214430	co214430	co214430	co214430	BOLD:ACM1972	624	Chordata	Actinopterygii	Cypriniformes	Cyprinidae	Abbottina	Abbottina rivularis	Henan Normal University	Henan	Xinxiang	Changyuan
YRFIR041-23	co214431	co214431	co214431	co214431	BOLD:ACM1972	624	Chordata	Actinopterygii	Cypriniformes	Cyprinidae	Abbottina	Abbottina rivularis	Henan Normal University	Henan	Xinxiang	Changyuan
YRFIR2936-23	co214435	co214435	co214435	co214435	BOLD:ACU1740	624	Chordata	Actinopterygii	Cypriniformes	Cyprinidae	Parabramis	Parabramis pekinensis	Henan Normal University	Henan	Xinxiang	Changyuan
YRFIR1842-23	co214436	co214436	co214436	co214436	BOLD:ACQ7290	624	Chordata	Actinopterygii	Synbranchiformes	Mastacembelidae	Sinobdella	Sinobdella sinensis	Henan Normal University	Henan	Xinxiang	Changyuan
YRFIR1843-23	co214437	co214437	co214437	co214437	BOLD:ACQ7290	624	Chordata	Actinopterygii	Synbranchiformes	Mastacembelidae	Sinobdella	Sinobdella sinensis	Henan Normal University	Henan	Xinxiang	Changyuan
YRFIR140-23	co214440	co214440	co214440	co214440	BOLD:ACB5189	624	Chordata	Actinopterygii	Cypriniformes	Cyprinidae	Toxabramis	Toxabramis swinhonis	Henan Normal University	Henan	Xinxiang	Changyuan
YRFIR141-23	co214441	co214441	co214441	co214441	BOLD:ACB5189	624	Chordata	Actinopterygii	Cypriniformes	Cyprinidae	Toxabramis	Toxabramis swinhonis	Henan Normal University	Henan	Xinxiang	Changyuan
YRFIR966-23	co214462	co214462	co214462	co214462	BOLD:AAA7175	624	Chordata	Actinopterygii	Cypriniformes	Cyprinidae	Cyprinus	Cyprinus carpio	Henan Normal University	Henan	Xinxiang	Changyuan
YRFIR1148-23	co214463	co214463	co214463	co214463	BOLD:AAD0138	624	Chordata	Actinopterygii	Cypriniformes	Cyprinidae	Pseudorasbora	Pseudorasbora parva	Henan Normal University	Henan	Xinxiang	Changyuan
YRFIR089-23	co214501	co214501	co214501	co214501	BOLD:ACU2344	624	Chordata	Actinopterygii	Cypriniformes	Cyprinidae	Hemiculter	Hemiculter bleekeri	Henan Normal University	Henan	Jiaozuo	Wuzhi
YRFIR160-23	co214524	co214524	co214524	co214524	BOLD:ACH6495	624	Chordata	Actinopterygii	Cypriniformes	Cyprinidae	Squaliobarbus	Squaliobarbus curriculus	Henan Normal University	Henan	Jiaozuo	Wuzhi
YRFIR943-23	co214568	co214568	co214568	co214568	BOLD:AAA7176	624	Chordata	Actinopterygii	Cypriniformes	Cyprinidae	Carassius	Carassius auratus	Henan Normal University	Henan	Shangqiu	Minquan
YRFIR944-23	co214569	co214569	co214569	co214569	BOLD:AAA7176	624	Chordata	Actinopterygii	Cypriniformes	Cyprinidae	Carassius	Carassius auratus	Henan Normal University	Henan	Shangqiu	Minquan
YRFIR723-23	co214571	co214571	co214571	co214571	BOLD:AAC7738	624	Chordata	Actinopterygii	Cypriniformes	Cobitidae	Cobitis	Cobitis melanoleuca	Henan Normal University	Henan	Shangqiu	Minquan
YRFIR724-23	co214572	co214572	co214572	co214572	BOLD:AAC7738	624	Chordata	Actinopterygii	Cypriniformes	Cobitidae	Cobitis	Cobitis melanoleuca	Henan Normal University	Henan	Shangqiu	Minquan
YRFIR725-23	co214573	co214573	co214573	co214573	BOLD:AAC7738	624	Chordata	Actinopterygii	Cypriniformes	Cobitidae	Cobitis	Cobitis melanoleuca	Henan Normal University	Henan	Shangqiu	Minquan
YRFIR726-23	co214574	co214574	co214574	co214574	BOLD:AAC7738	624	Chordata	Actinopterygii	Cypriniformes	Cobitidae	Cobitis	Cobitis melanoleuca	Henan Normal University	Henan	Shangqiu	Minquan
YRFIR727-23	co214575	co214575	co214575	co214575	BOLD:AAC7738	624	Chordata	Actinopterygii	Cypriniformes	Cobitidae	Cobitis	Cobitis melanoleuca	Henan Normal University	Henan	Shangqiu	Minquan
YRFIR728-23	co214576	co214576	co214576	co214576	BOLD:AAC7738	624	Chordata	Actinopterygii	Cypriniformes	Cobitidae	Cobitis	Cobitis melanoleuca	Henan Normal University	Henan	Shangqiu	Minquan
YRFIR730-23	co214578	co214578	co214578	co214578	BOLD:AAC7738	624	Chordata	Actinopterygii	Cypriniformes	Cobitidae	Cobitis	Cobitis melanoleuca	Henan Normal University	Henan	Shangqiu	Minquan
YRFIR1347-23	co214581	co214581	co214581	co214581	BOLD:ADC7506	624	Chordata	Actinopterygii	Cypriniformes	Cyprinidae	Rhodeus	Rhodeus ocellatus	Henan Normal University	Henan	Shangqiu	Minquan
YRFIR1348-23	co214582	co214582	co214582	co214582	BOLD:ADC7506	624	Chordata	Actinopterygii	Cypriniformes	Cyprinidae	Rhodeus	Rhodeus ocellatus	Henan Normal University	Henan	Shangqiu	Minquan
YRFIR142-23	co214591	co214591	co214591	co214591	BOLD:ACB5189	624	Chordata	Actinopterygii	Cypriniformes	Cyprinidae	Hemiculter	Hemiculter leucisculus	Henan Normal University	Henan	Shangqiu	Minquan
YRFIR143-23	co214592	co214592	co214592	co214592	BOLD:ACB5189	624	Chordata	Actinopterygii	Cypriniformes	Cyprinidae	Hemiculter	Hemiculter leucisculus	Henan Normal University	Henan	Shangqiu	Minquan
YRFIR042-23	co214594	co214594	co214594	co214594	BOLD:ACM1972	624	Chordata	Actinopterygii	Cypriniformes	Cyprinidae	Abbottina	Abbottina rivularis	Henan Normal University	Henan	Shangqiu	Minquan
YRFIR043-23	co214595	co214595	co214595	co214595	BOLD:ACM1972	624	Chordata	Actinopterygii	Cypriniformes	Cyprinidae	Abbottina	Abbottina rivularis	Henan Normal University	Henan	Shangqiu	Minquan
YRFIR100-23	co214597	co214597	co214597	co214597	BOLD:ACV7847	624	Chordata	Actinopterygii	Gobiiformes	Oxudercidae	Rhinogobius	Rhinogobius cliffordpopei	Henan Normal University	Henan	Shangqiu	Minquan
YRFIR1880-23	co214598	co214598	co214598	co214598	BOLD:AAI0449	624	Chordata	Actinopterygii	Gobiiformes	Oxudercidae	Rhinogobius	Rhinogobius giurinus	Henan Normal University	Henan	Shangqiu	Minquan
YRFIR090-23	co214619	co214619	co214619	co214619	BOLD:ACU2344	624	Chordata	Actinopterygii	Cypriniformes	Cyprinidae	Hemiculter	Hemiculter bleekeri	Henan Normal University	Henan	Shangqiu	Minquan
YRFIR1149-23	co214620	co214620	co214620	co214620	BOLD:AAD0138	624	Chordata	Actinopterygii	Cypriniformes	Cyprinidae	Pseudorasbora	Pseudorasbora parva	Henan Normal University	Henan	Shangqiu	Minquan
YRFIR1150-23	co214621	co214621	co214621	co214621	BOLD:AAD0138	624	Chordata	Actinopterygii	Cypriniformes	Cyprinidae	Pseudorasbora	Pseudorasbora parva	Henan Normal University	Henan	Shangqiu	Minquan
YRFIR1151-23	co214622	co214622	co214622	co214622	BOLD:AAD0138	624	Chordata	Actinopterygii	Cypriniformes	Cyprinidae	Pseudorasbora	Pseudorasbora parva	Henan Normal University	Henan	Shangqiu	Minquan
YRFIR567-23	co214641	co214641	co214641	co214641	BOLD:ACU0863	624	Chordata	Actinopterygii	Cypriniformes	Cyprinidae	Chanodichthys	Chanodichthys erythropterus	Henan Normal University	Henan	Shangqiu	Minquan
YRFIR568-23	co214642	co214642	co214642	co214642	BOLD:ACU0863	624	Chordata	Actinopterygii	Cypriniformes	Cyprinidae	Chanodichthys	Chanodichthys erythropterus	Henan Normal University	Henan	Shangqiu	Minquan
YRFIR091-23	co214651	co214651	co214651	co214651	BOLD:ACU2344	624	Chordata	Actinopterygii	Cypriniformes	Cyprinidae	Hemiculter	Hemiculter bleekeri	Henan Normal University	Henan	Shangqiu	Minquan
YRFIR1854-23	co214678	co214678	co214678	co214678	BOLD:ACB5783	624	Chordata	Actinopterygii	Beloniformes	Adrianichthyidae	Oryzias	Oryzias latipes	Henan Normal University	Henan	Shangqiu	Minquan
YRFIR1855-23	co214679	co214679	co214679	co214679	BOLD:ACB5783	624	Chordata	Actinopterygii	Beloniformes	Adrianichthyidae	Oryzias	Oryzias latipes	Henan Normal University	Henan	Shangqiu	Minquan
YRFIR1349-23	co214705	co214705	co214705	co214705	BOLD:ADC7506	624	Chordata	Actinopterygii	Cypriniformes	Cyprinidae	Rhodeus	Rhodeus ocellatus	Henan Normal University	Henan	Shangqiu	Minquan
YRFIR1350-23	co214706	co214706	co214706	co214706	BOLD:ADC7506	624	Chordata	Actinopterygii	Cypriniformes	Cyprinidae	Rhodeus	Rhodeus ocellatus	Henan Normal University	Henan	Shangqiu	Minquan
YRFIR1819-23	co214875	co214875	co214875	co214875	BOLD:ABW9490	624	Chordata	Actinopterygii	Anabantiformes	Osphronemidae	Macropodus	Macropodus ocellatus	Henan Normal University	Henan	Shangqiu	Minquan
YRFIR1820-23	co214876	co214876	co214876	co214876	BOLD:ABW9490	624	Chordata	Actinopterygii	Anabantiformes	Osphronemidae	Macropodus	Macropodus ocellatus	Henan Normal University	Henan	Shangqiu	Minquan
YRFIR092-23	co215058	co215058	co215058	co215058	BOLD:ACU2344	624	Chordata	Actinopterygii	Cypriniformes	Cyprinidae	Hemiculter	Hemiculter bleekeri	Henan Normal University	Henan	Shangqiu	Minquan
YRFIR093-23	co215084	co215084	co215084	co215084	BOLD:ACU2344	624	Chordata	Actinopterygii	Cypriniformes	Cyprinidae	Hemiculter	Hemiculter bleekeri	Henan Normal University	Henan	Shangqiu	Minquan
YRFIR094-23	co215087	co215087	co215087	co215087	BOLD:ACU2344	624	Chordata	Actinopterygii	Cypriniformes	Cyprinidae	Hemiculter	Hemiculter bleekeri	Henan Normal University	Henan	Shangqiu	Minquan
YRFIR144-23	co215089	co215089	co215089	co215089	BOLD:ACB5189	624	Chordata	Actinopterygii	Cypriniformes	Cyprinidae	Toxabramis	Toxabramis swinhonis	Henan Normal University	Henan	Shangqiu	Minquan
YRFIR145-23	co215090	co215090	co215090	co215090	BOLD:ACB5189	624	Chordata	Actinopterygii	Cypriniformes	Cyprinidae	Toxabramis	Toxabramis swinhonis	Henan Normal University	Henan	Shangqiu	Minquan
YRFIR146-23	co215338	co215338	co215338	co215338	BOLD:ACB5189	624	Chordata	Actinopterygii	Cypriniformes	Cyprinidae	Hemiculter	Hemiculter leucisculus	Henan Normal University	Henan	Shangqiu	Minquan
YRFIR1108-23	co215339	co215339	co215339	co215339	BOLD:AAF3499	624	Chordata	Actinopterygii	Cypriniformes	Cyprinidae	Cirrhinus	Cirrhinus mrigala	Henan Normal University	Henan	Shangqiu	Minquan
YRFIR881-23	co215503	co215503	co215503	co215503	BOLD:AAH3279	624	Chordata	Actinopterygii	Synbranchiformes	Synbranchidae	Monopterus	Monopterus albus	Henan Normal University	Henan	Shangqiu	Minquan
YRFIR882-23	co215504	co215504	co215504	co215504	BOLD:AAH3279	624	Chordata	Actinopterygii	Synbranchiformes	Synbranchidae	Monopterus	Monopterus albus	Henan Normal University	Henan	Shangqiu	Minquan
YRFIR1523-23	co215569	co215569	co215569	co215569	BOLD:ACC0623	624	Chordata	Actinopterygii	Cypriniformes	Cyprinidae	Pseudobrama	Pseudobrama simoni	Henan Normal University	Henan	Shangqiu	Minquan
YRFIR1524-23	co215570	co215570	co215570	co215570	BOLD:ACC0623	624	Chordata	Actinopterygii	Cypriniformes	Cyprinidae	Pseudobrama	Pseudobrama simoni	Henan Normal University	Henan	Shangqiu	Minquan
YRFIR1882-23	co215608	co215608	co215608	co215608	BOLD:AAI0449	624	Chordata	Actinopterygii	Gobiiformes	Oxudercidae	Rhinogobius	Rhinogobius giurinus	Henan Normal University	Henan	Shangqiu	Minquan
YRFIR1883-23	co215609	co215609	co215609	co215609	BOLD:AAI0449	624	Chordata	Actinopterygii	Gobiiformes	Oxudercidae	Rhinogobius	Rhinogobius giurinus	Henan Normal University	Henan	Shangqiu	Minquan
YRFIR2937-23	co215697	co215697	co215697	co215697	BOLD:AFF3366	624	Chordata	Actinopterygii	Cypriniformes	Cyprinidae	Squalidus	Squalidus SP1	Henan Normal University	Henan	Shangqiu	Minquan
YRFIR2938-23	co215698	co215698	co215698	co215698	BOLD:AFF3366	624	Chordata	Actinopterygii	Cypriniformes	Cyprinidae	Squalidus	Squalidus SP1	Henan Normal University	Henan	Shangqiu	Minquan
YRFIR1844-23	co215739	co215739	co215739	co215739	BOLD:ACQ7290	624	Chordata	Actinopterygii	Synbranchiformes	Mastacembelidae	Sinobdella	Sinobdella sinensis	Henan Normal University	Henan	Shangqiu	Minquan
YRFIR1845-23	co215740	co215740	co215740	co215740	BOLD:ACQ7290	624	Chordata	Actinopterygii	Synbranchiformes	Mastacembelidae	Sinobdella	Sinobdella sinensis	Henan Normal University	Henan	Shangqiu	Minquan
YRFIR2871-23	co215976	co215976	co215976	co215976	BOLD:AAD9487	624	Chordata	Actinopterygii	Osmeriformes	Salangidae	Protosalanx	Protosalanx chinensis	Henan Normal University	Henan	Shangqiu	Minquan
YRFIR1645-23	co216119	co216119	co216119	co216119	BOLD:ABW0047	624	Chordata	Actinopterygii	Anabantiformes	Channidae	Channa	Channa argus	Henan Normal University	Henan	Shangqiu	Minquan
YRFIR1646-23	co216120	co216120	co216120	co216120	BOLD:ABW0047	624	Chordata	Actinopterygii	Anabantiformes	Channidae	Channa	Channa argus	Henan Normal University	Henan	Shangqiu	Minquan
YRFIR1525-23	co216182	co216182	co216182	co216182	BOLD:ACC0623	624	Chordata	Actinopterygii	Cypriniformes	Cyprinidae	Pseudobrama	Pseudobrama simoni	Henan Normal University	Henan	Shangqiu	Minquan
YRFIR1526-23	co216183	co216183	co216183	co216183	BOLD:ACC0623	624	Chordata	Actinopterygii	Cypriniformes	Cyprinidae	Pseudobrama	Pseudobrama simoni	Henan Normal University	Henan	Shangqiu	Minquan
YRFIR161-23	co216203	co216203	co216203	co216203	BOLD:ACH6495	624	Chordata	Actinopterygii	Cypriniformes	Cyprinidae	Squaliobarbus	Squaliobarbus curriculus	Henan Normal University	Henan	Shangqiu	Minquan
YRFIR162-23	co216204	co216204	co216204	co216204	BOLD:ACH6495	624	Chordata	Actinopterygii	Cypriniformes	Cyprinidae	Squaliobarbus	Squaliobarbus curriculus	Henan Normal University	Henan	Shangqiu	Minquan
YRFIR2865-23	co20080233	co20080233	co20080233	co20080233	BOLD:AFA1519	624	Chordata	Actinopterygii	Cypriniformes	Cyprinidae	Rhynchocypris	Rhynchocypris oxycephalus	Henan Normal University	Henan	Sanmenxia	Lushi
YRFIR189-23	co20082901	co20082901	co20082901	co20082901	BOLD:AAI6708	624	Chordata	Actinopterygii	Cypriniformes	Cyprinidae	Hemibarbus	Hemibarbus maculatus	Henan Normal University	Shandong	Jinan	Huaiying
YRFIR2866-23	co20082902	co20082902	co20082902	co20082902	BOLD:ACC0623	624	Chordata	Actinopterygii	Cypriniformes	Cyprinidae	Pseudobrama	Pseudobrama simoni	Henan Normal University	Shandong	Jinan	Huaiying
YRFIR190-23	co20082904	co20082904	co20082904	co20082904	BOLD:AAI6708	624	Chordata	Actinopterygii	Cypriniformes	Cyprinidae	Hemibarbus	Hemibarbus maculatus	Henan Normal University	Shandong	Jinan	Huaiying
YRFIR191-23	co20082905	co20082905	co20082905	co20082905	BOLD:AAI6708	624	Chordata	Actinopterygii	Cypriniformes	Cyprinidae	Hemibarbus	Hemibarbus maculatus	Henan Normal University	Shandong	Jinan	Huaiying
YRFIR163-23	co20082906	co20082906	co20082906	co20082906	BOLD:ACH6495	624	Chordata	Actinopterygii	Cypriniformes	Cyprinidae	Squaliobarbus	Squaliobarbus curriculus	Henan Normal University	Shandong	Jinan	Huaiying
YRFIR1490-23	co20082907	co20082907	co20082907	co20082907	BOLD:ACC0623	624	Chordata	Actinopterygii	Cypriniformes	Cyprinidae	Pseudobrama	Pseudobrama simoni	Henan Normal University	Shandong	Jinan	Huaiying
YRFIR1486-23	co20082908	co20082908	co20082908	co20082908	BOLD:ACH2557	624	Chordata	Actinopterygii	Cypriniformes	Cyprinidae	Saurogobio	Saurogobio dabryi	Henan Normal University	Shandong	Jinan	Huaiying
YRFIR1307-23	co20082911	co20082911	co20082911	co20082911		624	Chordata	Actinopterygii	Cypriniformes	Cyprinidae	Acheilognathus	Acheilognathus rhombeus	Henan Normal University	Shandong	Jinan	Huaiying
YRFIR1308-23	co20082912	co20082912	co20082912	co20082912	BOLD:AAJ6728	624	Chordata	Actinopterygii	Cypriniformes	Cyprinidae	Acheilognathus	Acheilognathus chankaensis	Henan Normal University	Shandong	Jinan	Huaiying
YRFIR1309-23	co20082913	co20082913	co20082913	co20082913	BOLD:ADR9342	624	Chordata	Actinopterygii	Cypriniformes	Cyprinidae	Acheilognathus	Acheilognathus rhombeus	Henan Normal University	Shandong	Jinan	Huaiying
YRFIR164-23	co20082916	co20082916	co20082916	co20082916	BOLD:ACH6495	624	Chordata	Actinopterygii	Cypriniformes	Cyprinidae	Squaliobarbus	Squaliobarbus curriculus	Henan Normal University	Shandong	Jinan	Huaiying
YRFIR1491-23	co20082917	co20082917	co20082917	co20082917	BOLD:ACC0623	624	Chordata	Actinopterygii	Cypriniformes	Cyprinidae	Pseudobrama	Pseudobrama simoni	Henan Normal University	Shandong	Jinan	Huaiying
YRFIR569-23	co20082918	co20082918	co20082918	co20082918	BOLD:ACU0863	624	Chordata	Actinopterygii	Cypriniformes	Cyprinidae	Chanodichthys	Chanodichthys erythropterus	Henan Normal University	Shandong	Jinan	Huaiying
YRFIR1355-23	co20082922	co20082922	co20082922	co20082922	BOLD:ACA0250	624	Chordata	Actinopterygii	Cypriniformes	Cyprinidae	Culter	Culter alburnus	Henan Normal University	Shandong	Jinan	Huaiying
YRFIR165-23	co20082923	co20082923	co20082923	co20082923	BOLD:ACH6495	624	Chordata	Actinopterygii	Cypriniformes	Cyprinidae	Squaliobarbus	Squaliobarbus curriculus	Henan Normal University	Shandong	Jinan	Huaiying
YRFIR1599-23	co20082926	co20082926	co20082926	co20082926	BOLD:AAE9134	624	Chordata	Actinopterygii	Mugiliformes	Mugilidae	Planiliza	Planiliza haematocheilus	Henan Normal University	Shandong	Zibo	Gaoqing
YRFIR1493-23	co20082928	co20082928	co20082928	co20082928	BOLD:ACC0623	624	Chordata	Actinopterygii	Cypriniformes	Cyprinidae	Pseudobrama	Pseudobrama simoni	Henan Normal University	Shandong	Zibo	Gaoqing
YRFIR1494-23	co20082929	co20082929	co20082929	co20082929	BOLD:ACC0623	624	Chordata	Actinopterygii	Cypriniformes	Cyprinidae	Pseudobrama	Pseudobrama simoni	Henan Normal University	Shandong	Zibo	Gaoqing
YRFIR1495-23	co20082930	co20082930	co20082930	co20082930	BOLD:ACC0623	624	Chordata	Actinopterygii	Cypriniformes	Cyprinidae	Pseudobrama	Pseudobrama simoni	Henan Normal University	Shandong	Zibo	Gaoqing
YRFIR1600-23	co20083001	co20083001	co20083001	co20083001	BOLD:AAE9134	624	Chordata	Actinopterygii	Mugiliformes	Mugilidae	Planiliza	Planiliza haematocheilus	Henan Normal University	Shandong	Binzhou	binchen
YRFIR1601-23	co20083003	co20083003	co20083003	co20083003	BOLD:AAE9134	624	Chordata	Actinopterygii	Mugiliformes	Mugilidae	Planiliza	Planiliza haematocheilus	Henan Normal University	Shandong	Binzhou	binchen
YRFIR1157-23	co20083004	co20083004	co20083004	co20083004	BOLD:AAJ2857	624	Chordata	Actinopterygii	Gobiiformes	Oxudercidae	Acanthogobius	Acanthogobius hasta	Henan Normal University	Shandong	Binzhou	binchen
YRFIR1602-23	co20083005	co20083005	co20083005	co20083005	BOLD:AAE9134	624	Chordata	Actinopterygii	Mugiliformes	Mugilidae	Planiliza	Planiliza haematocheilus	Henan Normal University	Shandong	Binzhou	binchen
YRFIR1603-23	co20083006	co20083006	co20083006	co20083006	BOLD:AAE9134	624	Chordata	Actinopterygii	Mugiliformes	Mugilidae	Planiliza	Planiliza haematocheilus	Henan Normal University	Shandong	Binzhou	binchen
YRFIR1604-23	co20083009	co20083009	co20083009	co20083009	BOLD:AAE9134	624	Chordata	Actinopterygii	Mugiliformes	Mugilidae	Planiliza	Planiliza haematocheilus	Henan Normal University	Shandong	Binzhou	binchen
YRFIR1605-23	co20083011	co20083011	co20083011	co20083011	BOLD:AAE9134	624	Chordata	Actinopterygii	Mugiliformes	Mugilidae	Planiliza	Planiliza haematocheilus	Henan Normal University	Shandong	Binzhou	binchen
YRFIR1606-23	co20083013	co20083013	co20083013	co20083013	BOLD:AAE9134	624	Chordata	Actinopterygii	Mugiliformes	Mugilidae	Planiliza	Planiliza haematocheilus	Henan Normal University	Shandong	Binzhou	binchen
YRFIR1607-23	co20083015	co20083015	co20083015	co20083015	BOLD:AAE9134	624	Chordata	Actinopterygii	Mugiliformes	Mugilidae	Planiliza	Planiliza haematocheilus	Henan Normal University	Shandong	Binzhou	binchen
YRFIR2867-23	co20083016	co20083016	co20083016	co20083016	BOLD:AAJ2857	624	Chordata	Actinopterygii	Gobiiformes	Oxudercidae	Acanthogobius	Acanthogobius hasta	Henan Normal University	Shandong	Binzhou	binchen
YRFIR2868-23	co20083018	co20083018	co20083018	co20083018	BOLD:AAJ2857	624	Chordata	Actinopterygii	Gobiiformes	Oxudercidae	Acanthogobius	Acanthogobius hasta	Henan Normal University	Shandong	Binzhou	binchen
YRFIR1824-23	co20083021	co20083021	co20083021	co20083021	BOLD:ACU1740	624	Chordata	Actinopterygii	Cypriniformes	Cyprinidae	Parabramis	Parabramis pekinensis	Henan Normal University	Shandong	Binzhou	binchen
YRFIR1825-23	co20083022	co20083022	co20083022	co20083022	BOLD:ACU1740	624	Chordata	Actinopterygii	Cypriniformes	Cyprinidae	Parabramis	Parabramis pekinensis	Henan Normal University	Shandong	Binzhou	binchen
YRFIR193-23	co20083023	co20083023	co20083023	co20083023	BOLD:AAI6708	624	Chordata	Actinopterygii	Cypriniformes	Cyprinidae	Hemibarbus	Hemibarbus maculatus	Henan Normal University	Shandong	Binzhou	binchen
YRFIR194-23	co20083024	co20083024	co20083024	co20083024	BOLD:AAI6708	624	Chordata	Actinopterygii	Cypriniformes	Cyprinidae	Hemibarbus	Hemibarbus maculatus	Henan Normal University	Shandong	Binzhou	binchen
YRFIR195-23	co20083025	co20083025	co20083025	co20083025	BOLD:AAI6708	624	Chordata	Actinopterygii	Cypriniformes	Cyprinidae	Hemibarbus	Hemibarbus maculatus	Henan Normal University	Shandong	Binzhou	binchen
YRFIR196-23	co20083026	co20083026	co20083026	co20083026	BOLD:AAI6708	624	Chordata	Actinopterygii	Cypriniformes	Cyprinidae	Hemibarbus	Hemibarbus maculatus	Henan Normal University	Shandong	Binzhou	binchen
YRFIR197-23	co20083027	co20083027	co20083027	co20083027	BOLD:AAI6708	624	Chordata	Actinopterygii	Cypriniformes	Cyprinidae	Hemibarbus	Hemibarbus maculatus	Henan Normal University	Shandong	Binzhou	binchen
YRFIR198-23	co20083028	co20083028	co20083028	co20083028	BOLD:AAI6708	624	Chordata	Actinopterygii	Cypriniformes	Cyprinidae	Hemibarbus	Hemibarbus maculatus	Henan Normal University	Shandong	Binzhou	binchen
YRFIR199-23	co20083029	co20083029	co20083029	co20083029	BOLD:AAI6708	624	Chordata	Actinopterygii	Cypriniformes	Cyprinidae	Hemibarbus	Hemibarbus maculatus	Henan Normal University	Shandong	Binzhou	binchen
YRFIR200-23	co20083030	co20083030	co20083030	co20083030	BOLD:AAI6708	624	Chordata	Actinopterygii	Cypriniformes	Cyprinidae	Hemibarbus	Hemibarbus maculatus	Henan Normal University	Shandong	Binzhou	binchen
YRFIR1608-23	co20083033	co20083033	co20083033	co20083033	BOLD:AAE9134	624	Chordata	Actinopterygii	Mugiliformes	Mugilidae	Planiliza	Planiliza haematocheilus	Henan Normal University	Shandong	Binzhou	binchen
YRFIR1609-23	co20083034	co20083034	co20083034	co20083034	BOLD:AAE9134	624	Chordata	Actinopterygii	Mugiliformes	Mugilidae	Planiliza	Planiliza haematocheilus	Henan Normal University	Shandong	Binzhou	binchen
YRFIR1610-23	co20083035	co20083035	co20083035	co20083035	BOLD:AAE9134	624	Chordata	Actinopterygii	Mugiliformes	Mugilidae	Planiliza	Planiliza haematocheilus	Henan Normal University	Shandong	Binzhou	binchen
YRFIR166-23	co20083036	co20083036	co20083036	co20083036	BOLD:ACH6495	624	Chordata	Actinopterygii	Cypriniformes	Cyprinidae	Squaliobarbus	Squaliobarbus curriculus	Henan Normal University	Shandong	Binzhou	binchen
YRFIR1356-23	co20083037	co20083037	co20083037	co20083037	BOLD:ACA0250	624	Chordata	Actinopterygii	Cypriniformes	Cyprinidae	Culter	Culter alburnus	Henan Normal University	Shandong	Binzhou	binchen
YRFIR1166-23	co20083038	co20083038	co20083038	co20083038	BOLD:AAJ2857	624	Chordata	Actinopterygii	Gobiiformes	Oxudercidae	Acanthogobius	Acanthogobius hasta	Henan Normal University	Shandong	Binzhou	binchen
YRFIR1167-23	co20083039	co20083039	co20083039	co20083039	BOLD:AAJ2857	624	Chordata	Actinopterygii	Gobiiformes	Oxudercidae	Acanthogobius	Acanthogobius hasta	Henan Normal University	Shandong	Binzhou	binchen
YRFIR1168-23	co20083040	co20083040	co20083040	co20083040	BOLD:AAJ2857	624	Chordata	Actinopterygii	Gobiiformes	Oxudercidae	Acanthogobius	Acanthogobius hasta	Henan Normal University	Shandong	Binzhou	binchen
YRFIR1169-23	co20083041	co20083041	co20083041	co20083041	BOLD:AAJ2857	624	Chordata	Actinopterygii	Gobiiformes	Oxudercidae	Acanthogobius	Acanthogobius hasta	Henan Normal University	Shandong	Binzhou	binchen
YRFIR1171-23	co20083043	co20083043	co20083043	co20083043	BOLD:AAJ2857	624	Chordata	Actinopterygii	Gobiiformes	Oxudercidae	Acanthogobius	Acanthogobius hasta	Henan Normal University	Shandong	Binzhou	binchen
YRFIR1174-23	co20083046	co20083046	co20083046	co20083046	BOLD:AAJ2857	624	Chordata	Actinopterygii	Gobiiformes	Oxudercidae	Acanthogobius	Acanthogobius hasta	Henan Normal University	Shandong	Binzhou	binchen
YRFIR1178-23	co20083051	co20083051	co20083051	co20083051	BOLD:AAJ2857	624	Chordata	Actinopterygii	Gobiiformes	Oxudercidae	Acanthogobius	Acanthogobius hasta	Henan Normal University	Shandong	Binzhou	binchen
YRFIR167-23	co20083066	co20083066	co20083066	co20083066	BOLD:ACH6495	624	Chordata	Actinopterygii	Cypriniformes	Cyprinidae	Squaliobarbus	Squaliobarbus curriculus	Henan Normal University	Shandong	Binzhou	Huimin
YRFIR168-23	co20083067	co20083067	co20083067	co20083067	BOLD:ACH6495	624	Chordata	Actinopterygii	Cypriniformes	Cyprinidae	Squaliobarbus	Squaliobarbus curriculus	Henan Normal University	Shandong	Binzhou	Huimin
YRFIR169-23	co20083068	co20083068	co20083068	co20083068	BOLD:ACH6495	624	Chordata	Actinopterygii	Cypriniformes	Cyprinidae	Squaliobarbus	Squaliobarbus curriculus	Henan Normal University	Shandong	Binzhou	Huimin
YRFIR170-23	co20083069	co20083069	co20083069	co20083069	BOLD:ACH6495	624	Chordata	Actinopterygii	Cypriniformes	Cyprinidae	Squaliobarbus	Squaliobarbus curriculus	Henan Normal University	Shandong	Binzhou	Huimin
YRFIR968-23	co20083070	co20083070	co20083070	co20083070	BOLD:AAA7175	624	Chordata	Actinopterygii	Cypriniformes	Cyprinidae	Cyprinus	Cyprinus carpio	Henan Normal University	Shandong	Binzhou	Huimin
YRFIR969-23	co20083071	co20083071	co20083071	co20083071	BOLD:AAA7175	624	Chordata	Actinopterygii	Cypriniformes	Cyprinidae	Cyprinus	Cyprinus carpio	Henan Normal University	Shandong	Binzhou	Huimin
YRFIR1826-23	co20083072	co20083072	co20083072	co20083072	BOLD:ACU1740	624	Chordata	Actinopterygii	Cypriniformes	Cyprinidae	Parabramis	Parabramis pekinensis	Henan Normal University	Shandong	Binzhou	Huimin
YRFIR1827-23	co20083073	co20083073	co20083073	co20083073	BOLD:ACU1740	624	Chordata	Actinopterygii	Cypriniformes	Cyprinidae	Parabramis	Parabramis pekinensis	Henan Normal University	Shandong	Binzhou	Huimin
YRFIR1828-23	co20083074	co20083074	co20083074	co20083074	BOLD:ACU1740	624	Chordata	Actinopterygii	Cypriniformes	Cyprinidae	Parabramis	Parabramis pekinensis	Henan Normal University	Shandong	Binzhou	Huimin
YRFIR970-23	co20083075	co20083075	co20083075	co20083075	BOLD:AAA7175	624	Chordata	Actinopterygii	Cypriniformes	Cyprinidae	Cyprinus	Cyprinus carpio	Henan Normal University	Shandong	Binzhou	Huimin
YRFIR971-23	co20083076	co20083076	co20083076	co20083076	BOLD:AAA7175	624	Chordata	Actinopterygii	Cypriniformes	Cyprinidae	Cyprinus	Cyprinus carpio	Henan Normal University	Shandong	Binzhou	Huimin
YRFIR972-23	co20083077	co20083077	co20083077	co20083077	BOLD:AAA7175	624	Chordata	Actinopterygii	Cypriniformes	Cyprinidae	Cyprinus	Cyprinus carpio	Henan Normal University	Shandong	Binzhou	Huimin
YRFIR973-23	co20083078	co20083078	co20083078	co20083078	BOLD:AAA7175	624	Chordata	Actinopterygii	Cypriniformes	Cyprinidae	Cyprinus	Cyprinus carpio	Henan Normal University	Shandong	Binzhou	Huimin
YRFIR974-23	co20083079	co20083079	co20083079	co20083079	BOLD:AAA7175	624	Chordata	Actinopterygii	Cypriniformes	Cyprinidae	Cyprinus	Cyprinus carpio	Henan Normal University	Shandong	Binzhou	Huimin
YRFIR975-23	co20083080	co20083080	co20083080	co20083080	BOLD:AAA7175	624	Chordata	Actinopterygii	Cypriniformes	Cyprinidae	Cyprinus	Cyprinus carpio	Henan Normal University	Shandong	Binzhou	Huimin
YRFIR976-23	co20083082	co20083082	co20083082	co20083082	BOLD:AAA7175	624	Chordata	Actinopterygii	Cypriniformes	Cyprinidae	Cyprinus	Cyprinus carpio	Henan Normal University	Shandong	Binzhou	Huimin
YRFIR1611-23	co20083084	co20083084	co20083084	co20083084	BOLD:AAE9134	624	Chordata	Actinopterygii	Mugiliformes	Mugilidae	Planiliza	Planiliza haematocheilus	Henan Normal University	Shandong	Binzhou	Huimin
YRFIR1612-23	co20083085	co20083085	co20083085	co20083085	BOLD:AAE9134	624	Chordata	Actinopterygii	Mugiliformes	Mugilidae	Planiliza	Planiliza haematocheilus	Henan Normal University	Shandong	Binzhou	Huimin
YRFIR570-23	co20083086	co20083086	co20083086	co20083086	BOLD:ACU0863	624	Chordata	Actinopterygii	Cypriniformes	Cyprinidae	Chanodichthys	Chanodichthys erythropterus	Henan Normal University	Shandong	Binzhou	Huimin
[truncated: 1,013 more rows]
