# Supplementary material for: Assessing Current Fish Diversity in the Yellow River Basin by Integrating Large‐Scale Barcoding and Morphological Data
Source: Ecol Evol. 2025 Dec 22;15(12):e72617. doi: 10.1002/ece3.72617 (PMC12719916; doi:10.1002/ece3.72617)
Supplement: Supplementary file 2 — Table S2: List of species discovered in this study in the YR Basin. [file ECE3-15-e72617-s001.xlsx]

## Sheet: Sheet1
Table S2 List of species discovered in this study in the Yellow River Basin
NO.	Class	Order	Family	Genus	Species	Number	Downloaded data	GenBank accession No	Freshwater fish	marine fish	Unrecorded species or invasive species
1		Salmoniformes	Salmonidae	Brachymystax	Brachymystax lenok	1			➕
2			Salangidae	Protosalanx	Protosalanx chinensis	20				➕
3				Neosalanx	Neosalanx taihuensis	4					➕
4			Osmeridae	Hypomesus	Hypomesus olidus	14					➕
5		Clupeiformes	Engraulidae	Coilia	Coilia nasus	2				➕
6		Anguilliformes	Anguillidae	Anguilla	Anguilla japonica	1			➕
7		Cypriniformes	Cobitidae	Homatula	Homatula variegatus	21			➕
8				Triplophysa	Triplophysa scleroptera	49	6	ku558067-ku558071	➕
9					Triplophysa pseudoscleroptera	9			➕
10					Triplophysa dalaica	102			➕
11					Triplophysa orientalis	14			➕
12					Triplophysa minxianensis	218			➕
13					Triplophysa pappenheimi	36			➕
14					Triplophysa robusta	201	10	ku558048-ku558058	➕
15					Triplophysa stolickai	119			➕
16					Triplophysa sellaefer	15			➕
17					Triplophysa siluroides	66			➕
18					Triplophysa bleekeri	2			➕		➕
19					Triplophysa moquensis	4	4	ku557989-ku557992	➕
20					Triplophysa obscura	43
21					Leptobotia taeniops	5					➕
22				Cobitis	Cobitis sinensis	4			➕
23					Cobitis sibirica	2			➕
24					Cobitis melanoleuca	123					➕
25					Cobitis rara	7					➕
26				Misgurnus	Misgurnus anguillicaudatus	12			➕
27					Misgurnus mohoity	12			➕
28				Paramisgurnus	Paramisgurnus dabryanus	15			➕
29			Cyprinidae	Cyprinus	Cyprinus carpio	52			➕
30				Carassius	Carassius auratus	107			➕
31				Onychostoma	Onychostoma macrolepis	9			➕
32				Hemibarbus	Hemibarbus labeo	30			➕
33					Hemibarbus maculatus	18			➕
34				Acanthogobio	Acanthogobio guentheri	2			➕
35				Pseudorasbora	Pseudorasbora parva	109			➕
36				Sarcocheilichthys	Sarcocheilichthys sciistius	16			➕
37				Gnathopogon	Gnathopogon polytaenia	56			➕
38				Squalidus	Squalidus argentatus	1			➕
39					Squalidus wolterstorffi	18			➕
40				Gobio	Gobio coriparoides	41			➕
41					Gobio meridionalis	34			➕
42					Gobio huanghensis	29			➕
43					Gobio soldatovi	11			➕
44				Coreius	Coreius septentrionalis	1			➕
45				Rhinogobio	Rhinogobio nasutus	39			➕
46				Abbottina	Abbottina rivularis	85			➕
47				Microphysogobio	Microphysogobio chinssuensis	26			➕
48					Microphysogobio amurensis	6					➕
49					Microphysogobio elongatus	32					➕
50				Saurogobio	Saurogobio dabryi	16			➕
51					Saurogobio gymnocheilus	7					➕
52				Gobiobotia	Gobiobotia filifer	6			➕
53				Gymnodiptychus	Gymnodiptychus pachycheilus	7			➕
54					Gymnodiptychus weiheensis	1			➕
55				Gymnocypris	Gymnocypris eckloni	18			➕
56					Gymnocypris przewalskii	3					➕
57				Schizopygopsis	Schizopygopsis pylzovi	29			➕
58				Platypharodon	Platypharodon extremus	3			➕
59				Rhynchocypris	Rhynchocypris oxycephalus	99			➕
60					Rhynchocypris lagowskii	2			➕
61				Mylopharyngodon	Mylopharyngodon piceus	2			➕
62				Leuciscus	Leuciscus waleckii	6			➕
63					Leuciscus chuanchicus	6			➕
64				Ctenopharyngodon	Ctenopharyngodon idella	6			➕
65				Squaliobarbus	Squaliobarbus curriculus	24			➕
66				Zacco	Zacco platypus	1			➕
67				Opsariichthys	Opsariichthys bidens	90			➕
68				Pseudobrama	Pseudobrama simoni	53			➕
69				Acheilognathus	Acheilognathus macropterus	16			➕
70					Acheilognathus tonkinensis	2			➕
71					Acheilognathus chankaensis	39			➕
72					Acheilognathus rhombeus	4					➕
73				Rhodeus	Rhodeus sinensis	2			➕
74					Rhodeus ocellatus	81			➕
75					Rhodeus notatus	1			➕
76				Hemiculter	Hemiculter leucisculus	37			➕
77					Hemiculter bleekeri	39			➕
78				Chanodichthys	Chanodichthys dabryi	2			➕
79					Chanodichthys erythropterus	35			➕
80				Culter	Culter alburnus	37			➕
81				Parabramis	Parabramis pekinensis	35			➕
82				Toxabramis	Toxabramis swinhonis	5			➕
83				Pseudolaubuca	Pseudolaubuca engraulis	10			➕
84				Hypophthalmichthys	Hypophthalmichthys molitrix	13			➕
85					Hypophthalmichthys nobilis	8			➕
86				Cirrhinus	Cirrhinus molitorella	1					➕
87					Cirrhinus mrigala	1					➕
88		Siluriformes	Siluridae	Silurus	Silurus asotus	19			➕
89					Silurus lanzhouensis	13			➕
90					Silurus meridionalis	1					➕
91			Bagridae	Tachysurus	Tachysurus sinensis	2			➕
92					Tachysurus vachellii	9			➕
93					Tachysurus ussuriensis	17			➕
94					Tachysurus ondon	4			➕
95		Beloniformes	Hemiramphidae	Hyporhamphus	Hyporhamphus intermedius	3			➕
96		Cyprinodontiformes	Adrianichthyidae	Oryzias	Oryzias sinensis	23			➕
97			Poeciliidae	Gambusia	Gambusia affinis	2					➕
98		Synbranchiformes	Synbranchidae	Monopterus	Monopterus albus	4			➕
99		Mugiliformes	Mugilidae	Planiliza	Planiliza haematocheilus	35				➕
100		Perciformes	Sinipercidae	Siniperca	Siniperca chuatsi	1			➕
101			Odontobutidae	Micropercops	Micropercops swinhonis	11			➕
102			Gobiidae	Rhinogobius	Rhinogobius similis	46			➕
103					Rhinogobius brunneus	35			➕
104					Rhinogobius cliffordpopei	23			➕
105				Acanthogobius	Acanthogobius hasta	10				➕
106				Tridentiger	Tridentiger obscurus	18				➕
107			Channidae	Channa	Channa argus	11			➕
108			Osphronemidae	Macropodus	Macropodus ocellatus	18			➕
109			Mastacembelidae	Sinobdella	Sinobdella sinensis	12			➕
110		Pleuronectiformes	Soleidae	Cynoglossus	Cynoglossus semilaevis	1				➕
111		Unkonw Species		Gobiobotia	SP	3
112				Squalidus	SP	4
113				Rhinogobius	SP	4
114				Triplophysa	SP1	6
115					SP2	8
116					SP3	74
117				Zacco	SP	2
118				Cobitis	SP	1
total						3011	20		89	6	15
