# Supplementary material for: Assessing Current Fish Diversity in the Yellow River Basin by Integrating Large‐Scale Barcoding and Morphological Data
Source: Ecol Evol. 2025 Dec 22;15(12):e72617. doi: 10.1002/ece3.72617 (PMC12719916; doi:10.1002/ece3.72617)
Supplement: Supplementary file 3 — Table S3: Species definition results. [file ECE3-15-e72617-s004.xlsx]

## Sheet: resl
Table S3 Species Definition Results
Taxon	Sampleid	RESL	mPTP	ABGD	GMYC	FINAL
Monopterus albus	YRFIR879-23	44	109	1	1	1
Monopterus albus	YRFIR881-23	44	109	1	1	1
Monopterus albus	YRFIR882-23	44	109	1	1	1
Monopterus albus	YRFIR880-23	43	109	2	2	2
Acanthogobius hasta	YRFIR1157-23	55	103	3	3	3
Acanthogobius hasta	YRFIR1166-23	55	103	3	3	3
Acanthogobius hasta	YRFIR1167-23	55	103	3	3	3
Acanthogobius hasta	YRFIR1168-23	55	103	3	3	3
Acanthogobius hasta	YRFIR1169-23	55	103	3	3	3
Acanthogobius hasta	YRFIR1171-23	55	103	3	3	3
Acanthogobius hasta	YRFIR1174-23	55	103	3	3	3
Acanthogobius hasta	YRFIR1178-23	55	103	3	3	3
Acanthogobius hasta	YRFIR2867-23	55	103	3	3	3
Acanthogobius hasta	YRFIR2868-23	55	103	3	3	3
Tridentiger obscurus	YRFIR1527-23	81	104	4	4	4
Tridentiger obscurus	YRFIR1528-23	81	104	4	4	4
Tridentiger obscurus	YRFIR1529-23	81	104	4	4	4
Tridentiger obscurus	YRFIR1530-23	81	104	4	4	4
Tridentiger obscurus	YRFIR1531-23	81	104	4	4	4
Tridentiger obscurus	YRFIR1532-23	81	104	4	4	4
Tridentiger obscurus	YRFIR1533-23	81	104	4	4	4
Tridentiger obscurus	YRFIR1534-23	81	104	4	4	4
Tridentiger obscurus	YRFIR1535-23	81	104	4	4	4
Tridentiger obscurus	YRFIR1536-23	81	104	4	4	4
Tridentiger obscurus	YRFIR1537-23	81	104	4	4	4
Tridentiger obscurus	YRFIR1538-23	81	104	4	4	4
Tridentiger obscurus	YRFIR3027-23	81	104	4	4	4
Tridentiger obscurus	YRFIR3029-23	81	104	4	4	4
Tridentiger obscurus	YRFIR3034-23	81	104	4	4	4
Tridentiger obscurus	YRFIR3035-23	81	104	4	4	4
Tridentiger obscurus	YRFIR3036-23	81	104	4	4	4
Tridentiger obscurus	YRFIR3041-23	81	104	4	4	4
Rhinogobius giurinus	YRFIR1859-23	122	105	5	5	5
Rhinogobius giurinus	YRFIR1861-23	122	105	5	5	5
Rhinogobius giurinus	YRFIR2792-23	122	105	5	5	5
Rhinogobius giurinus	YRFIR3009-23	122	105	5	5	5
Rhinogobius giurinus	YRFIR3037-23	122	105	5	5	5
Rhinogobius giurinus	YRFIR1864-23	122	105	5	5	5
Rhinogobius giurinus	YRFIR1866-23	122	105	5	5	5
Rhinogobius giurinus	YRFIR3040-23	122	105	5	5	5
Rhinogobius giurinus	YRFIR1868-23	122	105	5	5	5
Rhinogobius giurinus	YRFIR3058-23	122	105	5	5	5
Rhinogobius giurinus	YRFIR3038-23	122	105	5	5	5
Rhinogobius giurinus	YRFIR3039-23	122	105	5	5	5
Rhinogobius giurinus	YRFIR1872-23	122	105	5	5	5
Rhinogobius giurinus	YRFIR1873-23	122	105	5	5	5
Rhinogobius giurinus	YRFIR3059-23	122	105	5	5	5
Rhinogobius giurinus	YRFIR1874-23	122	105	5	5	5
Rhinogobius giurinus	YRFIR1876-23	122	105	5	5	5
Rhinogobius giurinus	YRFIR1878-23	122	105	5	5	5
Rhinogobius giurinus	YRFIR1880-23	122	105	5	5	5
Rhinogobius giurinus	YRFIR1884-23	122	105	5	5	5
Rhinogobius giurinus	YRFIR1883-23	122	105	5	5	5
Rhinogobius giurinus	YRFIR2784-23	122	105	5	5	5
Rhinogobius giurinus	YRFIR1885-23	122	105	5	5	5
Rhinogobius giurinus	YRFIR2793-23	124	105	5	5	5
Rhinogobius giurinus	YRFIR2824-23	124	105	5	5	5
Rhinogobius giurinus	YRFIR1860-23	124	105	5	5	5
Rhinogobius giurinus	YRFIR2791-23	124	105	5	5	5
Rhinogobius giurinus	YRFIR1862-23	124	105	5	5	5
Rhinogobius giurinus	YRFIR1863-23	124	105	5	5	5
Rhinogobius giurinus	YRFIR2825-23	124	105	5	5	5
Rhinogobius giurinus	YRFIR1865-23	124	105	5	5	5
Rhinogobius giurinus	YRFIR3008-23	124	105	5	5	5
Rhinogobius giurinus	YRFIR1869-23	124	105	5	5	5
Rhinogobius giurinus	YRFIR1870-23	124	105	5	5	5
Rhinogobius giurinus	YRFIR1871-23	124	105	5	5	5
Rhinogobius giurinus	YRFIR3119-23	124	105	5	5	5
Rhinogobius giurinus	YRFIR1875-23	124	105	5	5	5
Rhinogobius giurinus	YRFIR1877-23	124	105	5	5	5
Rhinogobius giurinus	YRFIR1879-23	124	105	5	5	5
Rhinogobius giurinus	YRFIR1882-23	124	105	5	5	5
Rhinogobius giurinus	YRFIR2786-23	124	105	5	5	5
Rhinogobius giurinus	YRFIR2785-23	124	105	5	5	5
Rhinogobius giurinus	YRFIR2788-23	124	105	5	5	5
Rhinogobius giurinus	YRFIR2787-23	124	105	5	5	5
Rhinogobius giurinus	YRFIR2790-23	124	105	5	5	5
Rhinogobius giurinus	YRFIR2789-23	124	105	5	5	5
Rhinogobius brunneus	YRFIR993-23	47	106	6	6	6
Rhinogobius brunneus	YRFIR994-23	47	106	6	6	6
Rhinogobius brunneus	YRFIR995-23	47	106	6	6	6
Rhinogobius brunneus	YRFIR997-23	47	106	6	6	6
Rhinogobius brunneus	YRFIR998-23	47	106	6	6	6
Rhinogobius brunneus	YRFIR999-23	47	106	6	6	6
Rhinogobius brunneus	YRFIR1000-23	47	106	6	6	6
Rhinogobius brunneus	YRFIR1001-23	47	106	6	6	6
Rhinogobius brunneus	YRFIR1002-23	47	106	6	6	6
Rhinogobius brunneus	YRFIR1003-23	47	106	6	6	6
Rhinogobius brunneus	YRFIR1004-23	47	106	6	6	6
Rhinogobius brunneus	YRFIR1005-23	47	106	6	6	6
Rhinogobius brunneus	YRFIR1006-23	47	106	6	6	6
Rhinogobius brunneus	YRFIR1007-23	47	106	6	6	6
Rhinogobius brunneus	YRFIR1008-23	47	106	6	6	6
Rhinogobius brunneus	YRFIR1010-23	47	106	6	6	6
Rhinogobius brunneus	YRFIR1011-23	47	106	6	6	6
Rhinogobius brunneus	YRFIR1012-23	47	106	6	6	6
Rhinogobius brunneus	YRFIR1013-23	47	106	6	6	6
Rhinogobius brunneus	YRFIR1014-23	47	106	6	6	6
Rhinogobius brunneus	YRFIR1015-23	47	106	6	6	6
Rhinogobius brunneus	YRFIR1016-23	47	106	6	6	6
Rhinogobius brunneus	YRFIR1017-23	47	106	6	6	6
Rhinogobius brunneus	YRFIR1018-23	47	106	6	6	6
Rhinogobius brunneus	YRFIR1019-23	47	106	6	6	6
Rhinogobius brunneus	YRFIR1020-23	47	106	6	6	6
Rhinogobius brunneus	YRFIR1021-23	47	106	6	6	6
Rhinogobius brunneus	YRFIR1022-23	47	106	6	6	6
Rhinogobius brunneus	YRFIR1023-23	47	106	6	6	6
Rhinogobius brunneus	YRFIR1024-23	47	106	6	6	6
Rhinogobius brunneus	YRFIR1025-23	47	106	6	6	6
Rhinogobius brunneus	YRFIR1026-23	47	106	6	6	6
Rhinogobius brunneus	YRFIR2118-23	47	106	6	6	6
Rhinogobius brunneus	YRFIR2119-23	47	106	6	6	6
Rhinogobius brunneus	YRFIR3028-23	47	106	6	6	6
Rhinogobius cliffordpopei	YRFIR096-23	20	108	7	7	7
Rhinogobius cliffordpopei	YRFIR097-23	20	108	7	7	7
Rhinogobius cliffordpopei	YRFIR099-23	20	108	7	7	7
Rhinogobius cliffordpopei	YRFIR100-23	20	108	7	7	7
Rhinogobius cliffordpopei	YRFIR101-23	20	108	7	7	7
Rhinogobius cliffordpopei	YRFIR102-23	20	108	7	7	7
Rhinogobius cliffordpopei	YRFIR103-23	20	108	7	7	7
Rhinogobius cliffordpopei	YRFIR104-23	20	108	7	7	7
Rhinogobius cliffordpopei	YRFIR105-23	20	108	7	7	7
Rhinogobius cliffordpopei	YRFIR106-23	20	108	7	7	7
Rhinogobius cliffordpopei	YRFIR107-23	20	108	7	7	7
Rhinogobius cliffordpopei	YRFIR108-23	20	108	7	7	7
Rhinogobius cliffordpopei	YRFIR109-23	20	108	7	7	7
Rhinogobius cliffordpopei	YRFIR110-23	20	108	7	7	7
Rhinogobius cliffordpopei	YRFIR111-23	20	108	7	7	7
Rhinogobius cliffordpopei	YRFIR113-23	20	108	7	7	7
Rhinogobius cliffordpopei	YRFIR114-23	20	108	7	7	7
Rhinogobius cliffordpopei	YRFIR115-23	20	108	7	7	7
Rhinogobius cliffordpopei	YRFIR116-23	20	108	7	7	7
Rhinogobius cliffordpopei	YRFIR117-23	20	108	7	7	7
Rhinogobius cliffordpopei	YRFIR119-23	20	108	7	7	7
Rhinogobius cliffordpopei	YRFIR120-23	20	108	7	7	7
Rhinogobius cliffordpopei	YRFIR121-23	20	108	7	7	7
Rhinogobius SP1	YRFIR095-23	17	107	8	8	8
Rhinogobius SP1	YRFIR098-23	17	107	8	8	8
Rhinogobius SP1	YRFIR118-23	17	107	8	8	8
Rhinogobius SP1	YRFIR2737-23	17	107	8	8	8
Macropodus ocellatus	YRFIR1819-23	93	112	9	9	9
Macropodus ocellatus	YRFIR1820-23	93	112	9	9	9
Macropodus ocellatus	YRFIR2757-23	93	112	9	9	9
Macropodus ocellatus	YRFIR2758-23	93	112	9	9	9
Macropodus ocellatus	YRFIR2759-23	93	112	9	9	9
Macropodus ocellatus	YRFIR2762-23	93	112	9	9	9
Macropodus ocellatus	YRFIR2971-23	93	112	9	9	9
Macropodus ocellatus	YRFIR2972-23	93	112	9	9	9
Macropodus ocellatus	YRFIR2974-23	93	112	9	9	9
Macropodus ocellatus	YRFIR2976-23	93	112	9	9	9
Macropodus ocellatus	YRFIR2999-23	93	112	9	9	9
Macropodus ocellatus	YRFIR3019-23	93	112	9	9	9
Macropodus ocellatus	YRFIR3020-23	93	112	9	9	9
Macropodus ocellatus	YRFIR3049-23	93	112	9	9	9
Macropodus ocellatus	YRFIR3063-23	93	112	9	9	9
Macropodus ocellatus	YRFIR3067-23	93	112	9	9	9
Macropodus ocellatus	YRFIR3068-23	93	112	9	9	9
Macropodus ocellatus	YRFIR3163-23	93	112	9	9	9
Oryzias sinensis	YRFIR2794-23	105	100	10	10	10
Oryzias sinensis	YRFIR2851-23	105	100	10	10	10
Oryzias sinensis	YRFIR2852-23	105	100	10	10	10
Oryzias sinensis	YRFIR1850-23	103	101	11	11	11
Oryzias sinensis	YRFIR1851-23	103	101	11	11	11
Oryzias sinensis	YRFIR1852-23	103	101	11	11	11
Oryzias sinensis	YRFIR1853-23	103	101	11	11	11
Oryzias sinensis	YRFIR1854-23	103	101	11	11	11
Oryzias sinensis	YRFIR1855-23	103	101	11	11	11
Oryzias sinensis	YRFIR2735-23	103	101	11	11	11
Oryzias sinensis	YRFIR2827-23	103	101	11	11	11
Oryzias sinensis	YRFIR2828-23	103	101	11	11	11
Oryzias sinensis	YRFIR2844-23	103	101	11	11	11
Oryzias sinensis	YRFIR2846-23	103	101	11	11	11
Oryzias sinensis	YRFIR2847-23	103	101	11	11	11
Oryzias sinensis	YRFIR2848-23	103	101	11	11	11
Oryzias sinensis	YRFIR2850-23	103	101	11	11	11
Oryzias sinensis	YRFIR2853-23	103	101	11	11	11
Oryzias sinensis	YRFIR2854-23	103	101	11	11	11
Oryzias sinensis	YRFIR2855-23	103	101	11	11	11
Oryzias sinensis	YRFIR2856-23	103	101	11	11	11
Oryzias sinensis	YRFIR2857-23	103	101	11	11	11
Oryzias sinensis	YRFIR2858-23	103	101	11	11	11
Siniperca chuatsi	YRFIR368-23	33	114	12	12	12
Anguilla japonica	YRFIR1156-23	56	114	13	13	13
Sinobdella sinensis	YRFIR1839-23	91	111	14	14	14
Sinobdella sinensis	YRFIR1840-23	91	111	14	14	14
Sinobdella sinensis	YRFIR1841-23	91	111	14	14	14
Sinobdella sinensis	YRFIR1842-23	91	111	14	14	14
Sinobdella sinensis	YRFIR1843-23	91	111	14	14	14
Sinobdella sinensis	YRFIR1844-23	91	111	14	14	14
Sinobdella sinensis	YRFIR1845-23	91	111	14	14	14
Sinobdella sinensis	YRFIR2979-23	91	111	14	14	14
Sinobdella sinensis	YRFIR3024-23	91	111	14	14	14
Sinobdella sinensis	YRFIR3026-23	91	111	14	14	14
Sinobdella sinensis	YRFIR3047-23	91	111	14	14	14
Sinobdella sinensis	YRFIR3048-23	91	111	14	14	14
Brachymystax lenok tsinlingensis	YRFIR2459-23	109	98	15	15	15
Channa argus	YRFIR1638-23	77	113	16	16	16
Channa argus	YRFIR1639-23	77	113	16	16	16
Channa argus	YRFIR1640-23	77	113	16	16	16
Channa argus	YRFIR1641-23	77	113	16	16	16
Channa argus	YRFIR1642-23	77	113	16	16	16
Channa argus	YRFIR1643-23	77	113	16	16	16
Channa argus	YRFIR1644-23	77	113	16	16	16
Channa argus	YRFIR1645-23	77	113	16	16	16
Channa argus	YRFIR1646-23	77	113	16	16	16
Channa argus	YRFIR2708-23	77	113	16	16	16
Channa argus	YRFIR2709-23	77	113	16	16	16
Hypomesus olidus	YRFIR152-23	21	117	17	17	17
Hypomesus olidus	YRFIR153-23	21	117	17	17	17
Hypomesus olidus	YRFIR154-23	21	117	17	17	17
Hypomesus olidus	YRFIR155-23	21	117	17	17	17
Hypomesus olidus	YRFIR156-23	21	117	17	17	17
Hypomesus olidus	YRFIR1895-23	21	117	17	17	17
Hypomesus olidus	YRFIR2836-23	21	117	17	17	17
Hypomesus olidus	YRFIR2837-23	21	117	17	17	17
Hypomesus olidus	YRFIR2838-23	21	117	17	17	17
Hypomesus olidus	YRFIR2839-23	21	117	17	17	17
Hypomesus olidus	YRFIR2840-23	21	117	17	17	17
Hypomesus olidus	YRFIR2841-23	21	117	17	17	17
Hypomesus olidus	YRFIR2842-23	21	117	17	17	17
Hypomesus olidus	YRFIR2843-23	21	117	17	17	17
Neosalanx taihuensis	YRFIR1630-23	75	116	18	18	18
Neosalanx taihuensis	YRFIR2951-23	75	116	18	18	18
Neosalanx taihuensis	YRFIR2962-23	75	116	18	18	18
Neosalanx taihuensis	YRFIR2963-23	75	116	18	18	18
Protosalanx chinensis	YRFIR328-23	28	115	19	19	19
Protosalanx chinensis	YRFIR329-23	28	115	19	19	19
Protosalanx chinensis	YRFIR330-23	28	115	19	19	19
Protosalanx chinensis	YRFIR331-23	28	115	19	19	19
Protosalanx chinensis	YRFIR332-23	28	115	19	19	19
Protosalanx chinensis	YRFIR333-23	28	115	19	19	19
Protosalanx chinensis	YRFIR334-23	28	115	19	19	19
Protosalanx chinensis	YRFIR335-23	28	115	19	19	19
Protosalanx chinensis	YRFIR336-23	28	115	19	19	19
Protosalanx chinensis	YRFIR337-23	28	115	19	19	19
Protosalanx chinensis	YRFIR338-23	28	115	19	19	19
Protosalanx chinensis	YRFIR339-23	28	115	19	19	19
Protosalanx chinensis	YRFIR340-23	28	115	19	19	19
Protosalanx chinensis	YRFIR2871-23	28	115	19	19	19
Protosalanx chinensis	YRFIR3016-23	28	115	19	19	19
Protosalanx chinensis	YRFIR3017-23	28	115	19	19	19
Protosalanx chinensis	YRFIR3030-23	28	115	19	19	19
Protosalanx chinensis	YRFIR3031-23	28	115	19	19	19
Protosalanx chinensis	YRFIR3032-23	28	115	19	19	19
Protosalanx chinensis	YRFIR3033-23	28	115	19	19	19
Micropercops swinhonis	YRFIR1766-23	85	102	20	20	20
Micropercops swinhonis	YRFIR1767-23	85	102	20	20	20
Micropercops swinhonis	YRFIR2724-23	85	102	20	20	20
Micropercops swinhonis	YRFIR2738-23	85	102	20	20	20
Micropercops swinhonis	YRFIR2739-23	85	102	20	20	20
Micropercops swinhonis	YRFIR2740-23	85	102	20	20	20
Micropercops swinhonis	YRFIR2760-23	85	102	20	20	20
Micropercops swinhonis	YRFIR2761-23	85	102	20	20	20
Micropercops swinhonis	YRFIR2823-23	85	102	20	20	20
Micropercops swinhonis	YRFIR2845-23	85	102	20	20	20
Micropercops swinhonis	YRFIR2849-23	85	102	20	20	20
Gambusia affinis	YRFIR1489-23	79	110	21	21	21
Gambusia affinis	YRFIR2983-23	79	110	21	21	21
Hyporhamphus intermedius	YRFIR2950-23	116	110	22	22	22
Hyporhamphus intermedius	YRFIR2970-23	116	110	22	22	22
Hyporhamphus intermedius	YRFIR2989-23	116	110	22	22	22
Planiliza haematocheilus	YRFIR1599-23	76	99	23	23	23
Planiliza haematocheilus	YRFIR1600-23	76	99	23	23	23
Planiliza haematocheilus	YRFIR1601-23	76	99	23	23	23
Planiliza haematocheilus	YRFIR1602-23	76	99	23	23	23
Planiliza haematocheilus	YRFIR1603-23	76	99	23	23	23
Planiliza haematocheilus	YRFIR1604-23	76	99	23	23	23
Planiliza haematocheilus	YRFIR1605-23	76	99	23	23	23
Planiliza haematocheilus	YRFIR1606-23	76	99	23	23	23
Planiliza haematocheilus	YRFIR1607-23	76	99	23	23	23
Planiliza haematocheilus	YRFIR1608-23	76	99	23	23	23
Planiliza haematocheilus	YRFIR1609-23	76	99	23	23	23
Planiliza haematocheilus	YRFIR1610-23	76	99	23	23	23
Planiliza haematocheilus	YRFIR1611-23	76	99	23	23	23
Planiliza haematocheilus	YRFIR1612-23	76	99	23	23	23
Planiliza haematocheilus	YRFIR1613-23	76	99	23	23	23
Planiliza haematocheilus	YRFIR1614-23	76	99	23	23	23
Planiliza haematocheilus	YRFIR1615-23	76	99	23	23	23
Planiliza haematocheilus	YRFIR1616-23	76	99	23	23	23
Planiliza haematocheilus	YRFIR1617-23	76	99	23	23	23
Planiliza haematocheilus	YRFIR1618-23	76	99	23	23	23
Planiliza haematocheilus	YRFIR1619-23	76	99	23	23	23
Planiliza haematocheilus	YRFIR1620-23	76	99	23	23	23
Planiliza haematocheilus	YRFIR1621-23	76	99	23	23	23
Planiliza haematocheilus	YRFIR1622-23	76	99	23	23	23
Planiliza haematocheilus	YRFIR1623-23	76	99	23	23	23
Planiliza haematocheilus	YRFIR1624-23	76	99	23	23	23
Planiliza haematocheilus	YRFIR1625-23	76	99	23	23	23
Planiliza haematocheilus	YRFIR1626-23	76	99	23	23	23
Planiliza haematocheilus	YRFIR2991-23	76	99	23	23	23
Planiliza haematocheilus	YRFIR2993-23	76	99	23	23	23
Planiliza haematocheilus	YRFIR2994-23	76	99	23	23	23
Planiliza haematocheilus	YRFIR2995-23	76	99	23	23	23
Planiliza haematocheilus	YRFIR2996-23	76	99	23	23	23
Planiliza haematocheilus	YRFIR3002-23	76	99	23	23	23
Planiliza haematocheilus	YRFIR3064-23	76	99	23	23	23
Cynoglossus semilaevis	YRFIR061-23	15	1	24	24	24
Coilia nasus	YRFIR3012-23	115	2	25	25	25
Coilia nasus	YRFIR3013-23	115	2	25	25	25
Silurus lanzhouensis	YRFIR1217-23	66	92	26	26	26
Silurus lanzhouensis	YRFIR1218-23	66	92	26	26	26
Silurus lanzhouensis	YRFIR1219-23	66	92	26	26	26
Silurus lanzhouensis	YRFIR1220-23	66	92	26	26	26
Silurus lanzhouensis	YRFIR1221-23	66	92	26	26	26
Silurus lanzhouensis	YRFIR1222-23	66	92	26	26	26
Silurus lanzhouensis	YRFIR1223-23	66	92	26	26	26
Silurus lanzhouensis	YRFIR1224-23	66	92	26	26	26
Silurus lanzhouensis	YRFIR1225-23	66	92	26	26	26
Silurus lanzhouensis	YRFIR1226-23	66	92	26	26	26
Silurus lanzhouensis	YRFIR1227-23	66	92	26	26	26
Silurus lanzhouensis	YRFIR3108-23	66	92	26	26	26
Silurus lanzhouensis	YRFIR3109-23	66	92	26	26	26
Silurus meridionalis	YRFIR323-23	26	91	27	27	27
Silurus asotus	YRFIR1198-23	65	93	28	28	28
Silurus asotus	YRFIR1199-23	65	93	28	28	28
Silurus asotus	YRFIR1200-23	65	93	28	28	28
Silurus asotus	YRFIR1201-23	65	93	28	28	28
Silurus asotus	YRFIR1202-23	65	93	28	28	28
Silurus asotus	YRFIR1203-23	65	93	28	28	28
Silurus asotus	YRFIR1204-23	65	93	28	28	28
Silurus asotus	YRFIR1205-23	65	93	28	28	28
Silurus asotus	YRFIR1206-23	65	93	28	28	28
Silurus asotus	YRFIR1207-23	65	93	28	28	28
Silurus asotus	YRFIR1208-23	65	93	28	28	28
Silurus asotus	YRFIR1209-23	65	93	28	28	28
Silurus asotus	YRFIR1211-23	65	93	28	28	28
Silurus asotus	YRFIR1212-23	65	93	28	28	28
Silurus asotus	YRFIR1213-23	65	93	28	28	28
Silurus asotus	YRFIR1214-23	65	93	28	28	28
Silurus asotus	YRFIR1215-23	65	93	28	28	28
Silurus asotus	YRFIR1216-23	65	93	28	28	28
Silurus asotus	YRFIR3072-23	65	93	28	28	28
Tachysurus ussuriensis	YRFIR1647-23	87	97	29	29	29
Tachysurus ussuriensis	YRFIR1648-23	87	97	29	29	29
Tachysurus ussuriensis	YRFIR1649-23	87	97	29	29	29
Tachysurus ussuriensis	YRFIR1650-23	87	97	29	29	29
Tachysurus ussuriensis	YRFIR1651-23	87	97	29	29	29
Tachysurus ussuriensis	YRFIR1652-23	87	97	29	29	29
Tachysurus ussuriensis	YRFIR1653-23	87	97	29	29	29
Tachysurus ussuriensis	YRFIR1654-23	87	97	29	29	29
Tachysurus ussuriensis	YRFIR1655-23	87	97	29	29	29
Tachysurus ussuriensis	YRFIR1656-23	87	97	29	29	29
Tachysurus ussuriensis	YRFIR1657-23	87	97	29	29	29
Tachysurus ussuriensis	YRFIR1658-23	87	97	29	29	29
Tachysurus ussuriensis	YRFIR1659-23	87	97	29	29	29
Tachysurus ussuriensis	YRFIR1660-23	87	97	29	29	29
Tachysurus ussuriensis	YRFIR1661-23	87	97	29	29	29
Tachysurus ussuriensis	YRFIR1662-23	87	97	29	29	29
Tachysurus ussuriensis	YRFIR1663-23	87	97	29	29	29
Tachysurus vachellii	YRFIR359-23	32	96	30	30	30
Tachysurus vachellii	YRFIR360-23	32	96	30	30	30
Tachysurus vachellii	YRFIR361-23	32	96	30	30	30
Tachysurus vachellii	YRFIR362-23	32	96	30	30	30
Tachysurus vachellii	YRFIR363-23	32	96	30	30	30
Tachysurus vachellii	YRFIR364-23	32	96	30	30	30
Tachysurus vachellii	YRFIR365-23	32	96	30	30	30
Tachysurus vachellii	YRFIR366-23	32	96	30	30	30
Tachysurus vachellii	YRFIR367-23	32	96	30	30	30
Tachysurus ondon	YRFIR358-23	35	95	31	31	31
Tachysurus ondon	YRFIR1856-23	35	95	31	31	31
Tachysurus ondon	YRFIR1857-23	35	95	31	31	31
Tachysurus ondon	YRFIR1858-23	35	95	31	31	31
Tachysurus sinensis	YRFIR877-23	45	94	32	32	32
Tachysurus sinensis	YRFIR878-23	45	94	32	32	32
Leptobotia taeniops	YRFIR1886-23	102	3	33	33	33
Leptobotia taeniops	YRFIR1887-23	102	3	33	33	33
Leptobotia taeniops	YRFIR1888-23	102	3	33	33	33
Leptobotia taeniops	YRFIR1889-23	102	3	33	33	33
Leptobotia taeniops	YRFIR1890-23	102	3	33	33	33
Paramisgurnus dabryanus	YRFIR326-23	31	9	34	34	34
Paramisgurnus dabryanus	YRFIR2099-23	31	9	34	34	34
Paramisgurnus dabryanus	YRFIR2742-23	31	9	34	34	34
Paramisgurnus dabryanus	YRFIR2743-23	31	9	34	34	34
Paramisgurnus dabryanus	YRFIR2744-23	31	9	34	34	34
Paramisgurnus dabryanus	YRFIR2745-23	31	9	34	34	34
Paramisgurnus dabryanus	YRFIR2746-23	31	9	34	34	34
Paramisgurnus dabryanus	YRFIR2747-23	31	9	34	34	34
Paramisgurnus dabryanus	YRFIR2748-23	31	9	34	34	34
Paramisgurnus dabryanus	YRFIR2749-23	31	9	34	34	34
Paramisgurnus dabryanus	YRFIR3159-23	31	9	34	34	34
Paramisgurnus dabryanus	YRFIR324-23	30	8	35	35	35
Paramisgurnus dabryanus	YRFIR325-23	30	8	35	35	35
Paramisgurnus dabryanus	YRFIR327-23	30	8	35	35	35
Paramisgurnus dabryanus	YRFIR2678-23	30	8	35	35	35
Cobitis SP1	YRFIR1684-23	88	4	36	36	36
Cobitis rara	YRFIR1664-23	86	7	37	37	37
Cobitis rara	YRFIR1665-23	86	7	37	37	37
Cobitis rara	YRFIR1667-23	86	7	37	37	37
Cobitis rara	YRFIR1668-23	86	7	37	37	37
Cobitis rara	YRFIR1669-23	86	7	37	37	37
Cobitis rara	YRFIR1670-23	86	7	37	37	37
Cobitis rara	YRFIR1671-23	86	7	37	37	37
Misgurnus mohoity	YRFIR1672-23	89	5	38	38	38
Misgurnus mohoity	YRFIR1673-23	89	5	38	38	38
Misgurnus mohoity	YRFIR1674-23	89	5	38	38	38
Misgurnus mohoity	YRFIR1675-23	89	5	38	38	38
Misgurnus mohoity	YRFIR1676-23	89	5	38	38	38
Misgurnus mohoity	YRFIR1677-23	89	5	38	38	38
Misgurnus mohoity	YRFIR1678-23	89	5	38	38	38
Misgurnus mohoity	YRFIR1679-23	89	5	38	38	38
Misgurnus mohoity	YRFIR1680-23	89	5	38	38	38
Misgurnus mohoity	YRFIR1681-23	89	5	38	38	38
Misgurnus mohoity	YRFIR1682-23	89	5	38	38	38
Misgurnus mohoity	YRFIR1683-23	89	5	38	38	38
Misgurnus anguillicaudatus	YRFIR1185-23	64	6	39	39	39
Misgurnus anguillicaudatus	YRFIR1186-23	64	6	39	39	39
Misgurnus anguillicaudatus	YRFIR1188-23	64	6	39	39	39
Misgurnus anguillicaudatus	YRFIR1189-23	64	6	39	39	39
Misgurnus anguillicaudatus	YRFIR1190-23	64	6	39	39	39
Misgurnus anguillicaudatus	YRFIR1191-23	64	6	39	39	39
Misgurnus anguillicaudatus	YRFIR1193-23	64	6	39	39	39
Misgurnus anguillicaudatus	YRFIR1194-23	64	6	39	39	39
Misgurnus anguillicaudatus	YRFIR1195-23	64	6	39	39	39
Misgurnus anguillicaudatus	YRFIR1196-23	64	6	39	39	39
Misgurnus anguillicaudatus	YRFIR1197-23	64	6	39	39	39
Misgurnus anguillicaudatus	YRFIR2931-23	64	6	39	39	39
Cobitis sinensis	YRFIR3153-23	114	10	40	40	40
Cobitis sinensis	YRFIR3154-23	114	10	40	40	40
Cobitis sinensis	YRFIR3157-23	114	10	40	40	40
Cobitis sinensis	YRFIR3158-23	114	10	40	40	40
Cobitis melanoleuca	YRFIR604-23	40	11	41	42	41
Cobitis melanoleuca	YRFIR605-23	40	11	41	42	41
Cobitis melanoleuca	YRFIR606-23	40	11	41	42	41
Cobitis melanoleuca	YRFIR607-23	40	11	41	42	41
Cobitis melanoleuca	YRFIR608-23	40	11	41	42	41
Cobitis melanoleuca	YRFIR609-23	40	11	41	42	41
Cobitis melanoleuca	YRFIR610-23	40	11	41	42	41
Cobitis melanoleuca	YRFIR611-23	40	11	41	42	41
Cobitis melanoleuca	YRFIR613-23	40	11	41	42	41
Cobitis melanoleuca	YRFIR614-23	40	11	41	42	41
Cobitis melanoleuca	YRFIR616-23	40	11	41	42	41
Cobitis melanoleuca	YRFIR617-23	40	11	41	42	41
Cobitis sibirica	YRFIR618-23	40	11	41	41	41
Cobitis melanoleuca	YRFIR620-23	40	11	41	42	41
Cobitis melanoleuca	YRFIR621-23	40	11	41	42	41
Cobitis melanoleuca	YRFIR622-23	40	11	41	42	41
Cobitis melanoleuca	YRFIR623-23	40	11	41	42	41
Cobitis melanoleuca	YRFIR624-23	40	11	41	42	41
Cobitis melanoleuca	YRFIR625-23	40	11	41	42	41
Cobitis melanoleuca	YRFIR626-23	40	11	41	42	41
Cobitis melanoleuca	YRFIR627-23	40	11	41	42	41
Cobitis melanoleuca	YRFIR628-23	40	11	41	42	41
Cobitis melanoleuca	YRFIR629-23	40	11	41	42	41
Cobitis melanoleuca	YRFIR630-23	40	11	41	42	41
Cobitis melanoleuca	YRFIR631-23	40	11	41	42	41
Cobitis melanoleuca	YRFIR632-23	40	11	41	42	41
Cobitis melanoleuca	YRFIR633-23	40	11	41	42	41
Cobitis melanoleuca	YRFIR634-23	40	11	41	42	41
Cobitis melanoleuca	YRFIR635-23	40	11	41	42	41
Cobitis melanoleuca	YRFIR636-23	40	11	41	42	41
Cobitis melanoleuca	YRFIR637-23	40	11	41	42	41
Cobitis melanoleuca	YRFIR638-23	40	11	41	42	41
Cobitis melanoleuca	YRFIR639-23	40	11	41	42	41
Cobitis melanoleuca	YRFIR640-23	40	11	41	42	41
Cobitis melanoleuca	YRFIR641-23	40	11	41	42	41
Cobitis melanoleuca	YRFIR642-23	40	11	41	42	41
Cobitis melanoleuca	YRFIR643-23	40	11	41	42	41
Cobitis melanoleuca	YRFIR645-23	40	11	41	42	41
Cobitis melanoleuca	YRFIR646-23	40	11	41	42	41
Cobitis melanoleuca	YRFIR647-23	40	11	41	42	41
Cobitis melanoleuca	YRFIR648-23	40	11	41	42	41
Cobitis melanoleuca	YRFIR649-23	40	11	41	42	41
Cobitis melanoleuca	YRFIR651-23	40	11	41	42	41
Cobitis melanoleuca	YRFIR652-23	40	11	41	42	41
Cobitis melanoleuca	YRFIR653-23	40	11	41	42	41
Cobitis melanoleuca	YRFIR655-23	40	11	41	42	41
Cobitis melanoleuca	YRFIR656-23	40	11	41	42	41
Cobitis melanoleuca	YRFIR657-23	40	11	41	42	41
Cobitis melanoleuca	YRFIR659-23	40	11	41	42	41
Cobitis melanoleuca	YRFIR661-23	40	11	41	42	41
Cobitis melanoleuca	YRFIR662-23	40	11	41	42	41
Cobitis melanoleuca	YRFIR663-23	40	11	41	42	41
Cobitis melanoleuca	YRFIR664-23	40	11	41	42	41
Cobitis melanoleuca	YRFIR665-23	40	11	41	42	41
Cobitis melanoleuca	YRFIR666-23	40	11	41	42	41
Cobitis melanoleuca	YRFIR667-23	40	11	41	42	41
Cobitis melanoleuca	YRFIR668-23	40	11	41	42	41
Cobitis melanoleuca	YRFIR669-23	40	11	41	42	41
Cobitis melanoleuca	YRFIR670-23	40	11	41	42	41
Cobitis melanoleuca	YRFIR671-23	40	11	41	42	41
Cobitis melanoleuca	YRFIR672-23	40	11	41	42	41
Cobitis melanoleuca	YRFIR673-23	40	11	41	42	41
Cobitis melanoleuca	YRFIR674-23	40	11	41	42	41
Cobitis melanoleuca	YRFIR675-23	40	11	41	42	41
Cobitis melanoleuca	YRFIR676-23	40	11	41	42	41
Cobitis melanoleuca	YRFIR677-23	40	11	41	42	41
Cobitis melanoleuca	YRFIR678-23	40	11	41	42	41
Cobitis melanoleuca	YRFIR680-23	40	11	41	42	41
Cobitis melanoleuca	YRFIR681-23	40	11	41	42	41
Cobitis melanoleuca	YRFIR682-23	40	11	41	42	41
Cobitis melanoleuca	YRFIR684-23	40	11	41	42	41
Cobitis melanoleuca	YRFIR685-23	40	11	41	42	41
Cobitis melanoleuca	YRFIR686-23	40	11	41	42	41
Cobitis melanoleuca	YRFIR687-23	40	11	41	42	41
Cobitis melanoleuca	YRFIR688-23	40	11	41	42	41
Cobitis melanoleuca	YRFIR689-23	40	11	41	42	41
Cobitis melanoleuca	YRFIR690-23	40	11	41	42	41
Cobitis melanoleuca	YRFIR691-23	40	11	41	42	41
Cobitis melanoleuca	YRFIR692-23	40	11	41	42	41
Cobitis melanoleuca	YRFIR694-23	40	11	41	42	41
Cobitis melanoleuca	YRFIR695-23	40	11	41	42	41
Cobitis melanoleuca	YRFIR696-23	40	11	41	42	41
Cobitis melanoleuca	YRFIR697-23	40	11	41	42	41
Cobitis melanoleuca	YRFIR698-23	40	11	41	42	41
Cobitis melanoleuca	YRFIR699-23	40	11	41	42	41
Cobitis melanoleuca	YRFIR700-23	40	11	41	42	41
Cobitis melanoleuca	YRFIR701-23	40	11	41	42	41
Cobitis melanoleuca	YRFIR702-23	40	11	41	42	41
Cobitis melanoleuca	YRFIR703-23	40	11	41	42	41
Cobitis melanoleuca	YRFIR704-23	40	11	41	42	41
Cobitis melanoleuca	YRFIR705-23	40	11	41	42	41
Cobitis melanoleuca	YRFIR706-23	40	11	41	42	41
Cobitis melanoleuca	YRFIR707-23	40	11	41	42	41
Cobitis melanoleuca	YRFIR708-23	40	11	41	42	41
Cobitis melanoleuca	YRFIR709-23	40	11	41	42	41
Cobitis melanoleuca	YRFIR710-23	40	11	41	42	41
Cobitis melanoleuca	YRFIR711-23	40	11	41	42	41
Cobitis melanoleuca	YRFIR712-23	40	11	41	42	41
Cobitis melanoleuca	YRFIR713-23	40	11	41	42	41
Cobitis melanoleuca	YRFIR714-23	40	11	41	42	41
Cobitis melanoleuca	YRFIR715-23	40	11	41	42	41
Cobitis melanoleuca	YRFIR716-23	40	11	41	42	41
Cobitis melanoleuca	YRFIR717-23	40	11	41	42	41
Cobitis melanoleuca	YRFIR718-23	40	11	41	42	41
Cobitis melanoleuca	YRFIR719-23	40	11	41	42	41
Cobitis melanoleuca	YRFIR720-23	40	11	41	42	41
Cobitis melanoleuca	YRFIR721-23	40	11	41	42	41
Cobitis melanoleuca	YRFIR722-23	40	11	41	42	41
Cobitis melanoleuca	YRFIR723-23	40	11	41	42	41
Cobitis melanoleuca	YRFIR724-23	40	11	41	42	41
Cobitis melanoleuca	YRFIR725-23	40	11	41	42	41
Cobitis melanoleuca	YRFIR726-23	40	11	41	42	41
Cobitis melanoleuca	YRFIR727-23	40	11	41	42	41
Cobitis melanoleuca	YRFIR728-23	40	11	41	42	41
Cobitis melanoleuca	YRFIR730-23	40	11	41	42	41
Cobitis melanoleuca	YRFIR1452-23	40	11	41	42	41
Cobitis melanoleuca	YRFIR1846-23	40	11	41	42	41
Cobitis melanoleuca	YRFIR1847-23	40	11	41	42	41
Cobitis melanoleuca	YRFIR1848-23	40	11	41	42	41
Cobitis sibirica	YRFIR1894-23	40	11	41	41	41
Cobitis melanoleuca	YRFIR2922-23	40	11	41	42	41
Cobitis melanoleuca	YRFIR2928-23	40	11	41	42	41
Cobitis melanoleuca	YRFIR3150-23	40	11	41	42	41
Cobitis melanoleuca	YRFIR3151-23	40	11	41	42	41
Cobitis melanoleuca	YRFIR3152-23	40	11	41	42	41
Homatula variegata	YRFIR583-23	42	12	42	43	42
Homatula variegata	YRFIR584-23	42	12	42	43	42
Homatula variegata	YRFIR585-23	42	12	42	43	42
Homatula variegata	YRFIR586-23	42	12	42	43	42
Homatula variegata	YRFIR587-23	42	12	42	43	42
Homatula variegata	YRFIR588-23	42	12	42	43	42
Homatula variegata	YRFIR589-23	42	12	42	43	42
Homatula variegata	YRFIR590-23	42	12	42	43	42
Homatula variegata	YRFIR591-23	42	12	42	43	42
Homatula variegata	YRFIR592-23	42	12	42	43	42
Homatula variegata	YRFIR593-23	42	12	42	43	42
Homatula variegata	YRFIR594-23	42	12	42	43	42
Homatula variegata	YRFIR595-23	42	12	42	43	42
Homatula variegata	YRFIR596-23	42	12	42	43	42
Homatula variegata	YRFIR597-23	42	12	42	43	42
Homatula variegata	YRFIR598-23	42	12	42	43	42
Homatula variegata	YRFIR599-23	42	12	42	43	42
Homatula variegata	YRFIR600-23	42	12	42	43	42
Homatula variegata	YRFIR601-23	42	12	42	43	42
Homatula variegata	YRFIR602-23	42	12	42	43	42
Homatula variegata	YRFIR603-23	42	12	42	43	42
Triplophysa bleekeri	YRFIR2892-23	119	29	43	44	43
Triplophysa bleekeri	YRFIR2944-23	119	29	43	44	43
Triplophysa dalaica	YRFIR281-23	25	30	44	45	44
Triplophysa dalaica	YRFIR282-23	25	30	44	45	44
Triplophysa dalaica	YRFIR283-23	25	30	44	45	44
Triplophysa dalaica	YRFIR284-23	25	30	44	45	44
Triplophysa dalaica	YRFIR285-23	25	30	44	45	44
Triplophysa dalaica	YRFIR286-23	25	30	44	45	44
Triplophysa dalaica	YRFIR287-23	25	30	44	45	44
Triplophysa dalaica	YRFIR288-23	25	30	44	45	44
Triplophysa dalaica	YRFIR289-23	25	30	44	45	44
Triplophysa dalaica	YRFIR290-23	25	30	44	45	44
Triplophysa dalaica	YRFIR291-23	25	30	44	45	44
Triplophysa dalaica	YRFIR293-23	25	30	44	45	44
Triplophysa dalaica	YRFIR294-23	25	30	44	45	44
Triplophysa dalaica	YRFIR295-23	25	30	44	45	44
Triplophysa dalaica	YRFIR296-23	25	30	44	45	44
Triplophysa dalaica	YRFIR297-23	25	30	44	45	44
Triplophysa dalaica	YRFIR298-23	25	30	44	45	44
Triplophysa dalaica	YRFIR299-23	25	30	44	45	44
Triplophysa dalaica	YRFIR301-23	25	30	44	45	44
Triplophysa dalaica	YRFIR302-23	25	30	44	45	44
Triplophysa dalaica	YRFIR303-23	25	30	44	45	44
Triplophysa dalaica	YRFIR304-23	25	30	44	45	44
Triplophysa dalaica	YRFIR305-23	25	30	44	45	44
Triplophysa dalaica	YRFIR306-23	25	30	44	45	44
Triplophysa dalaica	YRFIR307-23	25	30	44	45	44
Triplophysa dalaica	YRFIR308-23	25	30	44	45	44
Triplophysa dalaica	YRFIR309-23	25	30	44	45	44
Triplophysa dalaica	YRFIR793-23	25	30	44	45	44
Triplophysa dalaica	YRFIR795-23	25	30	44	45	44
Triplophysa dalaica	YRFIR2741-23	25	30	44	45	44
Triplophysa dalaica	YRFIR2894-23	25	30	44	45	44
Triplophysa dalaica	YRFIR2895-23	25	30	44	45	44
Triplophysa dalaica	YRFIR2896-23	25	30	44	45	44
Triplophysa dalaica	YRFIR2897-23	25	30	44	45	44
Triplophysa dalaica	YRFIR2927-23	25	30	44	45	44
Triplophysa dalaica	YRFIR2985-23	25	30	44	45	44
Triplophysa obscura	YRDB054-22	10	28	45	46	45
Triplophysa obscura	YRFIR2120-23	10	28	45	46	45
Triplophysa obscura	YRFIR2121-23	10	28	45	46	45
Triplophysa obscura	YRFIR2122-23	10	28	45	46	45
Triplophysa obscura	YRFIR2123-23	10	28	45	46	45
Triplophysa obscura	YRFIR2124-23	10	28	45	46	45
Triplophysa obscura	YRFIR2125-23	10	28	45	46	45
Triplophysa obscura	YRFIR2126-23	10	28	45	46	45
Triplophysa obscura	YRFIR2127-23	10	28	45	46	45
Triplophysa obscura	YRFIR2128-23	10	28	45	46	45
Triplophysa obscura	YRFIR2129-23	10	28	45	46	45
Triplophysa obscura	YRFIR2130-23	10	28	45	46	45
Triplophysa obscura	YRFIR2131-23	10	28	45	46	45
Triplophysa obscura	YRFIR2132-23	10	28	45	46	45
Triplophysa obscura	YRFIR2133-23	10	28	45	46	45
Triplophysa obscura	YRFIR2134-23	10	28	45	46	45
Triplophysa obscura	YRFIR2135-23	10	28	45	46	45
Triplophysa obscura	YRFIR2136-23	10	28	45	46	45
Triplophysa obscura	YRFIR2137-23	10	28	45	46	45
Triplophysa obscura	YRFIR2138-23	10	28	45	46	45
Triplophysa obscura	YRFIR2139-23	10	28	45	46	45
Triplophysa obscura	YRFIR2140-23	10	28	45	46	45
Triplophysa obscura	YRFIR2141-23	10	28	45	46	45
Triplophysa obscura	YRFIR2142-23	10	28	45	46	45
Triplophysa obscura	YRFIR2143-23	10	28	45	46	45
Triplophysa obscura	YRFIR2144-23	10	28	45	46	45
Triplophysa obscura	YRFIR2145-23	10	28	45	46	45
Triplophysa obscura	YRFIR2146-23	10	28	45	46	45
Triplophysa obscura	YRFIR2147-23	10	28	45	46	45
Triplophysa obscura	YRFIR2148-23	10	28	45	46	45
Triplophysa obscura	YRFIR2149-23	10	28	45	46	45
Triplophysa obscura	YRFIR2150-23	10	28	45	46	45
Triplophysa obscura	YRFIR2151-23	10	28	45	46	45
Triplophysa obscura	YRFIR2152-23	10	28	45	46	45
Triplophysa obscura	YRFIR2153-23	10	28	45	46	45
Triplophysa obscura	YRFIR2154-23	10	28	45	46	45
Triplophysa obscura	YRFIR2155-23	10	28	45	46	45
Triplophysa obscura	YRFIR2156-23	10	28	45	46	45
Triplophysa obscura	YRFIR2157-23	10	28	45	46	45
Triplophysa obscura	YRFIR2158-23	10	28	45	46	45
Triplophysa obscura	YRFIR2159-23	10	28	45	46	45
Triplophysa obscura	YRFIR2160-23	10	28	45	46	45
Triplophysa obscura	YRFIR2161-23	10	28	45	46	45
Triplophysa moquensis	YRFIR1181-23	63	26	46	47	46
Triplophysa moquensis	YRFIR1182-23	63	26	46	47	46
Triplophysa moquensis	YRFIR1183-23	63	26	46	47	46
Triplophysa moquensis	YRFIR1184-23	63	26	46	47	46
Triplophysa scleroptera	YRDB071-22	14	27	47	48	47
Triplophysa scleroptera	YRDB072-22	14	27	47	48	47
Triplophysa scleroptera	YRDB073-22	14	27	47	48	47
Triplophysa scleroptera	YRDB074-22	14	27	47	48	47
Triplophysa scleroptera	YRFIR1806-23	14	27	47	48	47
Triplophysa scleroptera	YRFIR1807-23	14	27	47	48	47
Triplophysa scleroptera	YRFIR1808-23	14	27	47	48	47
Triplophysa scleroptera	YRFIR1809-23	14	27	47	48	47
Triplophysa scleroptera	YRFIR1810-23	14	27	47	48	47
Triplophysa scleroptera	YRFIR1811-23	14	27	47	48	47
Triplophysa pseudoscleroptera	YRFIR2450-23	14	27	47	48	47
Triplophysa pseudoscleroptera	YRFIR2451-23	14	27	47	48	47
Triplophysa pseudoscleroptera	YRFIR2452-23	14	27	47	48	47
Triplophysa pseudoscleroptera	YRFIR2453-23	14	27	47	48	47
Triplophysa pseudoscleroptera	YRFIR2454-23	14	27	47	48	47
Triplophysa pseudoscleroptera	YRFIR2455-23	14	27	47	48	47
Triplophysa pseudoscleroptera	YRFIR2456-23	14	27	47	48	47
Triplophysa pseudoscleroptera	YRFIR2457-23	14	27	47	48	47
Triplophysa pseudoscleroptera	YRFIR2458-23	14	27	47	48	47
Triplophysa scleroptera	YRFIR2573-23	14	27	47	48	47
Triplophysa scleroptera	YRFIR2574-23	14	27	47	48	47
Triplophysa scleroptera	YRFIR2575-23	14	27	47	48	47
Triplophysa scleroptera	YRFIR2576-23	14	27	47	48	47
Triplophysa scleroptera	YRFIR2577-23	14	27	47	48	47
Triplophysa scleroptera	YRFIR2578-23	14	27	47	48	47
Triplophysa scleroptera	YRFIR2579-23	14	27	47	48	47
Triplophysa scleroptera	YRFIR2580-23	14	27	47	48	47
Triplophysa scleroptera	YRFIR2581-23	14	27	47	48	47
Triplophysa scleroptera	YRFIR2582-23	14	27	47	48	47
Triplophysa scleroptera	YRFIR2583-23	14	27	47	48	47
Triplophysa scleroptera	YRFIR2584-23	14	27	47	48	47
Triplophysa scleroptera	YRFIR2585-23	14	27	47	48	47
Triplophysa scleroptera	YRFIR2586-23	14	27	47	48	47
Triplophysa scleroptera	YRFIR2587-23	14	27	47	48	47
Triplophysa scleroptera	YRFIR2588-23	14	27	47	48	47
Triplophysa scleroptera	YRFIR2589-23	14	27	47	48	47
Triplophysa scleroptera	YRFIR2590-23	14	27	47	48	47
Triplophysa scleroptera	YRFIR2591-23	14	27	47	48	47
Triplophysa scleroptera	YRFIR2592-23	14	27	47	48	47
Triplophysa scleroptera	YRFIR2593-23	14	27	47	48	47
Triplophysa scleroptera	YRFIR2594-23	14	27	47	48	47
Triplophysa scleroptera	YRFIR2595-23	14	27	47	48	47
Triplophysa scleroptera	YRFIR2596-23	14	27	47	48	47
Triplophysa scleroptera	YRFIR2597-23	14	27	47	48	47
Triplophysa scleroptera	YRFIR2598-23	14	27	47	48	47
Triplophysa scleroptera	YRFIR2599-23	14	27	47	48	47
Triplophysa scleroptera	YRFIR2600-23	14	27	47	48	47
Triplophysa scleroptera	YRFIR2601-23	14	27	47	48	47
Triplophysa scleroptera	YRFIR2602-23	14	27	47	48	47
Triplophysa scleroptera	YRFIR2603-23	14	27	47	48	47
Triplophysa scleroptera	YRFIR2604-23	14	27	47	48	47
Triplophysa scleroptera	YRFIR2605-23	14	27	47	48	47
Triplophysa scleroptera	YRFIR2606-23	14	27	47	48	47
Triplophysa scleroptera	YRFIR2607-23	14	27	47	48	47
Triplophysa scleroptera	YRFIR2608-23	14	27	47	48	47
Triplophysa scleroptera	YRFIR2609-23	14	27	47	48	47
Triplophysa scleroptera	YRFIR2610-23	14	27	47	48	47
Triplophysa scleroptera	YRFIR2929-23	14	27	47	48	47
Triplophysa orientalis	YRDB076-22	13	23	48	49	48
Triplophysa orientalis	YRDB077-22	13	23	48	49	48
Triplophysa orientalis	YRDB078-22	13	23	48	49	48
Triplophysa orientalis	YRFIR2100-23	13	23	48	49	48
Triplophysa orientalis	YRFIR2104-23	13	23	48	49	48
Triplophysa orientalis	YRFIR2105-23	13	23	48	49	48
Triplophysa orientalis	YRFIR2106-23	13	23	48	49	48
Triplophysa orientalis	YRFIR2107-23	13	23	48	49	48
Triplophysa orientalis	YRFIR2108-23	13	23	48	49	48
Triplophysa orientalis	YRFIR2109-23	13	23	48	49	48
Triplophysa orientalis	YRFIR2110-23	13	23	48	49	48
Triplophysa orientalis	YRFIR2111-23	13	23	48	49	48
Triplophysa orientalis	YRFIR2112-23	13	23	48	49	48
Triplophysa orientalis	YRFIR2113-23	13	23	48	49	48
Triplophysa SP1	YRDB067-22	12	24	49	50	49
Triplophysa SP1	YRDB068-22	12	24	49	50	49
Triplophysa SP1	YRDB069-22	12	24	49	50	49
Triplophysa SP1	YRDB070-22	12	24	49	50	49
Triplophysa SP1	YRFIR2948-23	12	24	49	50	49
Triplophysa dalaica	YRDB050-22	9	25	50	51	50
Triplophysa dalaica	YRDB051-22	9	25	50	51	50
Triplophysa dalaica	YRDB052-22	9	25	50	51	50
Triplophysa dalaica	YRDB053-22	9	25	50	51	50
Triplophysa stolickai	YRDB061-22	9	25	50	51	50
Triplophysa stolickai	YRDB062-22	9	25	50	51	50
Triplophysa stolickai	YRDB063-22	9	25	50	51	50
Triplophysa stolickai	YRDB064-22	9	25	50	51	50
Triplophysa stolickai	YRDB065-22	9	25	50	51	50
Triplophysa stolickai	YRDB066-22	9	25	50	51	50
Triplophysa dalaica	YRFIR250-23	9	25	50	51	50
Triplophysa dalaica	YRFIR251-23	9	25	50	51	50
Triplophysa dalaica	YRFIR252-23	9	25	50	51	50
Triplophysa dalaica	YRFIR253-23	9	25	50	51	50
Triplophysa dalaica	YRFIR254-23	9	25	50	51	50
Triplophysa dalaica	YRFIR255-23	9	25	50	51	50
Triplophysa dalaica	YRFIR256-23	9	25	50	51	50
Triplophysa dalaica	YRFIR257-23	9	25	50	51	50
Triplophysa dalaica	YRFIR258-23	9	25	50	51	50
Triplophysa dalaica	YRFIR259-23	9	25	50	51	50
Triplophysa dalaica	YRFIR260-23	9	25	50	51	50
Triplophysa dalaica	YRFIR261-23	9	25	50	51	50
Triplophysa dalaica	YRFIR262-23	9	25	50	51	50
Triplophysa dalaica	YRFIR263-23	9	25	50	51	50
Triplophysa dalaica	YRFIR264-23	9	25	50	51	50
Triplophysa dalaica	YRFIR265-23	9	25	50	51	50
Triplophysa dalaica	YRFIR266-23	9	25	50	51	50
Triplophysa dalaica	YRFIR267-23	9	25	50	51	50
Triplophysa dalaica	YRFIR268-23	9	25	50	51	50
Triplophysa dalaica	YRFIR269-23	9	25	50	51	50
Triplophysa dalaica	YRFIR270-23	9	25	50	51	50
Triplophysa dalaica	YRFIR271-23	9	25	50	51	50
Triplophysa dalaica	YRFIR276-23	9	25	50	51	50
Triplophysa dalaica	YRFIR277-23	9	25	50	51	50
Triplophysa dalaica	YRFIR278-23	9	25	50	51	50
Triplophysa stolickai	YRFIR794-23	9	25	50	51	50
Triplophysa stolickai	YRFIR1542-23	9	25	50	51	50
Triplophysa stolickai	YRFIR1543-23	9	25	50	51	50
Triplophysa stolickai	YRFIR1544-23	9	25	50	51	50
Triplophysa stolickai	YRFIR1545-23	9	25	50	51	50
Triplophysa stolickai	YRFIR1546-23	9	25	50	51	50
Triplophysa stolickai	YRFIR1547-23	9	25	50	51	50
Triplophysa stolickai	YRFIR1548-23	9	25	50	51	50
Triplophysa stolickai	YRFIR1549-23	9	25	50	51	50
Triplophysa stolickai	YRFIR1550-23	9	25	50	51	50
Triplophysa stolickai	YRFIR1551-23	9	25	50	51	50
Triplophysa stolickai	YRFIR1552-23	9	25	50	51	50
Triplophysa stolickai	YRFIR1553-23	9	25	50	51	50
Triplophysa stolickai	YRFIR1554-23	9	25	50	51	50
Triplophysa stolickai	YRFIR1555-23	9	25	50	51	50
Triplophysa stolickai	YRFIR1556-23	9	25	50	51	50
Triplophysa stolickai	YRFIR1557-23	9	25	50	51	50
Triplophysa stolickai	YRFIR1558-23	9	25	50	51	50
Triplophysa stolickai	YRFIR1559-23	9	25	50	51	50
Triplophysa stolickai	YRFIR1560-23	9	25	50	51	50
Triplophysa stolickai	YRFIR1561-23	9	25	50	51	50
Triplophysa stolickai	YRFIR1562-23	9	25	50	51	50
Triplophysa stolickai	YRFIR1563-23	9	25	50	51	50
Triplophysa stolickai	YRFIR1564-23	9	25	50	51	50
Triplophysa stolickai	YRFIR1565-23	9	25	50	51	50
Triplophysa stolickai	YRFIR1566-23	9	25	50	51	50
Triplophysa stolickai	YRFIR1567-23	9	25	50	51	50
Triplophysa stolickai	YRFIR1568-23	9	25	50	51	50
Triplophysa stolickai	YRFIR1569-23	9	25	50	51	50
Triplophysa stolickai	YRFIR1570-23	9	25	50	51	50
Triplophysa stolickai	YRFIR1571-23	9	25	50	51	50
Triplophysa stolickai	YRFIR1572-23	9	25	50	51	50
Triplophysa stolickai	YRFIR1573-23	9	25	50	51	50
Triplophysa stolickai	YRFIR1574-23	9	25	50	51	50
Triplophysa stolickai	YRFIR1575-23	9	25	50	51	50
Triplophysa stolickai	YRFIR1576-23	9	25	50	51	50
Triplophysa stolickai	YRFIR1577-23	9	25	50	51	50
Triplophysa stolickai	YRFIR1578-23	9	25	50	51	50
Triplophysa stolickai	YRFIR1579-23	9	25	50	51	50
Triplophysa stolickai	YRFIR1580-23	9	25	50	51	50
Triplophysa stolickai	YRFIR1581-23	9	25	50	51	50
Triplophysa stolickai	YRFIR1582-23	9	25	50	51	50
Triplophysa stolickai	YRFIR1583-23	9	25	50	51	50
Triplophysa stolickai	YRFIR1584-23	9	25	50	51	50
Triplophysa stolickai	YRFIR1585-23	9	25	50	51	50
Triplophysa stolickai	YRFIR1586-23	9	25	50	51	50
Triplophysa stolickai	YRFIR1587-23	9	25	50	51	50
Triplophysa stolickai	YRFIR1588-23	9	25	50	51	50
Triplophysa stolickai	YRFIR1589-23	9	25	50	51	50
Triplophysa stolickai	YRFIR1590-23	9	25	50	51	50
Triplophysa stolickai	YRFIR1591-23	9	25	50	51	50
Triplophysa stolickai	YRFIR1592-23	9	25	50	51	50
Triplophysa stolickai	YRFIR1593-23	9	25	50	51	50
Triplophysa stolickai	YRFIR1594-23	9	25	50	51	50
Triplophysa stolickai	YRFIR1595-23	9	25	50	51	50
Triplophysa stolickai	YRFIR1596-23	9	25	50	51	50
Triplophysa stolickai	YRFIR1597-23	9	25	50	51	50
Triplophysa dalaica	YRFIR2065-23	9	25	50	51	50
Triplophysa dalaica	YRFIR2066-23	9	25	50	51	50
Triplophysa dalaica	YRFIR2067-23	9	25	50	51	50
Triplophysa dalaica	YRFIR2069-23	9	25	50	51	50
Triplophysa dalaica	YRFIR2070-23	9	25	50	51	50
Triplophysa dalaica	YRFIR2071-23	9	25	50	51	50
Triplophysa dalaica	YRFIR2072-23	9	25	50	51	50
Triplophysa dalaica	YRFIR2073-23	9	25	50	51	50
Triplophysa dalaica	YRFIR2074-23	9	25	50	51	50
Triplophysa stolickai	YRFIR2075-23	9	25	50	51	50
Triplophysa dalaica	YRFIR2076-23	9	25	50	51	50
Triplophysa dalaica	YRFIR2077-23	9	25	50	51	50
Triplophysa dalaica	YRFIR2078-23	9	25	50	51	50
Triplophysa dalaica	YRFIR2079-23	9	25	50	51	50
Triplophysa dalaica	YRFIR2080-23	9	25	50	51	50
Triplophysa dalaica	YRFIR2082-23	9	25	50	51	50
Triplophysa dalaica	YRFIR2083-23	9	25	50	51	50
Triplophysa dalaica	YRFIR2084-23	9	25	50	51	50
Triplophysa dalaica	YRFIR2085-23	9	25	50	51	50
Triplophysa dalaica	YRFIR2086-23	9	25	50	51	50
Triplophysa dalaica	YRFIR2087-23	9	25	50	51	50
Triplophysa dalaica	YRFIR2088-23	9	25	50	51	50
Triplophysa dalaica	YRFIR2089-23	9	25	50	51	50
Triplophysa dalaica	YRFIR2090-23	9	25	50	51	50
Triplophysa dalaica	YRFIR2091-23	9	25	50	51	50
Triplophysa dalaica	YRFIR2092-23	9	25	50	51	50
Triplophysa dalaica	YRFIR2093-23	9	25	50	51	50
Triplophysa dalaica	YRFIR2094-23	9	25	50	51	50
Triplophysa dalaica	YRFIR2095-23	9	25	50	51	50
Triplophysa dalaica	YRFIR2096-23	9	25	50	51	50
Triplophysa dalaica	YRFIR2097-23	9	25	50	51	50
Triplophysa dalaica	YRFIR2098-23	9	25	50	51	50
Triplophysa stolickai	YRFIR2500-23	9	25	50	51	50
Triplophysa stolickai	YRFIR2501-23	9	25	50	51	50
Triplophysa stolickai	YRFIR2502-23	9	25	50	51	50
Triplophysa stolickai	YRFIR2503-23	9	25	50	51	50
Triplophysa stolickai	YRFIR2504-23	9	25	50	51	50
Triplophysa stolickai	YRFIR2506-23	9	25	50	51	50
Triplophysa stolickai	YRFIR2508-23	9	25	50	51	50
Triplophysa stolickai	YRFIR2509-23	9	25	50	51	50
Triplophysa stolickai	YRFIR2510-23	9	25	50	51	50
Triplophysa stolickai	YRFIR2512-23	9	25	50	51	50
Triplophysa stolickai	YRFIR2515-23	9	25	50	51	50
Triplophysa stolickai	YRFIR2517-23	9	25	50	51	50
Triplophysa stolickai	YRFIR2518-23	9	25	50	51	50
Triplophysa stolickai	YRFIR2521-23	9	25	50	51	50
Triplophysa stolickai	YRFIR2522-23	9	25	50	51	50
Triplophysa stolickai	YRFIR2523-23	9	25	50	51	50
Triplophysa stolickai	YRFIR2524-23	9	25	50	51	50
Triplophysa stolickai	YRFIR2525-23	9	25	50	51	50
Triplophysa stolickai	YRFIR2527-23	9	25	50	51	50
Triplophysa stolickai	YRFIR2529-23	9	25	50	51	50
Triplophysa stolickai	YRFIR2530-23	9	25	50	51	50
Triplophysa stolickai	YRFIR2534-23	9	25	50	51	50
Triplophysa stolickai	YRFIR2536-23	9	25	50	51	50
Triplophysa stolickai	YRFIR2537-23	9	25	50	51	50
Triplophysa stolickai	YRFIR2538-23	9	25	50	51	50
Triplophysa stolickai	YRFIR2539-23	9	25	50	51	50
Triplophysa stolickai	YRFIR2541-23	9	25	50	51	50
Triplophysa stolickai	YRFIR2542-23	9	25	50	51	50
Triplophysa stolickai	YRFIR2543-23	9	25	50	51	50
Triplophysa stolickai	YRFIR2544-23	9	25	50	51	50
Triplophysa stolickai	YRFIR2547-23	9	25	50	51	50
Triplophysa stolickai	YRFIR2548-23	9	25	50	51	50
Triplophysa stolickai	YRFIR2549-23	9	25	50	51	50
Triplophysa stolickai	YRFIR2550-23	9	25	50	51	50
Triplophysa stolickai	YRFIR2551-23	9	25	50	51	50
Triplophysa stolickai	YRFIR2552-23	9	25	50	51	50
Triplophysa stolickai	YRFIR2553-23	9	25	50	51	50
Triplophysa stolickai	YRFIR2554-23	9	25	50	51	50
Triplophysa stolickai	YRFIR2555-23	9	25	50	51	50
Triplophysa stolickai	YRFIR2556-23	9	25	50	51	50
Triplophysa stolickai	YRFIR2557-23	9	25	50	51	50
Triplophysa stolickai	YRFIR2558-23	9	25	50	51	50
Triplophysa stolickai	YRFIR2559-23	9	25	50	51	50
Triplophysa stolickai	YRFIR2560-23	9	25	50	51	50
Triplophysa stolickai	YRFIR2561-23	9	25	50	51	50
Triplophysa robusta	YRFIR2562-23	9	25	50	51	50
Triplophysa stolickai	YRFIR2563-23	9	25	50	51	50
Triplophysa stolickai	YRFIR2564-23	9	25	50	51	50
Triplophysa stolickai	YRFIR2565-23	9	25	50	51	50
Triplophysa stolickai	YRFIR2566-23	9	25	50	51	50
Triplophysa stolickai	YRFIR2568-23	9	25	50	51	50
Triplophysa stolickai	YRFIR2570-23	9	25	50	51	50
Triplophysa dalaica	YRFIR2882-23	9	25	50	51	50
Triplophysa dalaica	YRFIR2886-23	9	25	50	51	50
Triplophysa dalaica	YRFIR2887-23	9	25	50	51	50
Triplophysa dalaica	YRFIR2888-23	9	25	50	51	50
Triplophysa dalaica	YRFIR2889-23	9	25	50	51	50
Triplophysa dalaica	YRFIR2890-23	9	25	50	51	50
Triplophysa stolickai	YRFIR2891-23	9	25	50	51	50
Triplophysa stolickai	YRFIR2959-23	9	25	50	51	50
Triplophysa stolickai	YRFIR2960-23	9	25	50	51	50
Triplophysa stolickai	YRFIR2961-23	9	25	50	51	50
Triplophysa minxianensis	YRFIR2222-23	99	14	51	52	51
Triplophysa minxianensis	YRFIR2226-23	99	14	51	52	51
Triplophysa minxianensis	YRFIR2230-23	99	14	51	52	51
Triplophysa minxianensis	YRFIR2243-23	99	14	51	52	51
Triplophysa minxianensis	YRFIR2247-23	99	14	51	52	51
Triplophysa minxianensis	YRFIR2252-23	99	14	51	52	51
Triplophysa minxianensis	YRFIR2256-23	99	14	51	52	51
Triplophysa minxianensis	YRFIR2282-23	99	14	51	52	51
Triplophysa minxianensis	YRFIR2297-23	99	14	51	52	51
Triplophysa minxianensis	YRFIR2303-23	99	14	51	52	51
Triplophysa minxianensis	YRFIR2318-23	99	14	51	52	51
Triplophysa minxianensis	YRFIR2331-23	99	14	51	52	51
Triplophysa minxianensis	YRFIR2332-23	99	14	51	52	51
Triplophysa minxianensis	YRFIR2365-23	99	14	51	52	51
Triplophysa minxianensis	YRFIR2372-23	99	14	51	52	51
Triplophysa minxianensis	YRFIR2386-23	99	14	51	52	51
Triplophysa minxianensis	YRFIR2409-23	99	14	51	52	51
Triplophysa minxianensis	YRFIR2434-23	99	14	51	52	51
Triplophysa sellaefer	YRFIR2463-23	108	15	52	53	52
Triplophysa sellaefer	YRFIR2464-23	108	15	52	53	52
Triplophysa sellaefer	YRFIR2465-23	108	15	52	53	52
Triplophysa sellaefer	YRFIR2466-23	108	15	52	53	52
Triplophysa sellaefer	YRFIR2467-23	108	15	52	53	52
Triplophysa sellaefer	YRFIR2468-23	108	15	52	53	52
Triplophysa sellaefer	YRFIR2469-23	108	15	52	53	52
Triplophysa sellaefer	YRFIR2470-23	108	15	52	53	52
Triplophysa sellaefer	YRFIR2471-23	108	15	52	53	52
Triplophysa sellaefer	YRFIR2472-23	108	15	52	53	52
Triplophysa sellaefer	YRFIR2474-23	108	15	52	53	52
Triplophysa sellaefer	YRFIR2475-23	108	15	52	53	52
Triplophysa sellaefer	YRFIR2476-23	108	15	52	53	52
Triplophysa sellaefer	YRFIR2477-23	108	15	52	53	52
Triplophysa sellaefer	YRFIR2478-23	108	15	52	53	52
Triplophysa robusta	YRFIR799-23	129	13	53	54	53
Triplophysa robusta	YRFIR800-23	129	13	53	54	53
Triplophysa robusta	YRFIR798-23	129	13	53	54	53
Triplophysa robusta	YRFIR801-23	129	13	53	54	53
Triplophysa robusta	YRFIR802-23	129	13	53	54	53
Triplophysa robusta	YRFIR223-23	129	13	53	54	53
Triplophysa robusta	YRFIR224-23	129	13	53	54	53
Triplophysa robusta	YRFIR2946-23	129	13	53	54	53
Triplophysa robusta	YRFIR225-23	129	13	53	54	53
Triplophysa robusta	YRFIR226-23	129	13	53	54	53
Triplophysa robusta	YRFIR227-23	129	13	53	54	53
Triplophysa robusta	YRFIR2943-23	129	13	53	54	53
Triplophysa robusta	YRFIR228-23	129	13	53	54	53
Triplophysa robusta	YRFIR229-23	129	13	53	54	53
Triplophysa robusta	YRFIR230-23	129	13	53	54	53
Triplophysa robusta	YRFIR232-23	129	13	53	54	53
Triplophysa robusta	YRFIR231-23	129	13	53	54	53
Triplophysa robusta	YRFIR234-23	129	13	53	54	53
Triplophysa robusta	YRFIR233-23	129	13	53	54	53
Triplophysa robusta	YRFIR236-23	129	13	53	54	53
Triplophysa robusta	YRFIR235-23	129	13	53	54	53
Triplophysa robusta	YRDB046-22	130	13	53	55	53
Triplophysa robusta	YRDB047-22	130	13	53	55	53
Triplophysa robusta	YRDB048-22	130	13	53	55	53
Triplophysa robusta	YRDB049-22	130	13	53	55	53
Triplophysa robusta	YRFIR212-23	130	13	53	55	53
Triplophysa robusta	YRFIR213-23	130	13	53	55	53
Triplophysa robusta	YRFIR214-23	130	13	53	55	53
Triplophysa robusta	YRFIR215-23	130	13	53	55	53
Triplophysa robusta	YRFIR238-23	130	13	53	55	53
Triplophysa robusta	YRFIR237-23	130	13	53	55	53
Triplophysa robusta	YRFIR240-23	130	13	53	55	53
Triplophysa robusta	YRFIR239-23	130	13	53	55	53
Triplophysa robusta	YRFIR242-23	130	13	53	55	53
Triplophysa robusta	YRFIR241-23	130	13	53	55	53
Triplophysa robusta	YRFIR244-23	130	13	53	55	53
Triplophysa robusta	YRFIR243-23	130	13	53	55	53
Triplophysa robusta	YRFIR246-23	130	13	53	55	53
Triplophysa robusta	YRFIR245-23	130	13	53	55	53
Triplophysa robusta	YRFIR247-23	130	13	53	55	53
Triplophysa robusta	YRFIR840-23	130	13	53	55	53
Triplophysa robusta	YRFIR842-23	130	13	53	55	53
Triplophysa robusta	YRFIR1897-23	130	13	53	55	53
Triplophysa robusta	YRFIR1898-23	130	13	53	55	53
Triplophysa SP2	YRFIR860-23	130	13	53	56	53
Triplophysa robusta	YRFIR1896-23	130	13	53	55	53
Triplophysa robusta	YRFIR1901-23	130	13	53	55	53
Triplophysa robusta	YRFIR1902-23	130	13	53	55	53
Triplophysa robusta	YRFIR1899-23	130	13	53	55	53
Triplophysa robusta	YRFIR1900-23	130	13	53	55	53
Triplophysa robusta	YRFIR1906-23	130	13	53	55	53
Triplophysa robusta	YRFIR1905-23	130	13	53	55	53
Triplophysa robusta	YRFIR1904-23	130	13	53	55	53
Triplophysa robusta	YRFIR1903-23	130	13	53	55	53
Triplophysa robusta	YRFIR1910-23	130	13	53	55	53
Triplophysa robusta	YRFIR1909-23	130	13	53	55	53
Triplophysa robusta	YRFIR1908-23	130	13	53	55	53
Triplophysa robusta	YRFIR1907-23	130	13	53	55	53
Triplophysa robusta	YRFIR1918-23	130	13	53	55	53
Triplophysa robusta	YRFIR1917-23	130	13	53	55	53
Triplophysa robusta	YRFIR1916-23	130	13	53	55	53
Triplophysa robusta	YRFIR1914-23	130	13	53	55	53
Triplophysa robusta	YRFIR1922-23	130	13	53	55	53
Triplophysa robusta	YRFIR1921-23	130	13	53	55	53
Triplophysa robusta	YRFIR1920-23	130	13	53	55	53
Triplophysa robusta	YRFIR1919-23	130	13	53	55	53
Triplophysa robusta	YRFIR1927-23	130	13	53	55	53
Triplophysa robusta	YRFIR1928-23	130	13	53	55	53
Triplophysa robusta	YRFIR1929-23	130	13	53	55	53
Triplophysa robusta	YRFIR1930-23	130	13	53	55	53
Triplophysa robusta	YRFIR1923-23	130	13	53	55	53
Triplophysa robusta	YRFIR1924-23	130	13	53	55	53
Triplophysa robusta	YRFIR1925-23	130	13	53	55	53
Triplophysa robusta	YRFIR1926-23	130	13	53	55	53
Triplophysa robusta	YRFIR1935-23	130	13	53	55	53
Triplophysa robusta	YRFIR1936-23	130	13	53	55	53
Triplophysa robusta	YRFIR1937-23	130	13	53	55	53
Triplophysa robusta	YRFIR1938-23	130	13	53	55	53
Triplophysa robusta	YRFIR1931-23	130	13	53	55	53
Triplophysa robusta	YRFIR1932-23	130	13	53	55	53
Triplophysa robusta	YRFIR1933-23	130	13	53	55	53
Triplophysa robusta	YRFIR1934-23	130	13	53	55	53
Triplophysa robusta	YRFIR2051-23	130	13	53	55	53
Triplophysa robusta	YRFIR2050-23	130	13	53	55	53
Triplophysa robusta	YRFIR2053-23	130	13	53	55	53
Triplophysa robusta	YRFIR2052-23	130	13	53	55	53
Triplophysa robusta	YRFIR1940-23	130	13	53	55	53
Triplophysa robusta	YRFIR1939-23	130	13	53	55	53
Triplophysa robusta	YRFIR2049-23	130	13	53	55	53
Triplophysa robusta	YRFIR2048-23	130	13	53	55	53
Triplophysa robusta	YRFIR2059-23	130	13	53	55	53
Triplophysa robusta	YRFIR2058-23	130	13	53	55	53
Triplophysa robusta	YRFIR2061-23	130	13	53	55	53
Triplophysa robusta	YRFIR2060-23	130	13	53	55	53
Triplophysa robusta	YRFIR2055-23	130	13	53	55	53
Triplophysa robusta	YRFIR2054-23	130	13	53	55	53
Triplophysa robusta	YRFIR2057-23	130	13	53	55	53
Triplophysa robusta	YRFIR2056-23	130	13	53	55	53
Triplophysa SP2	YRFIR2875-23	130	13	53	56	53
Triplophysa SP2	YRFIR2876-23	130	13	53	56	53
Triplophysa SP2	YRFIR2873-23	130	13	53	56	53
Triplophysa SP2	YRFIR2874-23	130	13	53	56	53
Triplophysa robusta	YRFIR2064-23	130	13	53	55	53
Triplophysa SP1	YRFIR2872-23	130	13	53	56	53
Triplophysa robusta	YRFIR2062-23	130	13	53	55	53
Triplophysa robusta	YRFIR2063-23	130	13	53	55	53
Triplophysa robusta	YRFIR2947-23	130	13	53	55	53
Triplophysa SP2	YRFIR2879-23	130	13	53	56	53
Triplophysa SP2	YRFIR2877-23	130	13	53	56	53
Triplophysa SP2	YRFIR2878-23	130	13	53	56	53
Triplophysa pappenheimi	YRDB055-22	11	16	54	57	54
Triplophysa siluroides	YRDB056-22	11	16	54	57	54
Triplophysa pappenheimi	YRDB057-22	11	16	54	57	54
Triplophysa pappenheimi	YRDB058-22	11	16	54	57	54
Triplophysa robusta	YRFIR216-23	11	18	54	57	54
Triplophysa robusta	YRFIR218-23	11	19	54	57	54
Triplophysa robusta	YRFIR219-23	11	18	54	57	54
Triplophysa robusta	YRFIR220-23	11	18	54	57	54
Triplophysa robusta	YRFIR221-23	11	18	54	57	54
Triplophysa robusta	YRFIR222-23	11	18	54	57	54
Triplophysa pappenheimi	YRFIR757-23	11	16	54	57	54
Triplophysa pappenheimi	YRFIR781-23	11	16	54	57	54
Triplophysa robusta	YRFIR796-23	11	19	54	57	54
Triplophysa pappenheimi	YRFIR803-23	11	16	54	57	54
Triplophysa siluroides	YRFIR804-23	11	16	54	57	54
Triplophysa pappenheimi	YRFIR805-23	11	16	54	57	54
Triplophysa siluroides	YRFIR806-23	11	16	54	57	54
Triplophysa pappenheimi	YRFIR807-23	11	16	54	57	54
Triplophysa siluroides	YRFIR808-23	11	16	54	57	54
Triplophysa pappenheimi	YRFIR809-23	11	16	54	57	54
Triplophysa siluroides	YRFIR810-23	11	16	54	57	54
Triplophysa pappenheimi	YRFIR811-23	11	16	54	57	54
Triplophysa pappenheimi	YRFIR812-23	11	16	54	57	54
Triplophysa pappenheimi	YRFIR813-23	11	16	54	57	54
Triplophysa pappenheimi	YRFIR814-23	11	17	54	57	54
Triplophysa siluroides	YRFIR815-23	11	16	54	57	54
Triplophysa pappenheimi	YRFIR816-23	11	17	54	57	54
Triplophysa pappenheimi	YRFIR817-23	11	16	54	57	54
Triplophysa pappenheimi	YRFIR818-23	11	17	54	57	54
Triplophysa siluroides	YRFIR819-23	11	16	54	57	54
Triplophysa siluroides	YRFIR820-23	11	16	54	57	54
Triplophysa pappenheimi	YRFIR821-23	11	17	54	57	54
Triplophysa siluroides	YRFIR822-23	11	16	54	57	54
Triplophysa siluroides	YRFIR823-23	11	16	54	57	54
Triplophysa pappenheimi	YRFIR824-23	11	17	54	57	54
Triplophysa siluroides	YRFIR825-23	11	16	54	57	54
Triplophysa siluroides	YRFIR826-23	11	16	54	57	54
Triplophysa siluroides	YRFIR827-23	11	16	54	57	54
Triplophysa pappenheimi	YRFIR828-23	11	17	54	57	54
Triplophysa pappenheimi	YRFIR829-23	11	17	54	57	54
Triplophysa siluroides	YRFIR830-23	11	16	54	57	54
Triplophysa pappenheimi	YRFIR831-23	11	17	54	57	54
Triplophysa siluroides	YRFIR832-23	11	16	54	57	54
Triplophysa siluroides	YRFIR833-23	11	16	54	57	54
Triplophysa pappenheimi	YRFIR834-23	11	17	54	57	54
Triplophysa siluroides	YRFIR835-23	11	16	54	57	54
Triplophysa pappenheimi	YRFIR836-23	11	17	54	57	54
Triplophysa siluroides	YRFIR837-23	11	16	54	57	54
Triplophysa pappenheimi	YRFIR838-23	11	17	54	57	54
Triplophysa pappenheimi	YRFIR839-23	11	17	54	57	54
Triplophysa pappenheimi	YRFIR841-23	11	17	54	57	54
Triplophysa pappenheimi	YRFIR843-23	11	17	54	57	54
Triplophysa pappenheimi	YRFIR844-23	11	16	54	57	54
Triplophysa siluroides	YRFIR845-23	11	16	54	57	54
Triplophysa pappenheimi	YRFIR846-23	11	17	54	57	54
Triplophysa siluroides	YRFIR847-23	11	16	54	57	54
Triplophysa siluroides	YRFIR848-23	11	16	54	57	54
Triplophysa siluroides	YRFIR849-23	11	16	54	57	54
Triplophysa siluroides	YRFIR850-23	11	16	54	57	54
Triplophysa pappenheimi	YRFIR851-23	11	17	54	57	54
Triplophysa pappenheimi	YRFIR852-23	11	17	54	57	54
Triplophysa pappenheimi	YRFIR853-23	11	17	54	57	54
Triplophysa siluroides	YRFIR854-23	11	16	54	57	54
Triplophysa pappenheimi	YRFIR855-23	11	17	54	57	54
Triplophysa siluroides	YRFIR856-23	11	16	54	57	54
Triplophysa pappenheimi	YRFIR857-23	11	17	54	57	54
Triplophysa pappenheimi	YRFIR858-23	11	17	54	57	54
Triplophysa siluroides	YRFIR859-23	11	16	54	57	54
Triplophysa pappenheimi	YRFIR861-23	11	17	54	57	54
Triplophysa pappenheimi	YRFIR862-23	11	17	54	57	54
Triplophysa siluroides	YRFIR863-23	11	16	54	57	54
Triplophysa siluroides	YRFIR864-23	11	16	54	57	54
Triplophysa siluroides	YRFIR865-23	11	16	54	57	54
Triplophysa pappenheimi	YRFIR866-23	11	16	54	57	54
Triplophysa minxianensis	YRFIR867-23	11	16	54	57	54
Triplophysa pappenheimi	YRFIR868-23	11	16	54	57	54
Triplophysa pappenheimi	YRFIR869-23	11	16	54	57	54
Triplophysa pappenheimi	YRFIR870-23	11	16	54	57	54
Triplophysa siluroides	YRFIR871-23	11	16	54	57	54
Triplophysa robusta	YRFIR872-23	11	19	54	57	54
Triplophysa siluroides	YRFIR873-23	11	16	54	57	54
Triplophysa siluroides	YRFIR874-23	11	16	54	57	54
Triplophysa siluroides	YRFIR875-23	11	16	54	57	54
Triplophysa siluroides	YRFIR876-23	11	16	54	57	54
Triplophysa robusta	YRFIR1941-23	11	19	54	57	54
Triplophysa robusta	YRFIR1942-23	11	18	54	57	54
Triplophysa robusta	YRFIR1943-23	11	19	54	57	54
Triplophysa robusta	YRFIR1944-23	11	19	54	57	54
Triplophysa robusta	YRFIR1946-23	11	19	54	57	54
Triplophysa robusta	YRFIR1947-23	11	18	54	57	54
Triplophysa robusta	YRFIR1948-23	11	18	54	57	54
Triplophysa robusta	YRFIR1950-23	11	19	54	57	54
Triplophysa robusta	YRFIR1951-23	11	18	54	57	54
Triplophysa robusta	YRFIR1952-23	11	19	54	57	54
Triplophysa robusta	YRFIR1953-23	11	18	54	57	54
Triplophysa robusta	YRFIR1954-23	11	19	54	57	54
Triplophysa robusta	YRFIR1955-23	11	19	54	57	54
Triplophysa robusta	YRFIR1957-23	11	19	54	57	54
Triplophysa robusta	YRFIR1958-23	11	18	54	57	54
Triplophysa robusta	YRFIR1959-23	11	18	54	57	54
Triplophysa robusta	YRFIR1960-23	11	19	54	57	54
Triplophysa robusta	YRFIR1961-23	11	18	54	57	54
Triplophysa robusta	YRFIR1962-23	11	19	54	57	54
Triplophysa robusta	YRFIR1963-23	11	19	54	57	54
Triplophysa robusta	YRFIR1964-23	11	19	54	57	54
Triplophysa robusta	YRFIR1966-23	11	19	54	57	54
Triplophysa robusta	YRFIR1967-23	11	20	54	57	54
Triplophysa robusta	YRFIR1968-23	11	18	54	57	54
Triplophysa robusta	YRFIR1969-23	11	19	54	57	54
Triplophysa robusta	YRFIR1970-23	11	19	54	57	54
Triplophysa robusta	YRFIR1971-23	11	19	54	57	54
Triplophysa robusta	YRFIR1972-23	11	19	54	57	54
Triplophysa robusta	YRFIR1973-23	11	19	54	57	54
Triplophysa robusta	YRFIR1975-23	11	18	54	57	54
Triplophysa robusta	YRFIR1976-23	11	18	54	57	54
Triplophysa robusta	YRFIR1977-23	11	18	54	57	54
Triplophysa robusta	YRFIR1979-23	11	20	54	57	54
Triplophysa robusta	YRFIR1980-23	11	18	54	57	54
Triplophysa robusta	YRFIR1981-23	11	19	54	57	54
Triplophysa robusta	YRFIR1982-23	11	19	54	57	54
Triplophysa robusta	YRFIR1983-23	11	18	54	57	54
Triplophysa robusta	YRFIR1984-23	11	18	54	57	54
Triplophysa robusta	YRFIR1985-23	11	19	54	57	54
Triplophysa robusta	YRFIR1986-23	11	18	54	57	54
Triplophysa robusta	YRFIR1987-23	11	20	54	57	54
Triplophysa robusta	YRFIR1988-23	11	19	54	57	54
Triplophysa robusta	YRFIR1989-23	11	19	54	57	54
Triplophysa robusta	YRFIR1990-23	11	18	54	57	54
Triplophysa robusta	YRFIR1991-23	11	19	54	57	54
Triplophysa robusta	YRFIR1992-23	11	19	54	57	54
Triplophysa robusta	YRFIR1993-23	11	18	54	57	54
Triplophysa robusta	YRFIR1994-23	11	18	54	57	54
Triplophysa robusta	YRFIR1995-23	11	18	54	57	54
Triplophysa robusta	YRFIR1996-23	11	19	54	57	54
Triplophysa robusta	YRFIR1997-23	11	19	54	57	54
Triplophysa robusta	YRFIR1998-23	11	18	54	57	54
Triplophysa robusta	YRFIR1999-23	11	21	54	57	54
Triplophysa robusta	YRFIR2000-23	11	19	54	57	54
Triplophysa robusta	YRFIR2002-23	11	18	54	57	54
Triplophysa robusta	YRFIR2003-23	11	18	54	57	54
Triplophysa robusta	YRFIR2004-23	11	19	54	57	54
Triplophysa robusta	YRFIR2005-23	11	19	54	57	54
Triplophysa robusta	YRFIR2006-23	11	18	54	57	54
Triplophysa robusta	YRFIR2007-23	11	18	54	57	54
Triplophysa robusta	YRFIR2008-23	11	20	54	57	54
Triplophysa robusta	YRFIR2009-23	11	18	54	57	54
Triplophysa robusta	YRFIR2010-23	11	19	54	57	54
Triplophysa robusta	YRFIR2011-23	11	19	54	57	54
Triplophysa robusta	YRFIR2013-23	11	19	54	57	54
Triplophysa robusta	YRFIR2014-23	11	19	54	57	54
Triplophysa robusta	YRFIR2016-23	11	19	54	57	54
Triplophysa robusta	YRFIR2018-23	11	18	54	57	54
Triplophysa robusta	YRFIR2019-23	11	19	54	57	54
Triplophysa robusta	YRFIR2020-23	11	18	54	57	54
Triplophysa robusta	YRFIR2021-23	11	19	54	57	54
Triplophysa robusta	YRFIR2022-23	11	19	54	57	54
Triplophysa robusta	YRFIR2023-23	11	18	54	57	54
Triplophysa robusta	YRFIR2026-23	11	18	54	57	54
Triplophysa robusta	YRFIR2027-23	11	18	54	57	54
Triplophysa robusta	YRFIR2029-23	11	18	54	57	54
Triplophysa robusta	YRFIR2030-23	11	19	54	57	54
Triplophysa robusta	YRFIR2032-23	11	18	54	57	54
Triplophysa robusta	YRFIR2036-23	11	18	54	57	54
Triplophysa robusta	YRFIR2037-23	11	19	54	57	54
Triplophysa robusta	YRFIR2038-23	11	18	54	57	54
Triplophysa robusta	YRFIR2039-23	11	18	54	57	54
Triplophysa robusta	YRFIR2040-23	11	19	54	57	54
Triplophysa robusta	YRFIR2041-23	11	18	54	57	54
Triplophysa robusta	YRFIR2042-23	11	18	54	57	54
Triplophysa robusta	YRFIR2043-23	11	18	54	57	54
Triplophysa robusta	YRFIR2044-23	11	18	54	57	54
Triplophysa robusta	YRFIR2045-23	11	19	54	57	54
Triplophysa robusta	YRFIR2046-23	11	18	54	57	54
Triplophysa robusta	YRFIR2047-23	11	19	54	57	54
Triplophysa pappenheimi	YRFIR2166-23	11	16	54	57	54
Triplophysa pappenheimi	YRFIR2167-23	11	16	54	57	54
Triplophysa pappenheimi	YRFIR2168-23	11	16	54	57	54
Triplophysa pappenheimi	YRFIR2169-23	11	17	54	57	54
Triplophysa pappenheimi	YRFIR2170-23	11	16	54	57	54
Triplophysa minxianensis	YRFIR2201-23	11	16	54	57	54
Triplophysa minxianensis	YRFIR2203-23	11	16	54	57	54
Triplophysa minxianensis	YRFIR2204-23	11	16	54	57	54
Triplophysa minxianensis	YRFIR2205-23	11	16	54	57	54
Triplophysa minxianensis	YRFIR2206-23	11	16	54	57	54
Triplophysa minxianensis	YRFIR2207-23	11	16	54	57	54
Triplophysa minxianensis	YRFIR2208-23	11	16	54	57	54
Triplophysa minxianensis	YRFIR2209-23	11	16	54	57	54
Triplophysa minxianensis	YRFIR2211-23	11	16	54	57	54
Triplophysa minxianensis	YRFIR2212-23	11	16	54	57	54
Triplophysa minxianensis	YRFIR2213-23	11	16	54	57	54
Triplophysa minxianensis	YRFIR2214-23	11	16	54	57	54
Triplophysa minxianensis	YRFIR2216-23	11	16	54	57	54
Triplophysa minxianensis	YRFIR2217-23	11	16	54	57	54
Triplophysa minxianensis	YRFIR2218-23	11	16	54	57	54
Triplophysa minxianensis	YRFIR2219-23	11	16	54	57	54
Triplophysa minxianensis	YRFIR2220-23	11	16	54	57	54
Triplophysa minxianensis	YRFIR2221-23	11	16	54	57	54
Triplophysa minxianensis	YRFIR2223-23	11	16	54	57	54
Triplophysa minxianensis	YRFIR2224-23	11	16	54	57	54
Triplophysa minxianensis	YRFIR2225-23	11	16	54	57	54
Triplophysa minxianensis	YRFIR2227-23	11	16	54	57	54
Triplophysa minxianensis	YRFIR2228-23	11	16	54	57	54
Triplophysa minxianensis	YRFIR2229-23	11	16	54	57	54
Triplophysa minxianensis	YRFIR2231-23	11	16	54	57	54
Triplophysa minxianensis	YRFIR2232-23	11	16	54	57	54
Triplophysa minxianensis	YRFIR2233-23	11	16	54	57	54
Triplophysa minxianensis	YRFIR2234-23	11	16	54	57	54
Triplophysa minxianensis	YRFIR2235-23	11	16	54	57	54
Triplophysa minxianensis	YRFIR2236-23	11	16	54	57	54
Triplophysa minxianensis	YRFIR2237-23	11	16	54	57	54
Triplophysa minxianensis	YRFIR2238-23	11	16	54	57	54
Triplophysa minxianensis	YRFIR2239-23	11	16	54	57	54
Triplophysa minxianensis	YRFIR2240-23	11	16	54	57	54
Triplophysa minxianensis	YRFIR2241-23	11	16	54	57	54
Triplophysa minxianensis	YRFIR2242-23	11	16	54	57	54
Triplophysa minxianensis	YRFIR2244-23	11	16	54	57	54
Triplophysa minxianensis	YRFIR2245-23	11	16	54	57	54
Triplophysa minxianensis	YRFIR2246-23	11	16	54	57	54
Triplophysa minxianensis	YRFIR2248-23	11	16	54	57	54
Triplophysa minxianensis	YRFIR2249-23	11	16	54	57	54
Triplophysa minxianensis	YRFIR2250-23	11	16	54	57	54
Triplophysa minxianensis	YRFIR2251-23	11	16	54	57	54
Triplophysa minxianensis	YRFIR2253-23	11	16	54	57	54
Triplophysa minxianensis	YRFIR2254-23	11	16	54	57	54
Triplophysa minxianensis	YRFIR2255-23	11	16	54	57	54
Triplophysa minxianensis	YRFIR2257-23	11	16	54	57	54
Triplophysa minxianensis	YRFIR2258-23	11	16	54	57	54
Triplophysa minxianensis	YRFIR2259-23	11	16	54	57	54
Triplophysa minxianensis	YRFIR2260-23	11	16	54	57	54
Triplophysa minxianensis	YRFIR2261-23	11	16	54	57	54
Triplophysa minxianensis	YRFIR2262-23	11	16	54	57	54
Triplophysa minxianensis	YRFIR2263-23	11	16	54	57	54
Triplophysa minxianensis	YRFIR2264-23	11	16	54	57	54
Triplophysa minxianensis	YRFIR2265-23	11	16	54	57	54
Triplophysa minxianensis	YRFIR2266-23	11	16	54	57	54
Triplophysa minxianensis	YRFIR2267-23	11	16	54	57	54
Triplophysa minxianensis	YRFIR2268-23	11	16	54	57	54
Triplophysa minxianensis	YRFIR2269-23	11	16	54	57	54
Triplophysa minxianensis	YRFIR2270-23	11	16	54	57	54
Triplophysa minxianensis	YRFIR2271-23	11	16	54	57	54
Triplophysa minxianensis	YRFIR2272-23	11	16	54	57	54
Triplophysa minxianensis	YRFIR2273-23	11	16	54	57	54
Triplophysa minxianensis	YRFIR2274-23	11	16	54	57	54
Triplophysa minxianensis	YRFIR2275-23	11	16	54	57	54
Triplophysa minxianensis	YRFIR2276-23	11	16	54	57	54
Triplophysa minxianensis	YRFIR2277-23	11	16	54	57	54
Triplophysa minxianensis	YRFIR2278-23	11	16	54	57	54
Triplophysa minxianensis	YRFIR2279-23	11	16	54	57	54
Triplophysa minxianensis	YRFIR2280-23	11	16	54	57	54
Triplophysa minxianensis	YRFIR2281-23	11	16	54	57	54
Triplophysa minxianensis	YRFIR2283-23	11	16	54	57	54
Triplophysa minxianensis	YRFIR2284-23	11	16	54	57	54
Triplophysa minxianensis	YRFIR2285-23	11	16	54	57	54
Triplophysa minxianensis	YRFIR2286-23	11	16	54	57	54
Triplophysa minxianensis	YRFIR2287-23	11	16	54	57	54
Triplophysa minxianensis	YRFIR2288-23	11	16	54	57	54
Triplophysa minxianensis	YRFIR2289-23	11	16	54	57	54
Triplophysa minxianensis	YRFIR2290-23	11	16	54	57	54
Triplophysa minxianensis	YRFIR2291-23	11	16	54	57	54
Triplophysa minxianensis	YRFIR2292-23	11	16	54	57	54
Triplophysa minxianensis	YRFIR2293-23	11	16	54	57	54
Triplophysa minxianensis	YRFIR2294-23	11	16	54	57	54
Triplophysa minxianensis	YRFIR2295-23	11	16	54	57	54
Triplophysa minxianensis	YRFIR2296-23	11	16	54	57	54
Triplophysa minxianensis	YRFIR2298-23	11	16	54	57	54
Triplophysa minxianensis	YRFIR2299-23	11	16	54	57	54
Triplophysa minxianensis	YRFIR2300-23	11	16	54	57	54
Triplophysa minxianensis	YRFIR2301-23	11	16	54	57	54
Triplophysa minxianensis	YRFIR2302-23	11	16	54	57	54
Triplophysa minxianensis	YRFIR2304-23	11	16	54	57	54
Triplophysa minxianensis	YRFIR2305-23	11	16	54	57	54
Triplophysa minxianensis	YRFIR2306-23	11	16	54	57	54
Triplophysa minxianensis	YRFIR2307-23	11	16	54	57	54
Triplophysa minxianensis	YRFIR2308-23	11	16	54	57	54
Triplophysa minxianensis	YRFIR2309-23	11	16	54	57	54
Triplophysa minxianensis	YRFIR2310-23	11	16	54	57	54
Triplophysa minxianensis	YRFIR2311-23	11	16	54	57	54
Triplophysa minxianensis	YRFIR2312-23	11	16	54	57	54
Triplophysa minxianensis	YRFIR2313-23	11	16	54	57	54
Triplophysa minxianensis	YRFIR2314-23	11	16	54	57	54
Triplophysa minxianensis	YRFIR2315-23	11	16	54	57	54
Triplophysa minxianensis	YRFIR2316-23	11	16	54	57	54
Triplophysa minxianensis	YRFIR2317-23	11	16	54	57	54
Triplophysa minxianensis	YRFIR2319-23	11	16	54	57	54
Triplophysa minxianensis	YRFIR2320-23	11	16	54	57	54
Triplophysa minxianensis	YRFIR2321-23	11	16	54	57	54
Triplophysa minxianensis	YRFIR2322-23	11	16	54	57	54
Triplophysa minxianensis	YRFIR2323-23	11	16	54	57	54
Triplophysa minxianensis	YRFIR2324-23	11	16	54	57	54
Triplophysa minxianensis	YRFIR2325-23	11	16	54	57	54
Triplophysa minxianensis	YRFIR2326-23	11	16	54	57	54
Triplophysa minxianensis	YRFIR2327-23	11	16	54	57	54
Triplophysa minxianensis	YRFIR2328-23	11	16	54	57	54
Triplophysa minxianensis	YRFIR2329-23	11	16	54	57	54
Triplophysa minxianensis	YRFIR2330-23	11	16	54	57	54
Triplophysa minxianensis	YRFIR2333-23	11	16	54	57	54
Triplophysa minxianensis	YRFIR2334-23	11	16	54	57	54
Triplophysa minxianensis	YRFIR2336-23	11	16	54	57	54
Triplophysa minxianensis	YRFIR2337-23	11	16	54	57	54
Triplophysa minxianensis	YRFIR2339-23	11	16	54	57	54
Triplophysa minxianensis	YRFIR2340-23	11	16	54	57	54
Triplophysa minxianensis	YRFIR2341-23	11	16	54	57	54
Triplophysa minxianensis	YRFIR2342-23	11	16	54	57	54
Triplophysa minxianensis	YRFIR2343-23	11	16	54	57	54
Triplophysa minxianensis	YRFIR2344-23	11	16	54	57	54
Triplophysa minxianensis	YRFIR2345-23	11	16	54	57	54
Triplophysa minxianensis	YRFIR2347-23	11	16	54	57	54
Triplophysa minxianensis	YRFIR2348-23	11	16	54	57	54
Triplophysa minxianensis	YRFIR2355-23	11	16	54	57	54
Triplophysa minxianensis	YRFIR2361-23	11	16	54	57	54
Triplophysa minxianensis	YRFIR2363-23	11	16	54	57	54
Triplophysa minxianensis	YRFIR2364-23	11	16	54	57	54
Triplophysa minxianensis	YRFIR2366-23	11	16	54	57	54
Triplophysa minxianensis	YRFIR2367-23	11	16	54	57	54
Triplophysa minxianensis	YRFIR2368-23	11	16	54	57	54
Triplophysa minxianensis	YRFIR2369-23	11	16	54	57	54
Triplophysa minxianensis	YRFIR2370-23	11	16	54	57	54
Triplophysa minxianensis	YRFIR2371-23	11	16	54	57	54
Triplophysa minxianensis	YRFIR2373-23	11	16	54	57	54
Triplophysa minxianensis	YRFIR2374-23	11	16	54	57	54
Triplophysa minxianensis	YRFIR2375-23	11	16	54	57	54
Triplophysa minxianensis	YRFIR2376-23	11	16	54	57	54
Triplophysa minxianensis	YRFIR2377-23	11	16	54	57	54
Triplophysa minxianensis	YRFIR2378-23	11	16	54	57	54
Triplophysa minxianensis	YRFIR2379-23	11	16	54	57	54
Triplophysa minxianensis	YRFIR2380-23	11	16	54	57	54
Triplophysa minxianensis	YRFIR2381-23	11	16	54	57	54
Triplophysa minxianensis	YRFIR2384-23	11	16	54	57	54
Triplophysa minxianensis	YRFIR2385-23	11	16	54	57	54
Triplophysa minxianensis	YRFIR2388-23	11	16	54	57	54
Triplophysa minxianensis	YRFIR2390-23	11	16	54	57	54
Triplophysa minxianensis	YRFIR2391-23	11	16	54	57	54
Triplophysa minxianensis	YRFIR2392-23	11	16	54	57	54
Triplophysa minxianensis	YRFIR2393-23	11	16	54	57	54
Triplophysa minxianensis	YRFIR2394-23	11	16	54	57	54
Triplophysa minxianensis	YRFIR2395-23	11	16	54	57	54
Triplophysa minxianensis	YRFIR2396-23	11	16	54	57	54
Triplophysa minxianensis	YRFIR2397-23	11	16	54	57	54
Triplophysa minxianensis	YRFIR2398-23	11	16	54	57	54
Triplophysa minxianensis	YRFIR2399-23	11	16	54	57	54
Triplophysa minxianensis	YRFIR2400-23	11	16	54	57	54
Triplophysa minxianensis	YRFIR2401-23	11	16	54	57	54
Triplophysa minxianensis	YRFIR2402-23	11	16	54	57	54
Triplophysa minxianensis	YRFIR2403-23	11	16	54	57	54
Triplophysa minxianensis	YRFIR2404-23	11	16	54	57	54
Triplophysa minxianensis	YRFIR2405-23	11	16	54	57	54
Triplophysa minxianensis	YRFIR2407-23	11	16	54	57	54
Triplophysa minxianensis	YRFIR2408-23	11	16	54	57	54
Triplophysa minxianensis	YRFIR2410-23	11	16	54	57	54
Triplophysa minxianensis	YRFIR2411-23	11	16	54	57	54
Triplophysa minxianensis	YRFIR2412-23	11	16	54	57	54
Triplophysa minxianensis	YRFIR2414-23	11	16	54	57	54
Triplophysa minxianensis	YRFIR2415-23	11	16	54	57	54
Triplophysa minxianensis	YRFIR2416-23	11	16	54	57	54
Triplophysa minxianensis	YRFIR2417-23	11	16	54	57	54
Triplophysa minxianensis	YRFIR2419-23	11	16	54	57	54
Triplophysa minxianensis	YRFIR2420-23	11	16	54	57	54
Triplophysa minxianensis	YRFIR2421-23	11	16	54	57	54
Triplophysa minxianensis	YRFIR2422-23	11	16	54	57	54
Triplophysa minxianensis	YRFIR2423-23	11	16	54	57	54
Triplophysa minxianensis	YRFIR2424-23	11	16	54	57	54
Triplophysa minxianensis	YRFIR2425-23	11	16	54	57	54
Triplophysa minxianensis	YRFIR2426-23	11	16	54	57	54
Triplophysa minxianensis	YRFIR2427-23	11	16	54	57	54
Triplophysa minxianensis	YRFIR2428-23	11	16	54	57	54
Triplophysa minxianensis	YRFIR2429-23	11	16	54	57	54
Triplophysa minxianensis	YRFIR2430-23	11	16	54	57	54
Triplophysa minxianensis	YRFIR2431-23	11	16	54	57	54
Triplophysa minxianensis	YRFIR2432-23	11	16	54	57	54
Triplophysa minxianensis	YRFIR2433-23	11	16	54	57	54
Triplophysa minxianensis	YRFIR2435-23	11	16	54	57	54
Triplophysa minxianensis	YRFIR2436-23	11	16	54	57	54
Triplophysa minxianensis	YRFIR2441-23	11	16	54	57	54
Triplophysa minxianensis	YRFIR2443-23	11	16	54	57	54
Triplophysa minxianensis	YRFIR2444-23	11	16	54	57	54
Triplophysa minxianensis	YRFIR2447-23	11	16	54	57	54
Triplophysa minxianensis	YRFIR2448-23	11	16	54	57	54
Triplophysa minxianensis	YRFIR2449-23	11	16	54	57	54
Triplophysa siluroides	YRFIR2479-23	11	16	54	57	54
Triplophysa siluroides	YRFIR2480-23	11	16	54	57	54
Triplophysa siluroides	YRFIR2481-23	11	16	54	57	54
Triplophysa siluroides	YRFIR2482-23	11	22	54	57	54
Triplophysa siluroides	YRFIR2483-23	11	16	54	57	54
Triplophysa siluroides	YRFIR2484-23	11	16	54	57	54
Triplophysa siluroides	YRFIR2485-23	11	16	54	57	54
Triplophysa siluroides	YRFIR2486-23	11	16	54	57	54
Triplophysa siluroides	YRFIR2487-23	11	16	54	57	54
Triplophysa siluroides	YRFIR2488-23	11	16	54	57	54
Triplophysa siluroides	YRFIR2489-23	11	16	54	57	54
Triplophysa siluroides	YRFIR2490-23	11	16	54	57	54
Triplophysa siluroides	YRFIR2491-23	11	16	54	57	54
Triplophysa siluroides	YRFIR2492-23	11	16	54	57	54
Triplophysa siluroides	YRFIR2493-23	11	16	54	57	54
Triplophysa siluroides	YRFIR2494-23	11	16	54	57	54
Triplophysa siluroides	YRFIR2495-23	11	16	54	57	54
Triplophysa siluroides	YRFIR2496-23	11	16	54	57	54
Triplophysa siluroides	YRFIR2497-23	11	16	54	57	54
Triplophysa siluroides	YRFIR2498-23	11	16	54	57	54
Triplophysa siluroides	YRFIR2499-23	11	16	54	57	54
Triplophysa robusta	YRFIR2526-23	11	21	54	57	54
Triplophysa pappenheimi	YRFIR2964-23	11	17	54	57	54
Triplophysa robusta	YRFIR2001-23	100	18	55	58	55
Triplophysa SP3	YRFIR2567-23	107	18	56	59	56
Triplophysa SP3	YRFIR2335-23	111	18	57	60	57
Rhodeus notatus	YRFIR1323-23	74	85	58	61	58
Rhodeus sinensis	YRFIR1283-23	62	86	59	62	59
Rhodeus sinensis	YRFIR1324-23	62	86	59	62	59
Acheilognathus macropterus	YRFIR1229-23	60	89	60	63	60
Acheilognathus macropterus	YRFIR1230-23	60	89	60	63	60
Acheilognathus macropterus	YRFIR1231-23	60	89	60	63	60
Acheilognathus macropterus	YRFIR1232-23	60	89	60	63	60
Acheilognathus macropterus	YRFIR1233-23	60	89	60	63	60
Acheilognathus macropterus	YRFIR1234-23	60	89	60	63	60
Acheilognathus macropterus	YRFIR1235-23	60	89	60	63	60
Acheilognathus macropterus	YRFIR1236-23	60	89	60	63	60
Acheilognathus macropterus	YRFIR1237-23	60	89	60	63	60
Acheilognathus macropterus	YRFIR1238-23	60	89	60	63	60
Acheilognathus macropterus	YRFIR1239-23	60	89	60	63	60
Acheilognathus macropterus	YRFIR1240-23	60	89	60	63	60
Acheilognathus macropterus	YRFIR1241-23	60	89	60	63	60
Acheilognathus macropterus	YRFIR1242-23	60	89	60	63	60
Acheilognathus macropterus	YRFIR1243-23	60	89	60	63	60
Acheilognathus macropterus	YRFIR2696-23	60	89	60	63	60
Acheilognathus rhombeus	YRFIR1306-23	71	87	61	64	61
Acheilognathus rhombeus	YRFIR1307-23	71	87	61	64	61
Acheilognathus rhombeus	YRFIR1309-23	71	87	61	64	61
Acheilognathus rhombeus	YRFIR1335-23	71	87	61	64	61
Acheilognathus tonkinensis	YRFIR1320-23	72	88	62	65	62
Acheilognathus tonkinensis	YRFIR1334-23	72	88	62	65	62
Acheilognathus chankaensis	YRFIR1228-23	59	90	63	66	63
Acheilognathus chankaensis	YRFIR1273-23	59	90	63	66	63
Acheilognathus chankaensis	YRFIR1308-23	59	90	63	66	63
Acheilognathus chankaensis	YRFIR1311-23	59	90	63	66	63
Acheilognathus chankaensis	YRFIR1312-23	59	90	63	66	63
Acheilognathus chankaensis	YRFIR1313-23	59	90	63	66	63
Acheilognathus chankaensis	YRFIR1314-23	59	90	63	66	63
Acheilognathus chankaensis	YRFIR1315-23	59	90	63	66	63
Acheilognathus chankaensis	YRFIR1316-23	59	90	63	66	63
Acheilognathus chankaensis	YRFIR1317-23	59	90	63	66	63
Acheilognathus chankaensis	YRFIR1318-23	59	90	63	66	63
Acheilognathus chankaensis	YRFIR2672-23	59	90	63	66	63
Acheilognathus chankaensis	YRFIR2673-23	59	90	63	66	63
Acheilognathus chankaensis	YRFIR2711-23	59	90	63	66	63
Acheilognathus chankaensis	YRFIR2712-23	59	90	63	66	63
Acheilognathus chankaensis	YRFIR2713-23	59	90	63	66	63
Acheilognathus chankaensis	YRFIR2714-23	59	90	63	66	63
Acheilognathus chankaensis	YRFIR2715-23	59	90	63	66	63
Acheilognathus chankaensis	YRFIR2716-23	59	90	63	66	63
Acheilognathus chankaensis	YRFIR2717-23	59	90	63	66	63
Acheilognathus chankaensis	YRFIR2718-23	59	90	63	66	63
Acheilognathus chankaensis	YRFIR2719-23	59	90	63	66	63
Acheilognathus chankaensis	YRFIR2720-23	59	90	63	66	63
Acheilognathus chankaensis	YRFIR2756-23	59	90	63	66	63
Acheilognathus chankaensis	YRFIR2765-23	59	90	63	66	63
Acheilognathus chankaensis	YRFIR2766-23	59	90	63	66	63
Acheilognathus chankaensis	YRFIR2767-23	59	90	63	66	63
Acheilognathus chankaensis	YRFIR2768-23	59	90	63	66	63
Acheilognathus chankaensis	YRFIR2769-23	59	90	63	66	63
Acheilognathus chankaensis	YRFIR2826-23	59	90	63	66	63
Acheilognathus chankaensis	YRFIR2829-23	59	90	63	66	63
Acheilognathus chankaensis	YRFIR2830-23	59	90	63	66	63
Acheilognathus chankaensis	YRFIR2831-23	59	90	63	66	63
Acheilognathus chankaensis	YRFIR2832-23	59	90	63	66	63
Acheilognathus chankaensis	YRFIR2833-23	59	90	63	66	63
Acheilognathus chankaensis	YRFIR2881-23	59	90	63	66	63
Acheilognathus chankaensis	YRFIR3101-23	59	90	63	66	63
Acheilognathus chankaensis	YRFIR3102-23	59	90	63	66	63
Acheilognathus chankaensis	YRFIR3118-23	59	90	63	66	63
Rhodeus ocellatus	YRFIR2114-23	101	81	64	67	64
Rhodeus ocellatus	YRFIR2115-23	101	81	64	67	64
Rhodeus ocellatus	YRFIR2116-23	101	81	64	67	64
Rhodeus ocellatus	YRFIR1327-23	67	82	65	68	65
Rhodeus ocellatus	YRFIR1328-23	67	82	65	68	65
Rhodeus ocellatus	YRFIR1329-23	67	82	65	68	65
Rhodeus ocellatus	YRFIR1330-23	67	82	65	68	65
Rhodeus ocellatus	YRFIR1331-23	67	82	65	68	65
Rhodeus ocellatus	YRFIR1332-23	67	82	65	68	65
Rhodeus ocellatus	YRFIR1333-23	67	82	65	68	65
Rhodeus ocellatus	YRFIR1339-23	67	82	65	68	65
Rhodeus ocellatus	YRFIR3099-23	67	82	65	68	65
Rhodeus ocellatus	YRFIR3100-23	67	82	65	68	65
Rhodeus ocellatus	YRFIR1321-23	73	84	66	69	66
Rhodeus ocellatus	YRFIR1322-23	73	84	66	69	66
Rhodeus ocellatus	YRFIR1340-23	73	84	66	69	66
Rhodeus ocellatus	YRFIR1341-23	73	84	66	69	66
Rhodeus ocellatus	YRFIR1244-23	61	83	67	70	67
Rhodeus ocellatus	YRFIR1245-23	61	83	67	70	67
Rhodeus ocellatus	YRFIR1246-23	61	83	67	70	67
Rhodeus ocellatus	YRFIR1247-23	61	83	67	70	67
Rhodeus ocellatus	YRFIR1248-23	61	83	67	70	67
Rhodeus ocellatus	YRFIR1249-23	61	83	67	70	67
Rhodeus ocellatus	YRFIR1250-23	61	83	67	70	67
Rhodeus ocellatus	YRFIR1251-23	61	83	67	70	67
Rhodeus ocellatus	YRFIR1252-23	61	83	67	70	67
Rhodeus ocellatus	YRFIR1253-23	61	83	67	70	67
Rhodeus ocellatus	YRFIR1254-23	61	83	67	70	67
Rhodeus ocellatus	YRFIR1255-23	61	83	67	70	67
Rhodeus ocellatus	YRFIR1265-23	61	83	67	70	67
Rhodeus ocellatus	YRFIR1266-23	61	83	67	70	67
Rhodeus ocellatus	YRFIR1267-23	61	83	67	70	67
Rhodeus ocellatus	YRFIR1272-23	61	83	67	70	67
Rhodeus ocellatus	YRFIR1275-23	61	83	67	70	67
Rhodeus ocellatus	YRFIR1276-23	61	83	67	70	67
Rhodeus ocellatus	YRFIR1277-23	61	83	67	70	67
Rhodeus ocellatus	YRFIR1278-23	61	83	67	70	67
Rhodeus ocellatus	YRFIR1279-23	61	83	67	70	67
Rhodeus ocellatus	YRFIR1280-23	61	83	67	70	67
Rhodeus ocellatus	YRFIR1281-23	61	83	67	70	67
Rhodeus ocellatus	YRFIR1282-23	61	83	67	70	67
Rhodeus ocellatus	YRFIR1284-23	61	83	67	70	67
Rhodeus ocellatus	YRFIR1285-23	61	83	67	70	67
Rhodeus ocellatus	YRFIR1286-23	61	83	67	70	67
Rhodeus ocellatus	YRFIR1287-23	61	83	67	70	67
Rhodeus ocellatus	YRFIR1288-23	61	83	67	70	67
Rhodeus ocellatus	YRFIR1289-23	61	83	67	70	67
Rhodeus ocellatus	YRFIR1290-23	61	83	67	70	67
Rhodeus ocellatus	YRFIR1291-23	61	83	67	70	67
Rhodeus ocellatus	YRFIR1292-23	61	83	67	70	67
Rhodeus ocellatus	YRFIR1293-23	61	83	67	70	67
Rhodeus ocellatus	YRFIR1294-23	61	83	67	70	67
Rhodeus ocellatus	YRFIR1295-23	61	83	67	70	67
Rhodeus ocellatus	YRFIR1296-23	61	83	67	70	67
Rhodeus ocellatus	YRFIR1297-23	61	83	67	70	67
Rhodeus ocellatus	YRFIR1299-23	61	83	67	70	67
Rhodeus ocellatus	YRFIR1300-23	61	83	67	70	67
Rhodeus ocellatus	YRFIR1301-23	61	83	67	70	67
Rhodeus ocellatus	YRFIR1302-23	61	83	67	70	67
Rhodeus ocellatus	YRFIR1303-23	61	83	67	70	67
Rhodeus ocellatus	YRFIR1304-23	61	83	67	70	67
Rhodeus ocellatus	YRFIR1305-23	61	83	67	70	67
Rhodeus ocellatus	YRFIR1325-23	61	83	67	70	67
Rhodeus ocellatus	YRFIR1326-23	61	83	67	70	67
Rhodeus ocellatus	YRFIR1337-23	61	83	67	70	67
Rhodeus ocellatus	YRFIR1338-23	61	83	67	70	67
Rhodeus ocellatus	YRFIR1342-23	61	83	67	70	67
Rhodeus ocellatus	YRFIR1343-23	61	83	67	70	67
Rhodeus ocellatus	YRFIR1344-23	61	83	67	70	67
Rhodeus ocellatus	YRFIR1345-23	61	83	67	70	67
Rhodeus ocellatus	YRFIR1346-23	61	83	67	70	67
Rhodeus ocellatus	YRFIR1347-23	61	83	67	70	67
Rhodeus ocellatus	YRFIR1348-23	61	83	67	70	67
Rhodeus ocellatus	YRFIR1349-23	61	83	67	70	67
Rhodeus ocellatus	YRFIR1350-23	61	83	67	70	67
Rhodeus ocellatus	YRFIR2117-23	61	83	67	70	67
Rhodeus ocellatus	YRFIR2834-23	61	83	67	70	67
Rhodeus ocellatus	YRFIR2835-23	61	83	67	70	67
Rhodeus ocellatus	YRFIR2880-23	61	83	67	70	67
Rhodeus ocellatus	YRFIR2918-23	61	83	67	70	67
Rhodeus ocellatus	YRFIR3011-23	61	83	67	70	67
Sarcocheilichthys sciistius	YRDB030-22	5	59	68	71	68
Sarcocheilichthys sciistius	YRDB037-22	5	59	68	71	68
Sarcocheilichthys sciistius	YRDB038-22	5	59	68	71	68
Sarcocheilichthys sciistius	YRFIR543-23	5	59	68	71	68
Sarcocheilichthys sciistius	YRFIR544-23	5	59	68	71	68
Sarcocheilichthys sciistius	YRFIR545-23	5	59	68	71	68
Sarcocheilichthys sciistius	YRFIR546-23	5	59	68	71	68
Sarcocheilichthys sciistius	YRFIR547-23	5	59	68	71	68
Sarcocheilichthys sciistius	YRFIR548-23	5	59	68	71	68
Sarcocheilichthys sciistius	YRFIR549-23	5	59	68	71	68
Sarcocheilichthys sciistius	YRFIR550-23	5	59	68	71	68
Sarcocheilichthys sciistius	YRFIR551-23	5	59	68	71	68
Sarcocheilichthys sciistius	YRFIR552-23	5	59	68	71	68
Sarcocheilichthys sciistius	YRFIR553-23	5	59	68	71	68
Sarcocheilichthys sciistius	YRFIR554-23	5	59	68	71	68
Sarcocheilichthys sciistius	YRFIR555-23	5	59	68	71	68
Onychostoma macrolepis	YRFIR2940-23	117	53	69	72	69
Onychostoma macrolepis	YRDB020-22	3	54	70	73	70
Onychostoma macrolepis	YRDB021-22	3	54	70	73	70
Onychostoma macrolepis	YRFIR343-23	3	54	70	73	70
Onychostoma macrolepis	YRFIR344-23	3	54	70	73	70
Onychostoma macrolepis	YRFIR345-23	3	54	70	73	70
Onychostoma macrolepis	YRFIR346-23	3	54	70	73	70
Onychostoma macrolepis	YRFIR347-23	3	54	70	73	70
Onychostoma macrolepis	YRFIR348-23	3	54	70	73	70
Cirrhinus molitorella	YRFIR1107-23	51	46	71	74	71
Cirrhinus mrigala	YRFIR1108-23	58	46	72	75	72
Cyprinus carpio	YRFIR947-23	49	55	73	76	73
Cyprinus carpio	YRFIR948-23	49	55	73	76	73
Cyprinus carpio	YRFIR949-23	49	55	73	76	73
Cyprinus carpio	YRFIR950-23	49	55	73	76	73
Cyprinus carpio	YRFIR951-23	49	55	73	76	73
Cyprinus carpio	YRFIR952-23	49	55	73	76	73
Cyprinus carpio	YRFIR953-23	49	55	73	76	73
Cyprinus carpio	YRFIR954-23	49	55	73	76	73
Cyprinus carpio	YRFIR955-23	49	55	73	76	73
Cyprinus carpio	YRFIR956-23	49	55	73	76	73
Cyprinus carpio	YRFIR957-23	49	55	73	76	73
Cyprinus carpio	YRFIR958-23	49	55	73	76	73
Cyprinus carpio	YRFIR959-23	49	55	73	76	73
Cyprinus carpio	YRFIR960-23	49	55	73	76	73
Cyprinus carpio	YRFIR961-23	49	55	73	76	73
Cyprinus carpio	YRFIR962-23	49	55	73	76	73
Cyprinus carpio	YRFIR963-23	49	55	73	76	73
Cyprinus carpio	YRFIR966-23	49	55	73	76	73
Cyprinus carpio	YRFIR968-23	49	55	73	76	73
Cyprinus carpio	YRFIR969-23	49	55	73	76	73
Cyprinus carpio	YRFIR970-23	49	55	73	76	73
Cyprinus carpio	YRFIR971-23	49	55	73	76	73
Cyprinus carpio	YRFIR972-23	49	55	73	76	73
Cyprinus carpio	YRFIR973-23	49	55	73	76	73
Cyprinus carpio	YRFIR974-23	49	55	73	76	73
Cyprinus carpio	YRFIR975-23	49	55	73	76	73
Cyprinus carpio	YRFIR976-23	49	55	73	76	73
Cyprinus carpio	YRFIR977-23	49	55	73	76	73
Cyprinus carpio	YRFIR978-23	49	55	73	76	73
Cyprinus carpio	YRFIR979-23	49	55	73	76	73
Cyprinus carpio	YRFIR980-23	49	55	73	76	73
Cyprinus carpio	YRFIR981-23	49	55	73	76	73
Cyprinus carpio	YRFIR982-23	49	55	73	76	73
Cyprinus carpio	YRFIR983-23	49	55	73	76	73
Cyprinus carpio	YRFIR984-23	49	55	73	76	73
Cyprinus carpio	YRFIR985-23	49	55	73	76	73
Cyprinus carpio	YRFIR986-23	49	55	73	76	73
Cyprinus carpio	YRFIR2618-23	49	55	73	76	73
Cyprinus carpio	YRFIR2619-23	49	55	73	76	73
Cyprinus carpio	YRFIR2621-23	49	55	73	76	73
Cyprinus carpio	YRFIR2622-23	49	55	73	76	73
Cyprinus carpio	YRFIR2623-23	49	55	73	76	73
Cyprinus carpio	YRFIR2629-23	49	55	73	76	73
Cyprinus carpio	YRFIR2676-23	49	55	73	76	73
Cyprinus carpio	YRFIR2680-23	49	55	73	76	73
Cyprinus carpio	YRFIR2681-23	49	55	73	76	73
Cyprinus carpio	YRFIR2682-23	49	55	73	76	73
Cyprinus carpio	YRFIR2683-23	49	55	73	76	73
Cyprinus carpio	YRFIR2684-23	49	55	73	76	73
Cyprinus carpio	YRFIR2685-23	49	55	73	76	73
Cyprinus carpio	YRFIR2686-23	49	55	73	76	73
Cyprinus carpio	YRFIR2796-23	49	55	73	76	73
Carassius auratus	YRDB043-22	8	56	74	77	74
Carassius auratus	YRDB044-22	8	56	74	77	74
Carassius auratus	YRFIR887-23	8	56	74	77	74
Carassius auratus	YRFIR888-23	8	56	74	77	74
Carassius auratus	YRFIR889-23	8	56	74	77	74
Carassius auratus	YRFIR890-23	8	56	74	77	74
Carassius auratus	YRFIR891-23	8	56	74	77	74
Carassius auratus	YRFIR892-23	8	56	74	77	74
Carassius auratus	YRFIR893-23	8	56	74	77	74
Carassius auratus	YRFIR894-23	8	56	74	77	74
Carassius auratus	YRFIR895-23	8	56	74	77	74
Carassius auratus	YRFIR896-23	8	56	74	77	74
Carassius auratus	YRFIR897-23	8	56	74	77	74
Carassius auratus	YRFIR898-23	8	56	74	77	74
Carassius auratus	YRFIR899-23	8	56	74	77	74
Carassius auratus	YRFIR900-23	8	56	74	77	74
Carassius auratus	YRFIR901-23	8	56	74	77	74
Carassius auratus	YRFIR902-23	8	56	74	77	74
Carassius auratus	YRFIR903-23	8	56	74	77	74
Carassius auratus	YRFIR904-23	8	56	74	77	74
Carassius auratus	YRFIR905-23	8	56	74	77	74
Carassius auratus	YRFIR906-23	8	56	74	77	74
Carassius auratus	YRFIR907-23	8	56	74	77	74
Carassius auratus	YRFIR908-23	8	56	74	77	74
Carassius auratus	YRFIR909-23	8	56	74	77	74
Carassius auratus	YRFIR910-23	8	56	74	77	74
Carassius auratus	YRFIR911-23	8	56	74	77	74
Carassius auratus	YRFIR912-23	8	56	74	77	74
Carassius auratus	YRFIR913-23	8	56	74	77	74
Carassius auratus	YRFIR914-23	8	56	74	77	74
Carassius auratus	YRFIR915-23	8	56	74	77	74
Carassius auratus	YRFIR916-23	8	56	74	77	74
Carassius auratus	YRFIR917-23	8	56	74	77	74
Carassius auratus	YRFIR918-23	8	56	74	77	74
Carassius auratus	YRFIR919-23	8	56	74	77	74
Carassius auratus	YRFIR920-23	8	56	74	77	74
Carassius auratus	YRFIR921-23	8	56	74	77	74
Carassius auratus	YRFIR922-23	8	56	74	77	74
Carassius auratus	YRFIR923-23	8	56	74	77	74
Carassius auratus	YRFIR924-23	8	56	74	77	74
Carassius auratus	YRFIR925-23	8	56	74	77	74
Carassius auratus	YRFIR926-23	8	56	74	77	74
Carassius auratus	YRFIR927-23	8	56	74	77	74
Carassius auratus	YRFIR928-23	8	56	74	77	74
Carassius auratus	YRFIR929-23	8	56	74	77	74
Carassius auratus	YRFIR930-23	8	56	74	77	74
Carassius auratus	YRFIR931-23	8	56	74	77	74
Carassius auratus	YRFIR932-23	8	56	74	77	74
Carassius auratus	YRFIR933-23	8	56	74	77	74
Carassius auratus	YRFIR934-23	8	56	74	77	74
Carassius auratus	YRFIR935-23	8	56	74	77	74
Carassius auratus	YRFIR936-23	8	56	74	77	74
Carassius auratus	YRFIR937-23	8	56	74	77	74
Carassius auratus	YRFIR938-23	8	56	74	77	74
Carassius auratus	YRFIR939-23	8	56	74	77	74
Carassius auratus	YRFIR940-23	8	56	74	77	74
Carassius auratus	YRFIR941-23	8	56	74	77	74
Carassius auratus	YRFIR943-23	8	56	74	77	74
Carassius auratus	YRFIR944-23	8	56	74	77	74
Carassius auratus	YRFIR945-23	8	56	74	77	74
Carassius auratus	YRFIR946-23	8	56	74	77	74
Carassius auratus	YRFIR964-23	8	56	74	77	74
Carassius auratus	YRFIR965-23	8	56	74	77	74
Carassius auratus	YRFIR2183-23	8	56	74	77	74
Carassius auratus	YRFIR2184-23	8	56	74	77	74
Carassius auratus	YRFIR2185-23	8	56	74	77	74
Carassius auratus	YRFIR2614-23	8	56	74	77	74
Carassius auratus	YRFIR2616-23	8	56	74	77	74
Carassius auratus	YRFIR2620-23	8	56	74	77	74
Carassius auratus	YRFIR2624-23	8	56	74	77	74
Carassius auratus	YRFIR2625-23	8	56	74	77	74
Carassius auratus	YRFIR2626-23	8	56	74	77	74
Carassius auratus	YRFIR2627-23	8	56	74	77	74
Carassius auratus	YRFIR2631-23	8	56	74	77	74
Carassius auratus	YRFIR2632-23	8	56	74	77	74
Carassius auratus	YRFIR2633-23	8	56	74	77	74
Carassius auratus	YRFIR2634-23	8	56	74	77	74
Carassius auratus	YRFIR2635-23	8	56	74	77	74
Carassius auratus	YRFIR2674-23	8	56	74	77	74
Carassius auratus	YRFIR2687-23	8	56	74	77	74
Carassius auratus	YRFIR2689-23	8	56	74	77	74
Carassius auratus	YRFIR2690-23	8	56	74	77	74
Carassius auratus	YRFIR2691-23	8	56	74	77	74
Carassius auratus	YRFIR2692-23	8	56	74	77	74
Carassius auratus	YRFIR2695-23	8	56	74	77	74
Carassius auratus	YRFIR2697-23	8	56	74	77	74
Carassius auratus	YRFIR2698-23	8	56	74	77	74
Carassius auratus	YRFIR2701-23	8	56	74	77	74
Carassius auratus	YRFIR2702-23	8	56	74	77	74
Carassius auratus	YRFIR2703-23	8	56	74	77	74
Carassius auratus	YRFIR2704-23	8	56	74	77	74
Carassius auratus	YRFIR2705-23	8	56	74	77	74
Carassius auratus	YRFIR2725-23	8	56	74	77	74
Carassius auratus	YRFIR2726-23	8	56	74	77	74
Carassius auratus	YRFIR2727-23	8	56	74	77	74
Carassius auratus	YRFIR2797-23	8	56	74	77	74
Carassius auratus	YRFIR2798-23	8	56	74	77	74
Carassius auratus	YRFIR2809-23	8	56	74	77	74
Carassius auratus	YRFIR2810-23	8	56	74	77	74
Carassius auratus	YRFIR2811-23	8	56	74	77	74
Carassius auratus	YRFIR2812-23	8	56	74	77	74
Carassius auratus	YRFIR2813-23	8	56	74	77	74
Carassius auratus	YRFIR3061-23	8	56	74	77	74
Carassius auratus	YRFIR3062-23	8	56	74	77	74
Carassius auratus	YRFIR3073-23	8	56	74	77	74
Carassius auratus	YRFIR3103-23	8	56	74	77	74
Carassius auratus	YRFIR3105-23	8	56	74	77	74
Gymnodiptychus pachycheilus weiheensis	YRFIR2572-23	106	47	75	78	75
Gymnodiptychus pachycheilus	YRFIR1027-23	54	48	76	79	76
Gymnodiptychus pachycheilus	YRFIR1028-23	54	48	76	79	76
Gymnodiptychus pachycheilus	YRFIR1029-23	54	48	76	79	76
Gymnodiptychus pachycheilus	YRFIR1030-23	54	48	76	79	76
Gymnodiptychus pachycheilus	YRFIR1031-23	54	48	76	79	76
Gymnodiptychus pachycheilus	YRFIR2163-23	54	48	76	79	76
Gymnodiptychus pachycheilus	YRFIR2164-23	54	48	76	79	76
Platypharodon extremus	YRFIR884-23	50	49	77	80	77
Platypharodon extremus	YRFIR2179-23	50	49	77	80	77
Platypharodon extremus	YRFIR2180-23	50	49	77	80	77
Gymnocypris eckloni	YRFIR732-23	41	51	78	81	78
Gymnocypris eckloni	YRFIR733-23	41	51	78	81	78
Gymnocypris eckloni	YRFIR734-23	41	51	78	81	78
Gymnocypris eckloni	YRFIR735-23	41	51	78	81	78
Gymnocypris eckloni	YRFIR737-23	41	51	78	81	78
Gymnocypris eckloni	YRFIR738-23	41	51	78	81	78
Gymnocypris eckloni	YRFIR739-23	41	51	78	81	78
Gymnocypris eckloni	YRFIR741-23	41	51	78	81	78
Gymnocypris eckloni	YRFIR742-23	41	51	78	81	78
Gymnocypris eckloni	YRFIR743-23	41	51	78	81	78
Gymnocypris eckloni	YRFIR744-23	41	51	78	81	78
Gymnocypris eckloni	YRFIR745-23	41	51	78	81	78
Gymnocypris eckloni	YRFIR746-23	41	51	78	81	78
Gymnocypris eckloni	YRFIR747-23	41	51	78	81	78
Gymnocypris eckloni	YRFIR748-23	41	51	78	81	78
Gymnocypris eckloni	YRFIR749-23	41	51	78	81	78
Gymnocypris eckloni	YRFIR2165-23	41	51	78	81	78
Gymnocypris eckloni	YRFIR2182-23	41	51	78	81	78
Gymnocypris przewalskii	YRFIR2460-23	41	51	78	81	78
Gymnocypris przewalskii	YRFIR2461-23	41	51	78	81	78
Gymnocypris eckloni	YRFIR2462-23	41	51	78	81	78
Chuanchia labiosa	YRFIR349-23	29	50	79	82	79
Schizopygopsis pylzovi	YRFIR731-23	29	50	79	82	79
Schizopygopsis pylzovi	YRFIR740-23	29	50	79	82	79
Schizopygopsis pylzovi	YRFIR772-23	29	50	79	82	79
Schizopygopsis pylzovi	YRFIR773-23	29	50	79	82	79
Schizopygopsis pylzovi	YRFIR774-23	29	50	79	82	79
Schizopygopsis pylzovi	YRFIR775-23	29	50	79	82	79
Schizopygopsis pylzovi	YRFIR776-23	29	50	79	82	79
Schizopygopsis pylzovi	YRFIR777-23	29	50	79	82	79
Schizopygopsis pylzovi	YRFIR778-23	29	50	79	82	79
Schizopygopsis pylzovi	YRFIR779-23	29	50	79	82	79
Schizopygopsis pylzovi	YRFIR780-23	29	50	79	82	79
Schizopygopsis pylzovi	YRFIR782-23	29	50	79	82	79
Schizopygopsis pylzovi	YRFIR783-23	29	50	79	82	79
Schizopygopsis pylzovi	YRFIR784-23	29	50	79	82	79
Schizopygopsis pylzovi	YRFIR785-23	29	50	79	82	79
Schizopygopsis pylzovi	YRFIR786-23	29	50	79	82	79
Schizopygopsis pylzovi	YRFIR787-23	29	50	79	82	79
Schizopygopsis pylzovi	YRFIR788-23	29	50	79	82	79
Schizopygopsis pylzovi	YRFIR789-23	29	50	79	82	79
Schizopygopsis pylzovi	YRFIR790-23	29	50	79	82	79
Schizopygopsis pylzovi	YRFIR791-23	29	50	79	82	79
Schizopygopsis pylzovi	YRFIR792-23	29	50	79	82	79
Schizopygopsis pylzovi	YRFIR2171-23	29	50	79	82	79
Schizopygopsis pylzovi	YRFIR2172-23	29	50	79	82	79
Schizopygopsis pylzovi	YRFIR2173-23	29	50	79	82	79
Schizopygopsis pylzovi	YRFIR2174-23	29	50	79	82	79
Schizopygopsis pylzovi	YRFIR2175-23	29	50	79	82	79
Schizopygopsis pylzovi	YRFIR2176-23	29	50	79	82	79
Schizopygopsis pylzovi	YRFIR2949-23	29	50	79	82	79
Triplophysa SP3	YRFIR2346-23	110	52	80	83	80
Triplophysa SP3	YRFIR2351-23	121	52	54	91	80
Triplophysa SP3	YRFIR2356-23	131	52	81	91	80
Triplophysa SP3	YRFIR2338-23	131	52	81	91	80
Triplophysa SP3	YRFIR2353-23	131	52	81	91	80
Triplophysa SP3	YRFIR1911-23	132	52	81	86	80
Triplophysa SP3	YRFIR1912-23	132	52	81	86	80
Triplophysa SP3	YRFIR1913-23	132	52	81	86	80
Triplophysa SP3	YRFIR1915-23	132	52	81	86	80
Triplophysa SP3	YRFIR1945-23	132	52	81	86	80
Triplophysa SP3	YRFIR1949-23	132	52	81	86	80
Triplophysa SP3	YRFIR1956-23	132	52	81	90	80
Triplophysa SP3	YRFIR1965-23	132	52	81	88	80
Triplophysa SP3	YRFIR1974-23	132	52	81	89	80
Triplophysa SP3	YRFIR1978-23	132	52	81	87	80
Triplophysa SP3	YRFIR2012-23	132	52	81	86	80
Triplophysa SP3	YRFIR2015-23	132	52	81	86	80
Triplophysa SP3	YRFIR2017-23	132	52	81	86	80
Triplophysa SP3	YRFIR2024-23	132	52	81	86	80
Triplophysa SP3	YRFIR2025-23	132	52	81	86	80
Triplophysa SP3	YRFIR2028-23	132	52	81	86	80
Triplophysa SP3	YRFIR2033-23	132	52	81	86	80
Triplophysa SP3	YRFIR2031-23	132	52	81	86	80
Triplophysa SP3	YRFIR2035-23	132	52	81	86	80
Triplophysa SP3	YRFIR2034-23	132	52	81	86	80
Triplophysa SP3	YRFIR2081-23	132	52	81	86	80
Triplophysa SP3	YRFIR2068-23	132	52	81	86	80
Triplophysa SP3	YRFIR2202-23	132	52	81	90	80
Triplophysa SP3	YRFIR2162-23	132	52	81	90	80
Triplophysa SP3	YRFIR2210-23	132	52	81	86	80
Triplophysa SP3	YRFIR2350-23	132	52	81	84	80
Triplophysa SP3	YRFIR2349-23	132	52	81	86	80
Triplophysa SP3	YRFIR2352-23	132	52	81	85	80
Triplophysa SP3	YRFIR2354-23	132	52	81	86	80
Triplophysa SP3	YRFIR2358-23	132	52	81	83	80
Triplophysa SP3	YRFIR2359-23	132	52	81	86	80
Triplophysa SP3	YRFIR2357-23	132	52	81	86	80
Triplophysa SP3	YRFIR2382-23	132	52	81	86	80
Triplophysa SP3	YRFIR2383-23	132	52	81	86	80
Triplophysa SP3	YRFIR2360-23	132	52	81	86	80
Triplophysa SP3	YRFIR2362-23	132	52	81	85	80
Triplophysa SP3	YRFIR2406-23	132	52	81	86	80
Triplophysa SP3	YRFIR2413-23	132	52	81	86	80
Triplophysa SP3	YRFIR2387-23	132	52	81	86	80
Triplophysa SP3	YRFIR2389-23	132	52	81	86	80
Triplophysa SP3	YRFIR2438-23	132	52	81	86	80
Triplophysa SP3	YRFIR2439-23	132	52	81	86	80
Triplophysa SP3	YRFIR2418-23	132	52	81	86	80
Triplophysa SP3	YRFIR2437-23	132	52	81	86	80
Triplophysa SP3	YRFIR2446-23	132	52	81	86	80
Triplophysa SP3	YRFIR2445-23	132	52	81	86	80
Triplophysa SP3	YRFIR2442-23	132	52	81	86	80
Triplophysa SP3	YRFIR2440-23	132	52	81	86	80
Triplophysa SP3	YRFIR2513-23	132	52	81	86	80
Triplophysa SP3	YRFIR2511-23	132	52	81	86	80
Triplophysa SP3	YRFIR2507-23	132	52	81	86	80
Triplophysa SP3	YRFIR2505-23	132	52	81	86	80
Triplophysa SP3	YRFIR2520-23	132	52	81	86	80
Triplophysa SP3	YRFIR2519-23	132	52	81	86	80
Triplophysa SP3	YRFIR2516-23	132	52	81	86	80
Triplophysa SP3	YRFIR2514-23	132	52	81	86	80
Triplophysa SP3	YRFIR2533-23	132	52	81	86	80
Triplophysa SP3	YRFIR2532-23	132	52	81	86	80
Triplophysa SP3	YRFIR2531-23	132	52	81	86	80
Triplophysa SP3	YRFIR2528-23	132	52	81	86	80
Triplophysa SP3	YRFIR2569-23	132	52	81	86	80
Triplophysa SP3	YRFIR2571-23	132	52	81	86	80
Triplophysa SP3	YRFIR2535-23	132	52	81	86	80
Triplophysa SP3	YRFIR2540-23	132	52	81	86	80
Triplophysa SP3	YRFIR2545-23	132	52	81	86	80
Triplophysa SP3	YRFIR2546-23	132	52	81	86	80
Hemibarbus labeo	YRDB002-22	126	57	82	92	81
Hemibarbus labeo	YRDB003-22	126	57	82	92	81
Hemibarbus labeo	YRDB004-22	126	57	82	92	81
Hemibarbus labeo	YRDB005-22	126	57	82	92	81
Hemibarbus labeo	YRFIR180-23	126	57	82	92	81
Hemibarbus labeo	YRFIR185-23	126	57	82	92	81
Hemibarbus labeo	YRFIR186-23	126	57	82	92	81
Hemibarbus labeo	YRFIR187-23	126	57	82	92	81
Hemibarbus labeo	YRFIR188-23	126	57	82	92	81
Hemibarbus labeo	YRFIR189-23	126	57	82	92	81
Hemibarbus labeo	YRFIR190-23	126	57	82	92	81
Hemibarbus labeo	YRFIR191-23	126	57	82	92	81
Hemibarbus labeo	YRFIR193-23	126	57	82	92	81
Hemibarbus labeo	YRFIR194-23	126	57	82	92	81
Hemibarbus labeo	YRFIR195-23	126	57	82	92	81
Hemibarbus labeo	YRFIR196-23	126	57	82	92	81
Hemibarbus labeo	YRFIR198-23	126	57	82	92	81
Hemibarbus labeo	YRFIR197-23	126	57	82	92	81
Hemibarbus labeo	YRFIR200-23	126	57	82	92	81
Hemibarbus labeo	YRFIR199-23	126	57	82	92	81
Hemibarbus labeo	YRFIR202-23	126	57	82	92	81
Hemibarbus labeo	YRFIR201-23	126	57	82	92	81
Hemibarbus labeo	YRFIR204-23	126	57	82	92	81
Hemibarbus labeo	YRFIR203-23	126	57	82	92	81
Hemibarbus labeo	YRFIR205-23	126	57	82	92	81
Hemibarbus labeo	YRFIR2653-23	126	57	82	92	81
Hemibarbus labeo	YRFIR2939-23	126	57	82	92	81
Hemibarbus labeo	YRFIR2975-23	126	57	82	92	81
Hemibarbus labeo	YRFIR3164-23	126	57	82	92	81
Hemibarbus labeo	YRFIR3165-23	126	57	82	92	81
Hemibarbus maculatus	YRFIR2658-23	125	57	82	93	82
Hemibarbus maculatus	YRFIR2659-23	125	57	82	93	82
Hemibarbus maculatus	YRFIR2656-23	125	57	82	93	82
Hemibarbus maculatus	YRFIR2657-23	125	57	82	93	82
Hemibarbus maculatus	YRFIR2662-23	125	57	82	93	82
Hemibarbus maculatus	YRFIR2660-23	125	57	82	93	82
Hemibarbus maculatus	YRFIR2661-23	125	57	82	93	82
Hemibarbus maculatus	YRFIR3124-23	125	57	82	93	82
Hemibarbus maculatus	YRFIR3125-23	125	57	82	93	82
Hemibarbus maculatus	YRFIR3123-23	125	57	82	93	82
Hemibarbus maculatus	YRFIR3126-23	125	57	82	93	82
Hemibarbus maculatus	YRFIR3127-23	125	57	82	93	82
Hemibarbus maculatus	YRFIR750-23	125	57	82	93	82
Hemibarbus maculatus	YRFIR752-23	125	57	82	93	82
Hemibarbus maculatus	YRFIR751-23	125	57	82	93	82
Hemibarbus maculatus	YRFIR2652-23	125	57	82	93	82
Hemibarbus maculatus	YRFIR2655-23	125	57	82	93	82
Hemibarbus maculatus	YRFIR2654-23	125	57	82	93	82
Pseudorasbora parva	YRFIR1109-23	57	58	83	94	83
Pseudorasbora parva	YRFIR1110-23	57	58	83	94	83
Pseudorasbora parva	YRFIR1111-23	57	58	83	94	83
Pseudorasbora parva	YRFIR1112-23	57	58	83	94	83
Pseudorasbora parva	YRFIR1113-23	57	58	83	94	83
Pseudorasbora parva	YRFIR1114-23	57	58	83	94	83
Pseudorasbora parva	YRFIR1115-23	57	58	83	94	83
Pseudorasbora parva	YRFIR1116-23	57	58	83	94	83
Pseudorasbora parva	YRFIR1117-23	57	58	83	94	83
Pseudorasbora parva	YRFIR1118-23	57	58	83	94	83
Pseudorasbora parva	YRFIR1119-23	57	58	83	94	83
Pseudorasbora parva	YRFIR1120-23	57	58	83	94	83
Pseudorasbora parva	YRFIR1121-23	57	58	83	94	83
Pseudorasbora parva	YRFIR1122-23	57	58	83	94	83
Pseudorasbora parva	YRFIR1123-23	57	58	83	94	83
Pseudorasbora parva	YRFIR1124-23	57	58	83	94	83
Pseudorasbora parva	YRFIR1125-23	57	58	83	94	83
Pseudorasbora parva	YRFIR1126-23	57	58	83	94	83
Pseudorasbora parva	YRFIR1127-23	57	58	83	94	83
Pseudorasbora parva	YRFIR1128-23	57	58	83	94	83
Pseudorasbora parva	YRFIR1129-23	57	58	83	94	83
Pseudorasbora parva	YRFIR1130-23	57	58	83	94	83
Pseudorasbora parva	YRFIR1131-23	57	58	83	94	83
Pseudorasbora parva	YRFIR1132-23	57	58	83	94	83
Pseudorasbora parva	YRFIR1133-23	57	58	83	94	83
[truncated: 1,012 more rows]
