# Supplementary material for: Assessing Current Fish Diversity in the Yellow River Basin by Integrating Large‐Scale Barcoding and Morphological Data
Source: Ecol Evol. 2025 Dec 22;15(12):e72617. doi: 10.1002/ece3.72617 (PMC12719916; doi:10.1002/ece3.72617)
Supplement: Supplementary file 4 — Table S4: Results of genetic distance analysis. [file ECE3-15-e72617-s006.xlsx]

## Sheet: Sheet1
Table S4 Results of Genetic Distance Analysis
Species	Maximum Intraspecific distance	Nearest-neighbor distance	Taxonomic Resolution Ratio
Gymnocypris_eckloni	0.00338984	0	0
Triplophysa_pappenheimi	0.00509342	0	0
Triplophysa_siluroides	0.00508693	0	0
Triplophysa_minxianensis	0.0548059	0	0
Gymnocypris_przewalskii	0.00169205	0	0
Triplophysa_robusta	0.0642223	0.00338625	0.052727
Triplophysa_scleroptera	0.00509342	0.00169205	0.332203
Triplophysa_pseudoscleroptera	0.00338984	0.00169205	0.499153
Hemiculter_leucisculus	0.00679342	0.00679342	1
Rhynchocypris_oxycephalus	0.0475904	0.0530877	1.11551
Cobitis_melanoleuca	0.010224	0.0119481	1.16864
Abbottina_rivularis	0.114334	0.133664	1.16907
Gobio_soldatovi	0.00680283	0.00850575	1.25033
Gobio_meridionalis	0.00679342	0.00850575	1.25206
Rhodeus_ocellatus	0.0974819	0.147114	1.50915
Leuciscus_waleckii	0.00169133	0.00338984	2.00424
Microphysogobio_elongatus	0.00508693	0.0136782	2.68889
Triplophysa_stolickai	0.0136995	0.0475217	3.46887
Onychostoma_macrolepis	0.038121	0.133736	3.50819
Paramisgurnus_dabryanus	0.036621	0.142645	3.89516
Toxabramis_swinhonis	0.00169205	0.00679342	4.01491
Triplophysa_obscura	0.0119342	0.0603555	5.05736
Opsariichthys_bidens	0.0188273	0.0954576	5.07016
Oryzias_sinensis	0.0331153	0.196744	5.94119
Gobio_coriparoides	0.00851809	0.0510269	5.99041
Pseudolaubuca_engraulis	0.0136782	0.0829373	6.06346
Cobitis_sibirica	0.00169205	0.0119481	7.06132
Rhinogobius_cliffordpopei	0.0102393	0.0735207	7.18027
Parabramis_pekinensis	0.00680283	0.0496003	7.29113
Pseudorasbora_parva	0.017115	0.127032	7.42225
Triplophysa_sellaefer	0.00508693	0.0403106	7.92434
Monopterus_albus	0.0258872	0.205758	7.94825
Silurus_asotus	0.00851809	0.0679458	7.97664
Microphysogobio_chinssuensis	0.00169205	0.0136782	8.08381
Schizopygopsis_pylzovi	0.00338984	0.0276602	8.15973
Hemibarbus_labeo	0.00169205	0.0154143	9.10986
Hemibarbus_maculatus	0.00169133	0.0154143	9.11371
Acheilognathus_chankaensis	0.010224	0.0951776	9.30927
Cyprinus_carpio	0.0102393	0.0967996	9.45376
Pseudobrama_simoni	0.00850575	0.0867574	10.1999
Misgurnus_anguillicaudatus	0.00851809	0.0918668	10.7849
Tachysurus_vachellii	0.00338984	0.0367319	10.8359
Rhinogobius_giurinus	0.0119664	0.131907	11.0231
Gobio_huanghensis	0.00509342	0.0602813	11.8351
Hypophthalmichthys_molitrix	0.00338984	0.0403749	11.9106
Triplophysa_dalaica	0.00508693	0.0624121	12.2691
Carassius_auratus	0.00851809	0.104759	12.2985
Gnathopogon_polytaenia	0.0102393	0.126834	12.387
Misgurnus_mohoity	0.00680283	0.0918668	13.5042
Acheilognathus_macropterus	0.00679342	0.0951776	14.0103
Platypharodon_extremus	0.00169205	0.0276602	16.3472
Culter_alburnus	0.00169205	0.0277849	16.4209
Homatula_variegata	0.00851809	0.143112	16.8009
Saurogobio_gymnocheilus	0.00680283	0.125377	18.4301
Acanthogobio_guentheri	0.00169205	0.0312253	18.4541
Cobitis_rara	0.00680283	0.128056	18.824
Rhinogobio_nasutus	0.00678762	0.128948	18.9976
Squalidus_wolterstorffi	0.00338984	0.0779494	22.995
Hypophthalmichthys_nobilis	0.00169133	0.0403749	23.8717
Sarcocheilichthys_sciistius	0.00509342	0.137863	27.0669
Acheilognathus_tonkinensis	0.00169205	0.0475217	28.0853
Chanodichthys_erythropterus	0.00169205	0.0476637	28.1692
Rhodeus_sinensis	0.00508476	0.152204	29.9334
Rhynchocypris_lagowskii	0.00169205	0.0530877	31.3748
Hemiculter_bleekeri	0.00169205	0.054879	32.4335
Protosalanx_chinensis	0.00338984	0.118904	35.0766
Gymnodiptychus_pachycheilus	0.00169133	0.0660374	39.0446
Channa_argus	0.00509342	0.205143	40.276
Macropodus_ocellatus	0.00509342	0.20731	40.7015
Triplophysa_bleekeri	0.00169205	0.0734308	43.3976
Rhinogobius_brunneus	0.00169205	0.0735207	43.4507
Tachysurus_ondon	0.00169205	0.0777106	45.9269
Tachysurus_sinensis	0.00169205	0.0777106	45.9269
Micropercops_swinhonis	0.00338984	0.185427	54.7009
Tridentiger_obscurus	0.00338984	0.187282	55.248
Coilia_nasus	0.00338625	0.193836	57.2421
Planiliza_haematocheilus	0.00338984	0.196744	58.0393
Saurogobio_dabryi	0.00169133	0.125377	74.1291
Gobiobotia_filifer	0.00169205	0.131791	77.8884
Hypomesus_olidus	0.00169205	0.190211	112.415
Acanthogobius_hasta	0.00169205	0.194211	114.778
Leuciscus_chuanchicus	0	0.00338984	+INF
Chanodichthys_dabryi	0	0.0277849	+INF
Acheilognathus_rhombeus	0	0.0475217	+INF
Triplophysa_moquensis	0	0.0512254	+INF
Microphysogobio_amurensis	0	0.056833	+INF
Squaliobarbus_curriculus	0	0.0753576	+INF
Mylopharyngodon_piceus	0	0.0754512	+INF
Silurus_lanzhouensis	0	0.0775986	+INF
Ctenopharyngodon_idella	0	0.0818864	+INF
Neosalanx_taihuensis	0	0.118904	+INF
Cobitis_sinensis	0	0.144818	+INF
Leptobotia_taeniops	0	0.160871	+INF
Sinobdella_sinensis	0	0.175034	+INF
Gambusia_affinis	0	0.195797	+INF
Hyporhamphus_intermedius	0	0.198682	+INF
Tachysurus_ussuriensis	0	0.0367319	+INF
Triplophysa_orientalis	0	0.0475217	+INF
Gymnodiptychus_weiheensis	N/A	0.0660374	N/A
Silurus_meridionalis	N/A	0.0679458	N/A
Squalidus_argentatus	N/A	0.0779494	N/A
Zacco_platypus	N/A	0.0954576	N/A
Cirrhinus_mrigala	N/A	0.0967996	N/A
Cirrhinus_molitorella	N/A	0.119563	N/A
Rhodeus_notatus	N/A	0.154827	N/A
Siniperca_chuatsi	N/A	0.191865	N/A
Anguilla_japonica	N/A	0.196116	N/A
Brachymystax_lenok	N/A	0.203074	N/A
Cynoglossus_semilaevis	N/A	0.232772	N/A
