# Supplementary material for: Assessing Current Fish Diversity in the Yellow River Basin by Integrating Large‐Scale Barcoding and Morphological Data
Source: Ecol Evol. 2025 Dec 22;15(12):e72617. doi: 10.1002/ece3.72617 (PMC12719916; doi:10.1002/ece3.72617)
Supplement: Supplementary file 5 — Table S5: Comparison of freshwater fish species in the YR between this study and past studies. [file ECE3-15-e72617-s003.xlsx]

## Sheet: Sheet1
Table S5 Comparison of Freshwater fish Species in The Yellow River Between This Study and Past Studies
	Taxonomic Status(The species with high markers are the fish obtained in this study, and brown is unique to this study)					Fish of The Yellow River Valley	Fishes of the Yellow River	Species Diversity and Distribution of Inland Fish in China	This Study
NO.	Class	Order	Family	Genus	Species
1	Actinopterygii	Acipenseriformes	Acipenseridae	Acipenser	Acipenser dabryanus		➕
2		Salmoniformes	Salmonidae	Brachymystax	Brachymystax lenok	➕	➕	➕	➕
3				Neosalanx	Neosalanx oligodontis		➕	➕
4					Neosalanx taihuensis	➕			➕
5			Osmeridae	Hypomesus	Hypomesus olidus	➕		➕	➕
6		Anguilliformes	Anguillidae	Anguilla	Anguilla japonica	➕	➕	➕	➕
7		Cypriniformes	Cobitidae	Lefua	Lefua costata	➕	➕	➕
8				Homatula	Homatula variegatus	➕	➕	➕	➕
9				Triplophysa	Triplophysa scleroptera	➕	➕	➕	➕
10					Triplophysa pseudoscleroptera	➕	➕	➕	➕
11					Triplophysa dalaica	➕	➕	➕	➕
12					Triplophysa orientalis	➕	➕	➕	➕
13					Triplophysa minxianensis	➕	➕	➕	➕
14					Triplophysa pappenheimi	➕	➕	➕	➕
15					Triplophysa robusta	➕	➕	➕	➕
16					Triplophysa stoliczkae	➕	➕	➕	➕
17					Triplophysa wuweiensis	➕
18					Triplophysa longianguis		➕	➕
19					Triplophysa sellaefer	➕	➕	➕	➕
20					Triplophysa alticeps	➕	➕
21					Triplophysa hsutschouensis	➕
22					Triplophysa microps	➕
23					Triplophysa shaanxiensis			➕
24					Triplophysa heyangensis			➕
25					Triplophysa leptosoma	➕		➕
26					Trilophysa brevviuda	➕
27					Triplophysa obtusirostra		➕	➕
28					Triplophysa siluroides	➕	➕	➕	➕
29					Triplophysa bleekeri				➕
30					Triplophysa moquensis			➕	➕
31					Triplophysa obscura	➕		➕	➕
32				Parabotia	Parabotia fasciata	➕	➕	➕
33				Leptobotia	Leptobotia orientalis		➕
34					Leptobotia taeniops				➕
35				Cobitis	Cobitis sinensis	➕	➕	➕	➕
36					Cobitis sibirica	➕	➕		➕
37					Cobitis melanoleuca				➕
38					Cobitis rara				➕
39				Misgurnus	Misgurnus anguillicaudatus	➕	➕	➕	➕
40					Misgurnus mohoity		➕		➕
41				Paramisgurnus	Paramisgurnus dabryanus	➕	➕	➕	➕
42			Cyprinidae	Cyprinus	Cyprinus carpio	➕	➕	➕	➕
43				Carassius	Carassius auratus	➕	➕	➕	➕
44				Onychostoma	Onychostoma macrolepis	➕	➕	➕	➕
45				Hemibarbus	Hemibarbus labeo	➕	➕	➕	➕
46					Hemibarbus maculatus	➕	➕	➕	➕
47				Acanthogobio	Acanthogobio guentheri		➕	➕	➕
48				Paraleucogobio	Paraleucogobio notacantus		➕	➕
49				Pseudorasbora	Pseudorasbora parva	➕	➕	➕	➕
50				Sarcocheilichthys	Sarcocheilichthys sinensis	➕	➕	➕
51					Sarcocheilichthys sciistius	➕	➕	➕	➕
52				Gnathopogon	Gnathopogon polytaenia		➕		➕
53					Gnathopogon imberbis		➕
54					Gnathopogon tsinanensis		➕	➕
55				Squalidus	Squalidus argentatus	➕	➕	➕	➕
56					Squalidus wolterstorffi	➕	➕	➕	➕
57					Squalidus intermedius	➕	➕	➕
58				Gobio	Gobio coriparoides	➕	➕	➕	➕
59					Gobio meridionalis		➕	➕	➕
60					Gobio cynocephalus		➕
61					Gobio tchangi		➕
62					Gobio rivuloides	➕		➕
63					Gobio huanghensis	➕	➕	➕	➕
64					Gobio soldatovi		➕		➕
65				Romanogobio	Romanogobio tenuicorpus		➕
66				Coreius	Coreius cetopsis	➕		➕
67					Coreius heterodon		➕
68					Coreius septentrionalis	➕	➕	➕	➕
69				Rhinogobio	Rhinogobio typus	➕	➕
70					Rhinogobio cylindricus	➕
71					Rhinogobio nasutus	➕	➕	➕	➕
72				Pseudogobio	Pseudogobio vaillanti	➕	➕	➕
73					Pseudogobio longirostris		➕
74				Abbottina	Abbottina rivularis	➕	➕	➕	➕
75				Microphysogobio	Microphysogobio chinssuensis	➕	➕	➕	➕
76					Microphysogobio amurensis				➕
77					Microphysogobio elongatus				➕
78				Saurogobio	Saurogobio dabryi	➕	➕	➕	➕
79					Saurogobio dumerili	➕	➕	➕
80					Saurogobio gymnocheilus				➕
81				Gobiobotia	Gobiobotia pappenheimi	➕	➕	➕
82					Gobiobotia filifer	➕	➕		➕
83					Gobiobotia brevirostris	➕
84					Gobiobotia homalopteroidea	➕	➕	➕
85				Gymnodiptychus	Gymnodiptychus pachycheilus	➕	➕	➕	➕
86					Gymnodiptychus weiheensis				➕
87				Gymnocypris	Gymnocypris eckloni	➕	➕	➕	➕
88					Gymnocypris przewalskii				➕
89				Chuanchia	Chuanchia labiosa	➕	➕	➕
90				Schizopygopsis	Schizopygopsis pylzovi	➕	➕	➕	➕
91					Schizopygopsis kialingensis	➕
92				Platypharodon	Platypharodon extremus	➕	➕	➕	➕
93				Rhynchocypris	Rhynchocypris oxycephalus		➕	➕	➕
94					Rhynchocypris lagowskii	➕	➕	➕	➕
95					Rhynchocypris tchangi		➕
96				Mylopharyngodon	Mylopharyngodon piceus	➕	➕	➕	➕
97				Leuciscus	Leuciscus waleckii		➕	➕	➕
98					Leuciscus chuanchicus	➕		➕	➕
99				Ctenopharyngodon	Ctenopharyngodon idellus	➕	➕	➕	➕
100				Squaliobarbus	Squaliobarbus curriculus	➕	➕	➕	➕
101				Zacco	Zacco platypus	➕	➕		➕
102				Ochetobius	Ochetobius elongatus	➕	➕	➕
103				Opsariichthys	Opsariichthys bidens	➕	➕	➕	➕
104				Elopichthys	Elopichthys bambusa	➕	➕	➕
105				Xenocypris	Xenocypris macrolepis	➕	➕	➕
106					Xenocypris davidi	➕	➕
107				Plagiognathops	Plagiognathops microlepis	➕	➕	➕
108				Pseudobrama	Pseudobrama simoni	➕	➕	➕	➕
109				Acanthorhodeus	Acanthorhodeus macropterus	➕	➕	➕	➕
110					Acanthorhodeus tonkinensis	➕	➕	➕	➕
111					Acanthorhodeus barbatulus	➕	➕	➕
112					Acanthorhodeus chankaensis	➕	➕	➕	➕
113					Acanthorhodeus gracilis		➕
114					Acanthorhodeus rhombeus				➕
115				Rhodeus	Rhodeus sinensis		➕	➕	➕
116					Rhodeus ocellatus	➕	➕	➕	➕
117					Rhodeus sericeus	➕
118					Rhodeus fangi			➕
119					Rhodeus notatus	➕			➕
120				Hemiculter	Hemiculter leucisculus	➕	➕	➕	➕
121					Hemiculter bleekeri		➕	➕	➕
122				Megalobrama	Megalobrama terminalis	➕	➕
123					Megalobrama amblycephala	➕
124				Chanodichthys	Chanodichthys oxycephalus	➕	➕
125					Chanodichthys recurviceps		➕
126					Chanodichthys mongolicus	➕	➕	➕
127					Chanodichthys dabryi			➕	➕
128				Culter	Culter alburnus	➕	➕	➕	➕
129				Cultrichthys	Cultrichthys erythropterus	➕	➕	➕	➕
130				Parabramis	Parabramis pekinensis	➕	➕	➕	➕
131				Toxabramis	Toxabramis swinhonis	➕	➕	➕	➕
132				Pseudolaubuca	Pseudolaubuca sinensis	➕	➕	➕
133					Pseudolaubuca engraulis	➕	➕	➕	➕
134				Aphyocypris	Aphyocypris chinensis	➕	➕
135				Hypophthalmichthys	Hypophthalmichthys molitrix	➕	➕	➕	➕
136				Aristichthys	Aristichthys nobilis	➕	➕	➕	➕
137				Cirrhinus	Cirrhinus molitorella				➕
138					Cirrhinus mrigala				➕
139		Siluriformes	Siluridae	Silurus	Silurus asotus	➕	➕	➕	➕
140					Silurus lanzhouensis	➕	➕	➕	➕
141					Silurus meridionalis				➕
142			Bagridae	Tachysurus	Tachysurus sinensis	➕	➕	➕	➕
143					Tachysurus vachellii	➕	➕		➕
144					Tachysurus dumerili	➕	➕
145					Tachysurus nitidus	➕
146					Tachysurus crassilabris	➕	➕
147					Tachysurus truncatus			➕
148					Tachysurus kaifenensis		➕	➕
149					Tachysurus ussuriensis	➕	➕	➕	➕
150					Tachysurus ondon	➕		➕	➕
151		Beloniformes	Hemiramphidae	Hyporhamphus	Hyporhamphus intermedius	➕	➕	➕	➕
152		Cyprinodontiformes	Adrianichthyidae	Oryzias	Oryzias sinensis	➕	➕	➕	➕
153			Poeciliidae	Gambusia	Gambusia affinis		➕	➕	➕
154		Gasterosteiformes	Gasterosteidae	Pungitius	Pungitius sinensis		➕
155		Synbranchiformes	Synbranchidae	Monopterus	Monopterus albus	➕	➕	➕	➕
156		Perciformes	Sinipercidae	Siniperca	Siniperca chuatsi		➕	➕	➕
157					Siniperca scherzeri		➕	➕
158			Odontobutidae	Odontobutis	Odontobutis potamophilus		➕	➕
159				Micropercops	Micropercops swinhonis	➕	➕	➕	➕
160			Gobiidae	Rhinogobius	Rhinogobius similis	➕	➕	➕	➕
161					Rhinogobius brunneus			➕	➕
162					Rhinogobius cliffordpopei	➕		➕	➕
163			Channidae	Channa	Channa argus	➕	➕	➕	➕
164			Osphronemidae	Macropodus	Macropodus ocellatus	➕	➕	➕	➕
165			Mastacembelidae	Sinobdella	Sinobdella sinensis	➕	➕	➕	➕
					165	114	125	113	104
